# Supplementary material for: Selective RNA Processing and Stabilization are Multi‐Layer and Stoichiometric Regulators of Gene Expression in Escherichia coli
Source: Adv Sci (Weinh). 2023 Oct 16;10(33):2301459. doi: 10.1002/advs.202301459 (PMC10667835; doi:10.1002/advs.202301459)
Supplement: Supplementary file 2 — Supporting Table 1–2 [file ADVS-10-2301459-s006.xlsx]

## Sheet: Supplementary Table 1
Supplementary Table 1. RppH processed sites identified by our method
Position	Strand	The first nt	The second nt	The third nt	Score	Processed ratio	Gene ID	Description	Location
148	+	A	U	A	13	0.0833333	thrL	thr operon leader peptide	UTR-5
6481	-	A	A	A	14	0.161911	yaaA<->yaaJ	peroxide stress resistance protein YaaA<->putative transporter YaaJ	UTR
8191	+	A	G	A	14	0.190117	talB	transaldolase B	UTR-5
9277	+	A	A	C	13	0.286325	talB<->mog	transaldolase B<->molybdopterin adenylyltransferase	UTR
12048	+	A	A	C	13	0.131931	dnaK	chaperone protein DnaK	UTR-5
21207	-	A	U	C	12	0.235954	rpsT	30S ribosomal subunit protein S20	UTR-5
21383	+	G	A	U	8	0.0763234	yaaY	DUF2575 domain-containing protein YaaY	ORF
27263	+	C	U	U	6	0.136436	ispH<->rihC	1-hydroxy-2-methyl-2-(E)-butenyl 4-diphosphate reductase<->ribonucleoside hydrolase RihC	UTR
28287	+	C	U	A	6	0.23835	rihC<->dapB	ribonucleoside hydrolase RihC<->4-hydroxy-tetrahydrodipicolinate reductase	UTR
28343	+	G	G	U	8	0.119661	rihC<->dapB	ribonucleoside hydrolase RihC<->4-hydroxy-tetrahydrodipicolinate reductase	UTR
49799	+	A	A	U	14	0.122004	kefC<->folA	K(+) : H(+) antiporter KefC<->dihydrofolate reductase	UTR
57241	-	A	U	U	13	0.148161	lptD	lipopolysaccharide assembly protein LptD	UTR-5
89589	+	A	G	U	14	0.188112	cra<->mraZ	DNA-binding transcriptional dual regulator Cra<->DNA-binding transcriptional repressor MraZ	UTR
106506	+	C	C	G	2	0.0140142	ftsZ<->lpxC	cell division protein FtsZ<->UDP-3-O-acyl-N-acetylglucosamine deacetylase	UTR
113322	-	A	A	A	14	0.105888	coaE	dephospho-CoA kinase	UTR-5
118703	+	G	U	A	7	0.0383772	ampD	1,6-anhydro-N-acetylmuramoyl-L-alanine amidase	UTR-5
122033	+	C	A	C	6	0.0411473	pdhR	DNA-binding transcriptional dual regulator PdhR	UTR-5
127718	+	G	A	U	8	0.112089	aceF<->lpd	pyruvate dehydrogenase, E2 subunit<->lipoamide dehydrogenase	UTR
131520	+	G	C	G	3	0.00571885	acnB	hypothetical protein b0118	UTR-5
134339	+	A	A	U	14	0.182055	acnB<->yacL	hypothetical protein b0118<->UPF0231 family protein YacL	UTR
141360	+	C	U	U	6	0.0685262	hpt	hypoxanthine phosphoribosyltransferase	UTR-5
142703	-	A	C	G	9	0.0296256	can	carbonic anhydrase 2	UTR-5
146754	-	G	A	A	8	0.0579604	panD	aspartate 1-decarboxylase proenzyme	UTR-5
148853	-	A	A	G	13	0.199643	panB	3-methyl-2-oxobutanoate hydroxymethyltransferase	ORF
149630	-	A	G	C	13	0.0948322	panB<->yadC	3-methyl-2-oxobutanoate hydroxymethyltransferase<->fimbrial tip-adhesin YadC	UTR
160657	-	C	U	C	5	0.129913	dksA<->sfsA	RNA polymerase-binding transcription factor DksA<->putative DNA-binding transcriptional regulator of maltose metabolism	UTR
161078	-	A	A	A	14	0.103711	sfsA	putative DNA-binding transcriptional regulator of maltose metabolism	ORF
162053	-	A	A	U	14	0.233333	thpR	RNA 2\\',3\\'-cyclic phosphodiesterase	UTR-5
167428	+	U	U	U	9	0.116057	mrcB<->fhuA	peptidoglycan glycosyltransferase/peptidoglycan DD-transpeptidase MrcB<->ferrichrome outer membrane transporter/phage receptor	UTR
176558	+	A	U	U	13	0.353027	yadW	protein YadW	ORF
179181	-	U	C	A	6	0.026065	mtn	5\\'-methylthioadenosine/S-adenosylhomocysteine nucleosidase	UTR-5
184194	-	U	C	U	6	0.108798	yaeH<->yaeI	DUF3461 domain-containing protein YaeH<->phosphodiesterase YaeI	UTR
185976	-	G	U	G	6	0.179621	dapD<->glnD	tetrahydrodipicolinate succinylase<->PII uridylyltransferase/uridylyl removing enzyme	UTR
189553	-	A	C	U	10	0.0419374	map	methionine aminopeptidase	UTR-5
189713	+	G	G	A	8	0.0117732	tff		ORF
192617	+	A	A	G	13	0.0963791	pyrH<->frr	UMP kinase<->ribosome-recycling factor	UTR
200399	+	G	A	C	7	0.113805	bamA<->skp	outer membrane protein assembly factor BamA<->periplasmic chaperone Skp	UTR
202073	+	U	U	U	9	0.151764	lpxD<->fabZ	UDP-3-O-(3-hydroxymyristoyl)glucosamine N-acyltransferase<->3-hydroxy-acyl	UTR
208412	+	A	G	C	13	0.167727	dnaE	DNA polymerase III subunit alpha	ORF
211858	+	A	A	C	13	0.286905	ldcC<->yaeR	lysine decarboxylase 2<->VOC domain-containing protein YaeR	UTR
214269	+	C	U	G	5	0.0907737	yaeQ	uncharacterized protein YaeQ	UTR-5
222806	+	A	C	A	10	0.0941009	gmhB	D-glycero-beta-D-manno-heptose-1,7-bisphosphate 7-phosphatase	UTR-5
225606	+	A	G	A	14	0.718839	alaV<->rrlH		UTR
229134	+	A	G	U	14	0.346801	aspU<->dkgB	methylglyoxal reductase DkgB	UTR
233982	-	G	U	C	6	0.0785716	mltD<->gloB	membrane-bound lytic murein transglycosylase D<->hydroxyacylglutathione hydrolase GloB	UTR
236021	+	A	A	U	14	0.335256	dnaQ	DNA polymerase III subunit epsilon	UTR-5
236040	-	U	U	U	9	0.102708	rnhA	ribonuclease HI	UTR-5
243512	+	G	U	C	6	0.0498789	lpcA	D-sedoheptulose 7-phosphate isomerase	UTR-5
246532	-	G	A	A	8	0.111888	dinJ	antitoxin/DNA-binding transcriptional repressor DinJ	UTR-5
247623	+	A	A	A	14	0.241667	yafL<->rayT	NlpC/P60 family protein YafL<->REP-associated tyrosine transposase	UTR
255807	-	A	U	C	12	0.0520963	pepD	peptidase D	UTR-5
255918	+	A	A	C	13	0.0733543	gpt	xanthine-guanine phsophoribosyltransferase	UTR-5
256502	+	A	G	U	14	0.276068	gpt<->frsA	xanthine-guanine phsophoribosyltransferase<->fermentation-respiration switch protein	UTR
257810	+	A	U	C	12	0.274697	frsA<->crl	fermentation-respiration switch protein	UTR
260349	+	U	U	U	9	0.0969624	proB	glutamate 5-kinase	UTR-5
295620	-	A	G	U	14	0.0875459	yagN<->intF	CP4-6 prophage; protein YagN<->CP4-6 prophage; putative phage integrase	UTR
312803	-	A	U	G	12	0.422222	ykgM<->ykgR	putative ribosomal protein<->putative membrane protein YkgR	UTR
389754	-	C	U	C	5	0.100271	hemB	porphobilinogen synthase	UTR-5
396319	-	A	G	U	14	0.153086	ampH	peptidoglycan DD-carboxypeptidase/peptidoglycan DD-endopeptidase	UTR-5
400951	-	U	U	U	9	0.147511	ddlA	D-alanine--D-alanine ligase A	UTR-5
405686	-	A	G	C	13	0.163865	proC	pyrroline-5-carboxylate reductase	UTR-5
405742	+	U	U	A	9	0.122655	yaiI	DUF188 domain-containing protein YaiI	UTR-5
408148	+	G	A	U	8	0.161777	aroM<->ppnP	protein AroM<->nucleoside phosphorylase PpnP	UTR
410049	-	A	A	A	14	0.230321	rdgC	nucleoid-associated protein RdgC	UTR-5
427204	+	C	U	U	6	0.0509838	tgt	tRNA-guanine transglycosylase	ORF
432091	-	C	U	C	5	0.14127	tsx<->yajI	nucleoside-specific channel-forming protein Tsx<->putative lipoprotein YajI	UTR
444603	+	A	U	A	13	0.0823065	yajQ	nucleotide binding protein	UTR-5
444658	+	A	U	C	12	0.350209	yajQ	nucleotide binding protein	UTR-5
451653	-	A	C	A	10	0.0554008	cyoA<->ampG	cytochrome bo3 ubiquinol oxidase subunit 2<->muropeptide:H(+) symporter	UTR
454209	-	A	A	U	14	0.172559	yajG	putative lipoprotein YajG	UTR-5
454993	+	G	U	C	6	0.0688475	bolA<->tig	DNA-binding transcriptional dual regulator BolA<->trigger factor	UTR
456555	+	A	A	A	14	0.0907603	tig<->clpP	trigger factor<->ATP-dependent Clp protease proteolytic subunit	UTR
456577	+	A	U	G	12	0.0798197	tig<->clpP	trigger factor<->ATP-dependent Clp protease proteolytic subunit	UTR
456605	+	A	C	U	10	0.0518132	tig<->clpP	trigger factor<->ATP-dependent Clp protease proteolytic subunit	UTR
458813	+	A	C	A	10	0.0741383	clpX<->lon	ATP-dependent Clp protease ATP-binding subunit ClpX<->Lon protease	UTR
461332	+	G	G	A	8	0.168011	lon<->hupB	Lon protease<->DNA-binding protein HU-beta	UTR
461395	+	G	C	G	3	0.172005	lon<->hupB	Lon protease<->DNA-binding protein HU-beta	UTR
461853	+	U	U	U	9	0.0312346	hupB<->ppiD	DNA-binding protein HU-beta<->periplasmic folding chaperone	UTR
465572	-	U	U	U	9	0.0829451	queC<->ybaE	7-cyano-7-deazaguanine synthase<->putative protein YbaE	UTR
475201	-	A	C	U	10	0.0894812	tesB	acyl-CoA thioesterase II	UTR-5
480795	-	A	A	C	13	0.0947334	tomB<->acrB	protein that modulates Hha toxicity<->multidrug efflux pump RND permease AcrB	UTR
491311	+	U	U	U	9	0.06677	ybaN<->apt	conserved inner membrane protein YbaN<->adenine phosphoribosyltransferase	UTR
495076	+	A	U	C	12	0.125592	recR<->htpG	DNA repair protein RecR<->chaperone protein HtpG	UTR
497133	+	G	C	U	4	0.120398	htpG<->adk	chaperone protein HtpG<->adenylate kinase	UTR
498031	+	A	A	G	13	0.126163	adk<->hemH	adenylate kinase<->ferrochelatase	UTR
511411	-	A	G	C	13	0.264482	copA	soluble Cu(+) chaperone	UTR-5
515891	+	U	A	G	9	0.0980392	fetA	putative iron ABC exporter ATP-binding subunit FetA	UTR-5
518306	-	A	A	A	14	0.295221	cnoX<->ybbO	chaperedoxin<->NADP(+)-dependent aldehyde reductase	UTR
532964	+	A	A	U	14	0.280511	allA<->allR	ureidoglycolate lyase<->DNA-binding transcriptional repressor AllR	UTR
532983	+	U	C	A	6	0.160605	allA<->allR	ureidoglycolate lyase<->DNA-binding transcriptional repressor AllR	UTR
554490	-	A	U	A	13	0.338024	ppiB	peptidyl-prolyl cis-trans isomerase B	UTR-5
554558	-	A	U	U	13	0.213941	ppiB	peptidyl-prolyl cis-trans isomerase B	UTR-5
554576	+	C	U	C	5	0.0457195	cysS	cysteine--tRNA ligase	UTR-5
557781	-	A	U	C	12	0.0934785	folD	bifunctional 5,10-methylene-tetrahydrofolate dehydrogenase/ 5,10-methylene-tetrahydrofolate cyclohydrolase	UTR-5
568291	+	A	G	U	14	0.387301	renD<->emrE	multidrug/betaine/choline efflux transporter EmrE	UTR
576870	-	G	C	A	4	0.00281551	nmpC		UTR-5
578921	-	A	A	C	13	0.093184	borD<->ybcV	DLP12 prophage; prophage lipoprotein BorD<->DLP12 prophage; protein YbcV	UTR
585664	-	A	A	U	14	0.303551	ompT<->envY	outer membrane protease VII (outer membrane protein 3b)<->DNA-binding transcriptional activator EnvY	UTR
644054	-	A	G	U	14	0.244797	rnk<->rna	nucleoside diphosphate kinase regulator<->RNase I	UTR
645034	-	A	U	U	13	0.123333	rna<->citT	RNase I<->citrate:succinate antiporter	UTR
662706	-	A	U	C	12	0.289039	ybeD<->dacA	DUF493 domain-containing protein YbeD<->D-alanyl-D-alanine carboxypeptidase DacA	UTR
664001	-	A	C	U	10	0.0478229	dacA<->rlpA	D-alanyl-D-alanine carboxypeptidase DacA<->rare lipoprotein RlpA	UTR
669072	-	C	C	A	3	0.0660459	rsfS<->cobC	ribosomal silencing factor RsfS<->putative adenosylcobalamin phosphatase/alpha-ribazole phosphatase	UTR
674845	-	A	U	C	12	0.156844	leuS	leucine--tRNA ligase	UTR-5
674993	+	A	G	U	14	0.24537	ybeL	DUF1451 domain-containing protein YbeL	UTR-5
684438	-	A	A	A	14	0.498991	rihA<->gltL	pyrimidine-specific ribonucleoside hydrolase RihA<->glutamate/aspartate ABC transporter ATP binding subunit	UTR
693469	-	A	A	U	14	0.150505	ybeZ<->miaB	PhoH-like protein<->isopentenyl-adenosine A37 tRNA methylthiolase	UTR
695077	+	A	U	A	13	0.313889	ubiF	2-octaprenyl-3-methyl-6-methoxy-1,4-benzoquinol hydroxylase	UTR-5
699222	-	A	A	G	13	0.154074	asnB<->umpH	asparagine synthetase B<->UMP phosphatase	UTR
700354	-	U	U	A	9	0.0979228	umpH<->nagC	UMP phosphatase<->DNA-binding transcriptional dual regulator NagC	UTR
703840	+	A	G	A	14	0.10039	nagE	N-acetylglucosamine specific PTS enzyme IIABC component	UTR-5
706063	+	A	U	A	13	0.11872	nagE<->glnS	N-acetylglucosamine specific PTS enzyme IIABC component<->glutamine--tRNA ligase	UTR
711521	-	A	U	C	12	0.0470823	fldA<->ybfE	flavodoxin 1<->LexA-regulated protein	UTR
712851	+	A	U	U	13	0.114653	seqA	SeqA, negative modulator of initiation of replication	UTR-5
742798	+	G	U	A	7	0.058406	ybgI	radiation resistance protein YbgI	UTR-5
754671	-	A	U	U	13	0.397997	gltA<->ybgU	citrate synthase<->protein YbgU	UTR
754795	-	A	G	G	13	0.13103	ybgU	protein YbgU	UTR-5
758585	+	A	A	G	13	0.26746	sdhB<->sucA	succinate:quinone oxidoreductase, iron-sulfur cluster binding protein<->subunit of E1(0) component of 2-oxoglutarate dehydrogenase	UTR
785592	+	A	U	U	13	0.122229	aroG	3-deoxy-7-phosphoheptulonate synthase, Phe-sensitive	UTR-5
787670	-	A	A	G	13	0.206482	gpmA<->galM	2,3-bisphosphoglycerate-dependent phosphoglycerate mutase<->galactose-1-epimerase	UTR
787682	-	A	U	G	12	0.219444	gpmA<->galM	2,3-bisphosphoglycerate-dependent phosphoglycerate mutase<->galactose-1-epimerase	UTR
793814	-	A	A	U	14	0.0430108	modF<->modE	ABC family protein ModF<->DNA-binding transcriptional dual regulator ModE	UTR
798283	+	A	U	A	13	0.0710784	pgl	6-phosphogluconolactonase	UTR-5
807928	-	A	A	A	14	0.345844	ybhB<->bioA	putative kinase inhibitor<->adenosylmethionine-8-amino-7-oxononanoate aminotransferase	UTR
816914	+	A	A	C	13	0.0736877	moaA	GTP 3\\',8\\'-cyclase	UTR-5
819858	+	A	U	U	13	0.114975	moaE<->ybhL	molybdopterin synthase catalytic subunit<->Bax1-I family protein YbhL	UTR
836318	+	A	C	A	10	0.170285	ybiB<->hcxB	nonspecific DNA-binding protein YbiB<->hydroxycarboxylate dehydrogenase B	UTR
848950	-	G	U	U	7	0.177667	dps<->rhtA	stationary phase nucleoid protein that sequesters iron and protects DNA from damage<->L-threonine/L-homoserine exporter	UTR
850212	+	G	G	A	8	0.032493	yliM	protein YliM	UTR-5
850417	+	U	U	A	9	0.0578498	yliM<->ompX	protein YliM<->outer membrane protein X	UTR
853136	+	C	A	C	6	0.0816408	mntR	DNA-binding transcriptional dual regulator MntR	UTR-5
855934	+	U	U	U	9	0.0855379	ybiT	ABC transporter ATP-binding protein YbiT	UTR-5
866537	+	A	G	U	14	0.0844443	iaaA	isoaspartyl dipeptidase proenzyme	UTR-5
904531	+	A	A	U	14	0.097643	ybjQ	putative heavy metal binding protein YbjQ	UTR-5
919103	-	A	U	G	12	0.0759495	ybjX	DUF535 domain-containing protein YbjX	ORF
932078	-	A	U	U	13	0.209281	trxB	thioredoxin reductase	UTR-5
939365	+	G	U	A	7	0.00947711	rarA<->serS	recombination factor<->serine--tRNA ligase	UTR
951155	-	A	A	A	14	0.62465	pflA<->pflB	pyruvate formate-lyase activating enzyme<->pyruvate formate-lyase	UTR
956657	-	U	U	U	9	0.266165	ycaO	ribosomal protein S12 methylthiotransferase accessory factor YcaO	UTR-5
970644	+	A	U	U	13	0.0944501	ycaQ<->ycaR	winged helix DNA-binding domain-containing protein YcaQ<->UPF0434 family protein YcaR	UTR
973498	+	U	U	U	9	0.0286168	cmoM	tRNA cmo(5)U34 methyltransferase	UTR-5
983575	+	A	C	G	9	0.0722222	ycbK	DUF882 domain-containing protein YcbK	ORF
985744	-	G	G	A	8	0.131142	aspC<->ompF	aspartate aminotransferase<->outer membrane porin F	UTR
987092	-	A	G	A	14	0.313551	ompF<->asnS	outer membrane porin F<->asparagine--tRNA ligase	UTR
989044	-	C	C	C	2	0.037987	asnS<->pncB	asparagine--tRNA ligase<->nicotinate phosphoribosyltransferase	UTR
990592	+	A	G	A	14	0.181272	pepN	aminopeptidase N	UTR-5
1007625	-	C	U	U	6	0.1	ycbX	6-N-hydroxylaminopurine resistance protein	UTR-5
1007672	+	A	A	U	14	0.344444	rlmL	fused 23S rRNA m(2)G2445 methyltransferase and 23S rRNA m(7)G2069 methyltransferase	UTR-5
1016497	-	U	U	C	8	0.120603	fabA<->ycbZ	beta-hydroxyacyl-acyl carrier protein dehydratase/isomerase<->putative ATP-dependent protease YcbZ	UTR
1018327	-	U	U	U	9	0.165497	ycbZ	putative ATP-dependent protease YcbZ	UTR-5
1018459	+	A	G	U	14	0.164644	matP	macrodomain Ter protein	UTR-5
1024443	+	A	A	A	14	0.130952	helD	DNA helicase IV	UTR-5
1027038	-	A	A	A	14	0.253753	mgsA<->yccT	methylglyoxal synthase<->DUF2057 domain-containing protein YccT	UTR
1027927	+	A	A	A	14	0.453922	yccU	putative CoA-binding protein with NAD(P)-binding Rossmann-fold domain	UTR-5
1031446	-	A	A	U	14	0.161623	yccA<->serT	modulator of FtsH protease	UTR
1051995	+	A	C	C	9	0.0330688	ymcE	protein YmcE	ORF
1065559	+	G	A	U	8	0.365079	yccE<->agp	uncharacterized protein YccE<->glucose-1-phosphatase	UTR
1067758	-	A	G	U	14	0.397202	wrbA	NAD(P)H:quinone oxidoreductase	UTR-5
1074220	+	A	A	U	14	0.216667	rutR	DNA-binding transcriptional dual regulator RutR	UTR-5
1078922	-	A	A	C	13	0.179616	putA	fused DNA-binding transcriptional repressor/proline dehydrogenase/1-pyrroline-5-carboxylate dehydrogenase PutA	UTR-5
1098858	+	A	A	U	14	0.155844	ghrA<->ycdX	glyoxylate/hydroxypyruvate reductase A<->zinc-binding phosphatase	UTR
1109277	+	G	A	U	8	0.0641636	opgG	osmoregulated periplasmic glucans (OPGs) biosynthesis protein G	UTR-5
1114212	-	G	A	A	8	0.163165	msyB<->mdtG	acidic protein that suppresses heat sensitivity of a secY mutant<->efflux pump MdtG	UTR
1120609	-	A	C	C	9	0.147987	solA<->bssS	N-methyl-L-tryptophan oxidase<->regulator of biofilm formation	UTR
1124081	-	G	A	A	8	0.080631	grxB<->mdtH	reduced glutaredoxin 2<->multidrug efflux pump MdtH	UTR
1144940	+	A	U	G	12	0.224324	rluC	23S rRNA pseudouridine(955/2504/2580) synthase	ORF
1146792	+	C	U	A	6	0.0485588	sraB<->yceD	DUF177 domain-containing protein YceD	UTR
1151512	+	A	A	A	14	0.142555	fabG<->acpP	3-oxoacyl<->acyl carrier protein	UTR
1157768	+	A	A	A	14	0.171738	ycfH<->ptsG	putative metal-dependent hydrolase YcfH<->glucose-specific PTS enzyme IIBC component	UTR
1161825	+	U	C	G	5	0.0224159	hinT	purine nucleoside phosphoramidase	UTR-5
1173992	-	A	U	A	13	0.15641	mfd<->ycfT	transcription-repair coupling factor<->inner membrane protein YcfT	UTR
1188265	-	A	G	A	14	0.291253	roxA<->phoQ	ribosomal protein-arginine oxygenase<->sensory histidine kinase PhoQ	UTR
1190472	-	A	U	A	13	0.284722	phoP<->purB	DNA-binding transcriptional dual regulator PhoP<->adenylosuccinate lyase	UTR
1194961	+	A	U	A	13	0.145397	icd	isocitrate dehydrogenase	UTR-5
1195008	+	G	C	C	3	0.0967112	icd	isocitrate dehydrogenase	UTR-5
1202933	-	A	U	G	12	0.109921	ymfK	e14 prophage; putative repressor protein YmfK	ORF
1214113	-	A	G	U	14	0.287879	bluR<->bluF	DNA-binding transcriptional repressor BluR<->blue light-responsive regulator of BluR	UTR
1226139	-	A	G	U	14	0.0986762	minC	Z-ring positioning protein MinC	UTR-5
1227686	+	A	A	A	14	0.154528	ycgL	PF05166 family protein YcgL	ORF
1234905	+	A	A	C	13	0.080404	fadR	DNA-binding transcriptional dual regulator FadR	UTR-5
1237509	+	G	A	G	7	0.0392157	dadA	D-amino acid dehydrogenase	UTR-5
1243128	+	A	G	G	13	0.109412	emtA	lytic murein transglycosylase E	UTR-5
1257882	-	A	G	U	14	0.105625	ychF<->pth	redox-responsive ATPase YchF<->peptidyl-tRNA hydrolase	UTR
1258542	-	A	G	U	14	0.178528	pth	peptidyl-tRNA hydrolase	UTR-5
1262176	-	G	U	C	6	0.0200325	ispE	4-(cytidine 5\\'-diphospho)-2-C-methyl-D-erythritol kinase	ORF
1263536	-	U	A	U	10	0.136452	lolB	outer membrane lipoprotein LolB	UTR-5
1271897	-	C	C	U	3	0.0670563	chaA	Na(+)/K(+):H(+) antiporter ChaA	UTR-5
1273632	-	G	A	G	7	0.209865	ychN	DsrE/F sulfur relay family protein YchN	UTR-5
1291321	+	A	U	U	13	0.390212	rssB<->galU	regulator of RpoS<->UTP--glucose-1-phosphate uridylyltransferase	UTR
1292958	-	A	A	C	13	0.268034	hns	DNA-binding transcriptional dual regulator H-NS	UTR-5
1293493	+	A	A	C	13	0.31256	tdk	thymidine/deoxyuridine kinase	UTR-5
1310892	-	A	A	C	13	0.153813	yciI	protein YciI	UTR-5
1313991	+	G	U	U	7	0.215278	ompW	outer membrane protein W	UTR-5
1329165	-	A	A	A	14	0.132479	yciK	putative oxidoreductase	UTR-5
1329303	+	A	A	A	14	0.067258	sohB	S49 peptidase family protein	UTR-5
1333761	+	A	G	U	14	0.144445	topA<->cysB	DNA topoisomerase 1<->DNA-binding transcriptional dual regulator CysB	UTR
1339190	-	A	U	A	13	0.0650624	ribA	GTP cyclohydrolase 2	UTR-5
1340135	+	A	A	U	14	0.0275766	pgpB<->lapA	phosphatidylglycerophosphatase B<->lipopolysaccharide assembly protein A	UTR
1351121	-	U	U	U	9	0.0708103	fabI<->ycjD	enoyl<->DUF559 domain-containing protein YcjD	UTR
1368038	+	A	G	C	13	0.271553	pspA	phage shock protein A	UTR-5
1369662	+	A	A	U	14	0.478409	pspD<->pspE	phage shock protein D<->thiosulfate sulfurtransferase PspE	UTR
1384070	+	C	U	U	6	0.0959957	ycjX	DUF463 domain-containing protein YcjX	UTR-5
1386691	+	A	A	U	14	0.128172	ycjF<->tyrR	conserved inner membrane protein YcjF<->DNA-binding transcriptional dual regulator TyrR	UTR
1388844	-	G	A	C	7	0.110098	tpx	lipid hydroperoxide peroxidase	UTR-5
1397329	+	A	G	G	13	0.12724	insH-4<->ynaJ	IS5 transposase and trans-activator<->DUF2534 domain-containing protein YnaJ	UTR
1398659	-	A	C	A	10	0.0865999	uspE<->fnr	universal stress protein with a role cellular motility<->DNA-binding transcriptional dual regulator FNR	UTR
1399552	-	A	U	A	13	0.116402	fnr<->ogt	DNA-binding transcriptional dual regulator FNR<->methylated-DNA-	UTR
1420241	-	A	U	G	12	0.122449	racR	Rac prophage; DNA-binding transcriptional repressor RacR	ORF
1435641	-	G	G	A	8	0.108013	uspF<->ompN	nucleotide binding filament protein<->outer membrane porin N	UTR
1441023	+	G	G	U	8	0.0254274	ydbJ	DUF333 domain-containing protein YdbJ	UTR-5
1482903	-	A	G	C	13	0.22906	azoR	FMN dependent NADH:quinone oxidoreductase	UTR-5
1488193	+	A	U	U	13	0.137599	ydcF<->aldA	DUF218 domain-containing protein YdcF<->aldehyde dehydrogenase A	UTR
1490876	+	A	A	A	14	0.154044	cybB	cytochrome b561	UTR-5
1496778	+	C	A	U	7	0.0644928	ydcJ<->opgD	DUF1338 domain-containing protein YdcJ<->glucan biosynthesis protein D	UTR
1517612	+	G	A	A	8	0.145008	ortT<->ydcY	orphan toxin OrtT<->DUF2526 domain-containing protein YdcY	UTR
1523227	+	A	U	A	13	0.0677511	yncE	PQQ-like domain-containing protein YncE	UTR-5
1533030	+	A	U	C	12	0.213675	ydcC<->pptA	H repeat-associated putative transposase YdcC<->putative 4-oxalocrotonate tautomerase (4-OT)	UTR
1622586	+	C	A	U	7	0.0854349	ydeE<->mgtS	dipeptide exporter<->small protein MgtS	UTR
1627491	+	A	C	A	10	0.098268	ydfG	3-hydroxy acid dehydrogenase	UTR-5
1645901	-	G	A	C	7	0.223552	relB	Qin prophage; antitoxin/DNA-binding transcriptional repressor RelB	UTR-5
1647931	+	A	C	U	10	0.118154	dicA	DNA-binding transcriptional dual regulator DicA	UTR-5
1655725	+	A	A	U	14	0.317647	ynfB	DUF1283 domain-containing protein YnfB	UTR-5
1668601	-	A	G	A	14	0.281746	mlc<->ynfL	DNA-binding transcriptional repressor Mlc<->putative DNA-binding transcriptional regulator	UTR
1678014	-	G	U	U	7	0.059176	pntA	pyridine nucleotide transhydrogenase subunit alpha	UTR-5
1678370	+	G	U	U	7	0.118127	ydgH	DUF1471 domain-containing protein YdgH	UTR-5
1682136	+	U	U	U	9	0.124076	rstA	DNA-binding transcriptional regulator RstA	UTR-5
1689794	+	A	G	G	13	0.138426	manA<->ydgA	mannose-6-phosphate isomerase<->conserved protein YdgA	UTR
1698087	-	A	C	A	10	0.0722456	hdhA<->malI	7-alpha-hydroxysteroid dehydrogenase<->DNA-binding transcriptional repressor MalI	UTR
1702204	+	A	C	U	10	0.109772	malY<->add	negative regulator of MalT activity/cystathionine beta-lyase<->adenosine deaminase	UTR
1704331	-	A	U	A	13	0.121158	ydgJ	putative oxidoreductase YdgJ	UTR-5
1714352	+	A	A	A	14	0.150703	dtpA<->gstA	dipeptide/tripeptide:H(+) symporter DtpA<->glutathione S-transferase GstA	UTR
1717287	-	C	U	U	6	0.0569411	tyrS<->pdxH	tyrosine--tRNA ligase<->pyridoxal 5-phosphate synthase	UTR
1719751	+	G	A	U	8	0.231286	slyB	outer membrane lipoprotein SlyB	UTR-5
1719777	+	A	U	A	13	0.272638	slyB	outer membrane lipoprotein SlyB	UTR-5
1720869	-	A	A	A	14	0.0623188	slyA	DNA-binding transcriptional dual regulator SlyA	UTR-5
1725655	-	A	U	A	13	0.36991	ydhF<->ydhL	putative oxidoreductase<->conserved protein YdhL	UTR
1727800	+	A	C	A	10	0.0964022	nemA<->gloA	N-ethylmaleimide reductase<->glyoxalase I	UTR
1734134	-	U	A	C	9	0.123928	grxD	glutaredoxin 4	UTR-5
1734160	-	C	G	C	6	0.0837623	grxD	glutaredoxin 4	UTR-5
1734189	-	A	G	C	13	0.131915	grxD	glutaredoxin 4	UTR-5
1735325	+	A	C	G	9	0.171492	mepH<->sodB	peptidoglycan DD-endopeptidase MepH<->superoxide dismutase (Fe)	UTR
1737688	+	U	U	A	9	0.0657407	purR	DNA-binding transcriptional repressor PurR	UTR-5
1743275	-	A	G	A	14	0.351354	ribC	riboflavin synthase	UTR-5
1746162	-	A	A	U	14	0.199883	ydhQ	adhesin-like autotransporter YdhQ	UTR-5
1746202	-	G	U	C	6	0.0933792	ydhQ	adhesin-like autotransporter YdhQ	UTR-5
1746673	+	G	U	A	7	0.190731	valW<->ydhR	putative monooxygenase YdhR	UTR
1757383	+	G	C	U	4	0.131693	pykF<->lpp	pyruvate kinase I<->murein lipoprotein	UTR
1764418	-	A	U	A	13	0.265873	sufA<->rydB	iron-sulfur cluster insertion protein SufA	UTR
1791254	-	A	G	G	13	0.114986	ydiU<->ydiV	UPF0061 family protein YdiU<->anti-FlhDC factor	UTR
1792760	-	A	A	G	13	0.0642623	nlpC<->btuD	NlpC/P60 family lipoprotein NlpC<->vitamin B12 ABC transporter ATP binding subunit	UTR
1795720	-	A	C	G	9	0.00886583	pheT	phenylalanine--tRNA ligase subunit beta	ORF
1800819	-	G	C	A	4	0.0150864	thrS	threonine--tRNA ligase	ORF
1802732	-	A	C	C	9	0.0256923	thrS	threonine--tRNA ligase	UTR-5
1806352	+	A	G	C	13	0.240513	pfkB	6-phosphofructokinase II	UTR-5
1822283	-	A	C	A	10	0.169415	osmE	osmotically-inducible lipoprotein OsmE	UTR-5
1822428	+	A	G	U	14	0.173771	nadE	NAD synthetase, NH3-dependent	UTR-5
1832399	+	A	C	U	10	0.103925	xthA	exodeoxyribonuclease III	UTR-5
1848030	-	A	U	U	13	0.177944	selD<->ydjA	selenide, water dikinase<->putative oxidoreductase	UTR
1848701	-	A	A	A	14	0.199221	ydjA	putative oxidoreductase	UTR-5
1848792	+	A	U	C	12	0.0871578	sppA	protease IV, a signal peptide peptidase	UTR-5
1850835	+	U	U	U	9	0.0750988	sppA<->ansA	protease IV, a signal peptide peptidase<->L-asparaginase 1	UTR
1854886	-	A	A	U	14	0.427638	ydjF<->ydjG	putative DNA-binding transcriptional regulator YdjF<->NADH-dependent methylglyoxal reductase	UTR
1862464	-	G	U	A	7	0.0660455	msrB	methionine sulfoxide reductase B	UTR-5
1862617	+	A	G	C	13	0.0401708	gapA	glyceraldehyde-3-phosphate dehydrogenase A	UTR-5
1862735	+	A	A	C	13	0.261183	gapA	glyceraldehyde-3-phosphate dehydrogenase A	UTR-5
1866505	-	C	C	C	2	0.0945212	mipA	scaffolding protein that interacts with murein polymerase and murein hydrolase	UTR-5
1873544	+	G	U	U	7	0.0421065	dgcJ<->yeaK	putative diguanylate cyclase DgcJ<->mischarged aminoacyl-tRNA deacylase	UTR
1877555	-	G	G	A	8	0.115741	yoaF	DUF333 domain-containing lipoprotein YoaF	UTR-5
1879297	-	A	G	C	13	0.145726	yeaQ<->yoaG	PF04226 family protein YeaQ<->DUF1869 domain-containing protein YoaG	UTR
1891295	-	C	U	U	6	0.15873	tsaB<->yoaA	N(6)-L-threonylcarbamoyladenine synthase, TsaB subunit<->putative 5\\' to 3\\' DNA helicase implicated in DNA repair	UTR
1893336	+	A	C	G	9	0.299683	yoaB	RutC family protein YoaB	UTR-5
1896883	+	G	U	U	7	0.0486841	nudL<->sdaA	putative NUDIX hydrolase with low 3-phosphohydroxypyruvate phosphatase activity<->L-serine deaminase I	UTR
1901935	+	G	A	A	8	0.0447568	manX	mannose-specific PTS enzyme IIAB component	UTR-5
1907618	-	C	G	G	6	0.0856732	yobF<->yebO	DUF2527 domain-containing protein YobF<->uncharacterized protein YebO	UTR
1908792	-	A	U	A	13	0.116663	mgrB	PhoQ kinase inhibitor	UTR-5
1910138	-	A	G	U	14	0.168323	kdgR	DNA-binding transcriptional repressor KdgR	UTR-5
1912618	-	A	U	C	12	0.0404681	htpX<->prc	zinc dependent endoprotease<->tail-specific protease	UTR
1925000	-	A	A	A	14	0.104938	yobA	CopC domain-containing protein	UTR-5
1930776	-	A	A	A	14	0.122525	yebG	DNA damage-inducible protein YebG	UTR-5
1936590	+	A	A	A	14	0.114358	yebK	DNA-binding transcriptional repressor YebK	UTR-5
1946007	-	U	U	A	9	0.109351	ruvA<->yobI	Holliday junction branch migration complex subunit RuvA<->uncharacterized protein YobI	UTR
1950617	-	C	U	U	6	0.0977153	aspS	aspartate--tRNA ligase	UTR-5
1950805	+	C	A	C	6	0.0659548	yecD	putative hydrolase	UTR-5
1959871	-	U	U	U	9	0.166667	yecM	putative metal-binding enzyme YecM	UTR-5
1987784	-	U	U	U	9	0.0222222	yecJ<->azuC	DUF2766 domain-containing protein YecJ<->uncharacterized protein AzuC	UTR
1988682	+	A	C	A	10	0.113346	yecR<->ftnA	lipoprotein YecR<->ferritin iron storage protein	UTR
1991648	-	G	G	C	7	0.0752111	yecA<->leuZ	UPF0149 family protein YecA	UTR
1992850	-	A	A	U	14	0.0770609	pgsA<->uvrC	phosphatidylglycerophosphate synthase<->excision nuclease subunit C	UTR
1995403	-	G	A	C	7	0.0447831	uvrY	DNA-binding transcriptional activator UvrY	UTR-5
1996893	-	A	U	G	12	0.108059	sdiA	DNA-binding transcriptional dual regulator SdiA	UTR-5
2008114	-	U	U	U	9	0.0882086	yedD	lipoprotein YedD	UTR-5
2029389	-	U	U	C	8	0.163047	yedI	conserved inner membrane protein YedI	UTR-5
2056798	+	A	A	U	14	0.300216	amn<->yeeN	AMP nucleosidase<->putative transcriptional regulator YeeN	UTR
2079468	-	A	A	A	14	0.0339791	yeeX<->yeeA	DUF496 domain-containing protein YeeX<->putative transporter YeeA	UTR
2089152	-	C	U	A	6	0.131843	yeeZ<->yoeB	putative epimerase YeeZ<->ribosome-dependent mRNA interferase toxin YoeB	UTR
2089731	-	A	C	A	10	0.143042	yefM	YefM antitoxin of the YoeB-YefM toxin-antitoxin pair and DNA binding transcriptional repressor	UTR-5
2098331	-	A	C	U	10	0.0412319	wzzB<->ugd	regulator of length of O-antigen component of lipopolysaccharide chains<->UDP-glucose 6-dehydrogenase	UTR
2101324	-	G	A	A	8	0.151275	gnd<->wbbL	6-phosphogluconate dehydrogenase, decarboxylating	UTR
2114351	-	A	C	C	9	0.0310023	galF<->wcaM	UTP:glucose-1-phosphate uridylyltransferase, low activity<->putative colanic acid biosynthesis protein WcaM	UTR
2114416	-	A	A	U	14	0.0636364	galF<->wcaM	UTP:glucose-1-phosphate uridylyltransferase, low activity<->putative colanic acid biosynthesis protein WcaM	UTR
2142279	-	A	U	A	13	0.169689	dcd<->udk	dCTP deaminase<->uridine/cytidine kinase	UTR
2177233	-	A	A	A	14	0.158734	gatY<->fbaB	tagatose-1,6-bisphosphate aldolase 2 subunit GatY<->fructose-bisphosphate aldolase class I	UTR
2186930	+	G	A	U	8	0.163291	rcnA<->rcnB	Ni(2(+))/Co(2(+)) exporter<->periplasmic protein involved in nickel/cobalt export	UTR
2194199	-	G	A	U	8	0.222799	mrp	P-loop NTPase family protein	UTR-5
2222154	+	G	A	U	8	0.0754142	dld	D-lactate dehydrogenase	UTR-5
2231817	+	C	C	C	2	0.0641545	yohK<->cdd	PF04712 family membrane protein YohK<->cytidine/deoxycytidine deaminase	UTR
2243797	-	G	A	A	8	0.0247492	folE	GTP cyclohydrolase 1	UTR-5
2243881	+	A	U	U	13	0.176768	yeiG	S-formylglutathione hydrolase/S-lactoylglutathione hydrolase	UTR-5
2249642	-	A	A	U	14	0.226852	yeiE	putative LysR-type transcriptional regulator YeiE	UTR-5
2250807	+	U	U	U	9	0.119048	yeiH<->nfo	conserved inner membrane protein YeiH<->endonuclease IV	UTR
2265415	+	A	U	A	13	0.106049	yeiP	elongation factor P family protein	UTR-5
2269811	+	G	U	U	7	0.00302343	lpxT<->mepS	Kdo2-lipid A phosphotransferase<->peptidoglycan DD-endopeptidase/peptidoglycan LD-carboxypeptidase	UTR
2269920	+	G	C	U	4	0.00749167	lpxT<->mepS	Kdo2-lipid A phosphotransferase<->peptidoglycan DD-endopeptidase/peptidoglycan LD-carboxypeptidase	UTR
2284012	-	A	U	C	12	0.277778	yejK	nucleoid-associated protein YejK	UTR-5
2303861	+	A	C	A	10	0.0607361	yojO<->eco	uncharacterized protein YojO<->serine protease inhibitor ecotin	UTR
2312828	-	G	C	C	3	0.00378442	ompC	outer membrane porin C	UTR-5
2339458	-	C	C	U	3	0.0804036	gyrA	DNA gyrase subunit A	UTR-5
2339539	+	U	C	U	6	0.15716	ubiG	bifunctional 3-demethylubiquinone-8 3-O-methyltransferase and 2-octaprenyl-6-hydroxyphenol methylase	UTR-5
2344758	+	A	A	U	14	0.16384	nrdA	ribonucleoside-diphosphate reductase 1 subunit alpha	UTR-5
2349499	-	G	U	U	7	0.201212	inaA	putative lipopolysaccharide kinase InaA	UTR-5
2352451	-	A	A	C	13	0.419528	glpT	sn-glycerol 3-phosphate:phosphate antiporter	UTR-5
2363655	-	A	U	A	13	0.336257	yfaY<->yfaZ	IPR008135 CinA family protein YfaY<->putative porin YfaZ	UTR
2381053	-	A	G	G	13	0.30023	elaB<->elaA	tail anchored inner membrane protein<->putative N-acetyltransferase ElaA	UTR
2419808	-	G	U	U	7	0.100939	yfcE<->yfcF	phosphodiesterase YfcE<->glutathione S-transferase YfcF	UTR
2421301	+	A	A	G	13	0.283033	yfcG<->folX	disulfide reductase<->dihydroneopterin triphosphate 2\\'-epimerase	UTR
2426837	-	A	A	C	13	0.292929	hisJ<->argT	histidine ABC transporter periplasmic binding protein<->lysine/arginine/ornithine ABC transporter periplasmic binding protein	UTR
2434014	-	A	U	U	13	0.102685	accD<->dedA	acetyl-CoA carboxyltransferase subunit beta<->DedA family protein DedA	UTR
2437883	-	G	U	U	7	0.0680943	pdxB	erythronate-4-phosphate dehydrogenase	UTR-5
2441641	-	G	A	A	8	0.0663042	fabB	beta-ketoacyl	UTR-5
2448472	-	G	A	A	8	0.0850247	prmB	50S ribosomal subunit protein L3 N(5)-glutamine methyltransferase	UTR-5
2448582	+	A	A	A	14	0.106838	smrB	putative endonuclease SmrB	UTR-5
2460979	-	A	A	C	13	0.213889	yfcZ	DUF406 domain-containing protein YfcZ	UTR-5
2465084	-	A	C	C	9	0.078278	mlaA	intermembrane phospholipid transport system - outer membrane lipoprotein MlaA	UTR-5
2467831	+	U	U	U	9	0.0823787	intS<->yfdG	CPS-53 (KpLE1) prophage; prophage CPS-53 integrase<->CPS-53 (KpLE1) prophage; putative bactoprenol-linked glucose translocase	UTR
2477821	+	A	G	G	13	0.174342	dsdX	D-serine transporter	UTR-5
2483630	+	A	U	A	13	0.136912	evgA	DNA-binding transcriptional activator EvgA	UTR-5
2483641	+	A	U	U	13	0.15873	evgA	DNA-binding transcriptional activator EvgA	UTR-5
2509462	-	A	A	A	14	0.323036	glk	glucokinase	UTR-5
2513009	+	G	G	A	8	0.0544444	nupC	nucleoside:H(+) symporter NupC	UTR-5
2531280	-	G	U	A	7	0.0209671	zipA	cell division protein ZipA	UTR-5
2532377	+	G	U	A	7	0.0400694	cysZ<->cysK	sulfate:H(+) symporter<->O-acetylserine sulfhydrylase A	UTR
2533500	+	U	A	A	10	0.112578	cysK<->ptsH	O-acetylserine sulfhydrylase A<->phosphocarrier protein HPr	UTR
2537319	-	G	U	G	6	0.197802	pdxK	pyridoxal kinase I	UTR-5
2544664	-	A	A	U	14	0.297336	ucpA<->murR	putative oxidoreductase<->DNA-binding transcriptional dual regulator MurR	UTR
2550590	-	A	A	C	13	0.245655	yfeX<->yfeY	porphyrinogen peroxidase<->DUF1131 domain-containing lipoprotein YfeY	UTR
2552326	+	A	A	C	13	0.113095	amiA	N-acetylmuramoyl-L-alanine amidase A	UTR-5
2578531	-	A	U	A	13	0.213291	maeB	malate dehydrogenase	UTR-5
2583501	-	U	C	A	6	0.0654762	nudK<->aegA	GDP-mannose hydrolase<->putative oxidoreductase Fe-S subunit AegA	UTR
2591167	+	U	U	U	9	0.127525	yffB	putative reductase YffB	UTR-5
2591561	+	U	U	U	9	0.178522	yffB	putative reductase YffB	ORF
2599784	-	A	C	U	10	0.0737975	dapA	4-hydroxy-tetrahydrodipicolinate synthase	UTR-5
2599879	+	A	A	C	13	0.0547932	gcvR	putative transcriptional regulator GcvR	UTR-5
2600437	+	G	U	C	6	0.125965	gcvR	putative transcriptional regulator GcvR	ORF
2620909	-	G	A	U	8	0.213445	upp	uracil phosphoribosyltransferase	UTR-5
2634105	-	A	A	U	14	0.243472	guaB	inosine 5\\'-monophosphate dehydrogenase	UTR-5
2634197	+	A	A	U	14	0.0643047	xseA	exodeoxyribonuclease VII subunit XseA	UTR-5
2638975	-	A	C	U	10	0.460317	yfgM	ancillary SecYEG translocon subunit	ORF
2644913	-	A	U	C	12	0.137877	ndk<->pbpC	nucleoside diphosphate kinase<->peptidoglycan glycosyltransferase PbpC	UTR
2652469	+	A	A	C	13	0.244444	sseA	3-mercaptopyruvate sulfurtransferase	UTR-5
2658991	-	C	A	G	6	0.0842105	hscB	co-chaperone for	ORF
2662199	-	G	C	U	4	0.015119	iscR<->trmJ	DNA-binding transcriptional dual regulator IscR<->tRNA Cm32/Um32 methyltransferase	UTR
2663347	-	A	U	A	13	0.22078	trmJ	tRNA Cm32/Um32 methyltransferase	UTR-5
2685571	-	G	U	U	7	0.0976958	glyA	serine hydroxymethyltransferase	UTR-5
2685797	+	G	A	G	7	0.43287	hmp	nitric oxide dioxygenase	UTR-5
2687441	-	A	U	C	12	0.310095	glnB<->glrR	nitrogen regulatory protein PII-1<->DNA-binding transcriptional activator GlrR	UTR
2701812	-	A	A	A	14	0.181482	recO	DNA repair protein RecO	ORF
2707209	-	U	U	U	9	0.0944267	lepA<->rseC	elongation factor 4<->protein RseC	UTR
2716521	-	A	A	G	13	0.0694446	grcA	stress-induced alternate pyruvate formate-lyase subunit	UTR-5
2716730	+	A	U	U	13	0.263641	ung	uracil-DNA glycosylase	UTR-5
2718554	-	U	U	C	8	0.171255	yfiF	putative methyltransferase	UTR-5
2725811	-	U	U	U	9	0.0596359	kgtP<->rrfG	alpha-ketoglutarate:H(+) symporter	UTR
2734205	-	A	G	U	14	0.175907	ryfD		ORF
2736064	-	A	U	A	13	0.281944	rluD	23S rRNA pseudouridine(1911/1915/1917) synthase	UTR-5
2736073	+	A	U	U	13	0.131543	bamD	outer membrane protein assembly factor BamD	UTR-5
2737124	+	A	C	C	9	0.0748148	bamD<->raiA	outer membrane protein assembly factor BamD<->stationary phase translation inhibitor and ribosome stability factor	UTR
2746254	-	G	C	U	4	0.0742804	rpsP<->ffh	30S ribosomal subunit protein S16<->signal recognition particle protein component	UTR
2747853	-	A	A	A	14	0.305399	ffh	signal recognition particle protein component	UTR-5
2750747	-	A	G	U	14	0.440828	grpE	nucleotide exchange factor GrpE	UTR-5
2751759	+	A	A	U	14	0.0969697	nadK<->recN	NAD kinase<->DNA repair protein RecN	UTR
2753555	+	A	U	U	13	0.11501	recN<->bamE	DNA repair protein RecN<->outer membrane protein assembly factor BamE	UTR
2754748	-	G	A	U	8	0.0610824	ratA	ribosome association toxin RatA	ORF
2796813	-	G	U	G	6	0.079866	kbp<->yqaE	K(+) binding protein<->Pmp3 family protein	UTR
2798537	-	G	A	A	8	0.0781151	stpA	DNA-binding transcriptional repressor StpA with RNA chaperone activity	UTR-5
2800656	+	A	U	C	12	0.262538	ygaM<->nrdH	DUF883 domain-containing protein YgaM<->glutaredoxin-like protein	UTR
2804750	+	A	A	A	14	0.0814639	nrdF<->proV	ribonucleoside-diphosphate reductase 2 subunit beta<->glycine betaine ABC transporter ATP binding subunit ProV	UTR
2809569	+	A	U	U	13	0.0629564	ygaY<->ygaZ	L-valine exporter subunit YgaZ	UTR
2817528	-	A	U	A	13	0.220886	yqaB<->argQ	fructose-1-phosphatase	UTR
2822090	-	A	C	U	10	0.0533805	alaS<->recX	alanine--tRNA ligase/DNA-binding transcriptional repressor<->RecA inhibitor RecX	UTR
2823818	-	A	A	C	13	0.159294	recA<->pncC	DNA recombination/repair protein RecA<->NMN aminohydrolase	UTR
2824373	-	A	U	A	13	0.25034	pncC<->mltB	NMN aminohydrolase<->membrane-bound lytic murein transglycosylase B	UTR
2868117	-	U	C	G	5	0.0302779	nlpD	murein hydrolase activator NlpD	ORF
2905442	-	A	U	U	13	0.0611111	queE	putative 7-carboxy-7-deazaguanine synthase QueE	UTR-5
2911368	-	A	C	A	10	0.178628	mazE<->relA	antitoxin of the MazF-MazE toxin-antitoxin system MazE<->GDP/GTP pyrophosphokinase	UTR
2923013	-	A	U	A	13	0.173321	truC	tRNA pseudouridine(65) synthase	ORF
2924528	-	C	U	U	6	0.0929499	csrB<->syd	SecY-interacting protein	UTR
2925313	-	A	A	G	13	0.2	syd	SecY-interacting protein	UTR-5
2926272	+	A	G	G	13	0.061307	queF<->ppnN	7-cyano-7-deazaguanine reductase<->nucleotide 5\\'-monophosphate nucleosidase	UTR
2942696	+	A	C	U	10	0.0211431	gcvB		ORF
2943319	+	A	U	C	12	0.141521	csdA	cysteine sulfinate desulfinase	UTR-5
2949063	-	A	A	A	14	0.0814699	amiC	N-acetylmuramoyl-L-alanine amidase C	UTR-5
2969005	-	A	U	A	13	0.128827	rppH<->ygdT	RNA pyrophosphohydrolase<->hypothetical protein b4610	UTR
2971565	+	C	C	U	3	0.0638665	ygdR<->tas	DUF903 domain-containing lipoprotein YgdR<->putative NADP(H)-dependent aldo-keto reductase Tas	UTR
2976569	+	A	U	G	12	0.139682	galR	DNA-binding transcriptional dual regulator GalR	UTR-5
2985812	+	C	A	U	7	0.173002	yqeG	putative transporter YqeG	UTR-5
3036325	-	C	U	U	6	0.0646159	prfB<->recJ	peptide chain release factor RF2<->ssDNA-specific exonuclease RecJ	UTR
3039823	+	A	A	A	14	0.144325	fldB	flavodoxin 2	UTR-5
3041099	-	G	U	A	7	0.0249837	sdhE	FAD assembly factor	UTR-5
3041282	+	A	A	U	14	0.216623	ygfZ	folate-binding protein	UTR-5
3043639	+	A	A	G	13	0.292484	bglA	6-phospho-beta-glucosidase A	UTR-5
3043654	-	A	G	A	14	0.0915343	yqfB	PUA-like domain-containing protein YqfB	UTR-5
3050775	-	A	A	A	14	0.180858	gcvT	aminomethyltransferase	UTR-5
3055473	-	A	A	U	14	0.204014	ygfB	UPF0149 family protein YgfB	UTR-5
3055490	+	U	U	U	9	0.0304533	zapA	cell division protein ZapA	UTR-5
3059353	-	G	A	A	8	0.201091	rpiA<->yqfE	ribose-5-phosphate isomerase A	UTR
3068126	-	A	G	A	14	0.204678	yggE<->argO	uncharacterized protein YggE<->L-arginine exporter	UTR
3069871	-	A	C	U	10	0.0353426	mscS<->fbaA	small conductance mechanosensitive channel MscS<->fructose-bisphosphate aldolase class II	UTR
3072857	-	A	C	G	9	0.0354167	epd	D-erythrose-4-phosphate dehydrogenase	ORF
3073724	-	A	A	A	14	0.067118	epd<->yggC	D-erythrose-4-phosphate dehydrogenase<->P-loop NTPase domain-containing protein YggC	UTR
3073823	-	A	G	C	13	0.0184248	epd<->yggC	D-erythrose-4-phosphate dehydrogenase<->P-loop NTPase domain-containing protein YggC	UTR
3081714	-	A	A	A	14	0.178098	tktA	transketolase 1	UTR-5
3102886	-	U	U	U	9	0.0767519	trmI	tRNA m(7)G46 methyltransferase	UTR-5
3103992	+	A	A	C	13	0.076872	mutY	adenine DNA glycosylase	ORF
3105651	+	A	U	C	12	0.104167	mltC<->nupG	membrane-bound lytic murein transglycosylase C<->nucleoside:H(+) symporter NupG	UTR
3119339	-	A	A	A	14	0.581482	yghJ<->glcA	putative lipoprotein YghJ<->glycolate/lactate:H(+) symporter GlcA	UTR
3147862	+	A	U	U	13	0.239943	gpr	L-glyceraldehyde 3-phosphate reductase	UTR-5
3152016	-	A	G	A	14	0.182316	exbB	Ton complex subunit ExbB	UTR-5
3155303	+	A	U	C	12	0.307977	yqhD	NADPH-dependent aldehyde reductase YqhD	UTR-5
3166021	-	A	A	U	14	0.251515	parC<->ygiS	DNA topoisomerase IV subunit A<->putative deoxycholate binding periplasmic protein	UTR
3172505	+	A	A	A	14	0.177996	mdaB	NADPH:quinone oxidoreductase MdaB	UTR-5
3173120	+	C	A	G	6	0.150149	mdaB<->ygiN	NADPH:quinone oxidoreductase MdaB<->putative quinol monooxygenase YgiN	UTR
3175645	-	A	U	A	13	0.425	yqiA	esterase YqiA	ORF
3177866	+	A	U	C	12	0.132275	tolC	outer membrane channel TolC	UTR-5
3178001	+	A	U	U	13	0.241217	tolC	outer membrane channel TolC	UTR-5
3179717	+	A	U	U	13	0.222757	ygiA	putative protein YgiA	ORF
3184813	+	A	A	C	13	0.136436	ubiK	ubiquinone biosynthesis accessory factor UbiK	UTR-5
3196780	-	A	A	A	14	0.239152	rfaE<->glnE	fused heptose 7-phosphate kinase/heptose 1-phosphate adenyltransferase<->fused glutamine synthetase deadenylase/glutamine synthetase adenylyltransferase	UTR
3201032	-	A	C	A	10	0.0414773	ygiF	inorganic triphosphatase	UTR-5
3201180	+	A	C	U	10	0.1375	ygiM	putative signal transduction protein (SH3 domain)	UTR-5
3210566	-	A	A	U	14	0.30318	tsaD	N(6)-L-threonylcarbamoyladenine synthase, TsaD subunit	UTR-5
3210646	+	C	U	U	6	0.117419	rpsU	30S ribosomal subunit protein S21	UTR-5
3210716	+	A	C	C	9	0.165683	rpsU	30S ribosomal subunit protein S21	UTR-5
3212688	+	A	A	G	13	0.362444	dnaG	DNA primase	ORF
3216537	-	G	A	G	7	0.15873	nfeF	NADPH-dependent ferric chelate reductase	UTR-5
3216753	+	A	U	C	12	0.434921	nfeR	DNA-binding transcriptional repressor NfeR	UTR-5
3237282	+	A	G	A	14	0.266291	ygjQ<->ygjR	DUF218 domain-containing protein YgjQ<->putative oxidoreductase YgjR	UTR
3254242	-	A	U	G	12	0.0579143	yhaJ	DNA-binding transcriptional activator YhaJ	UTR-5
3258106	-	A	U	U	13	0.095238	cyuP<->tdcG	putative D/L-serine transporter<->L-serine deaminase III	UTR
3270592	-	G	A	A	8	0.0005341	rnpB		ORF
3276973	+	G	A	A	8	0.0826624	garD<->prlF	galactarate dehydratase<->antitoxin PrlF	UTR
3278704	-	A	A	A	14	0.165414	agaR	DNA-binding transcriptional repressor AgaR	UTR-5
3301301	-	A	U	U	13	0.106421	yhbT	SCP2 domain-containing protein YhbT	UTR-5
3303423	+	U	U	A	9	0.2422	yhbV<->yhbW	putative peptidase YhbV<->putative luciferase-like monooxygenase	UTR
3311786	-	G	C	U	4	0.0170878	rpsO<->truB	30S ribosomal subunit protein S15<->tRNA pseudouridine(55) synthase	UTR
3324325	-	A	U	A	13	0.242901	folP	dihydropteroate synthase	ORF
3326978	-	G	U	U	7	0.0304124	ftsH<->rlmE	ATP-dependent zinc metalloprotease FtsH<->23S rRNA 2\\'-O-ribose U2552 methyltransferase	UTR
3327731	-	A	U	C	12	0.0677733	rlmE	23S rRNA 2\\'-O-ribose U2552 methyltransferase	UTR-5
3333516	-	C	U	A	6	0.165906	rplU	50S ribosomal subunit protein L21	UTR-5
3333636	+	A	U	A	13	0.157635	ispB	all-trans-octaprenyl-diphosphate synthase	UTR-5
3336832	-	U	G	G	9	0.113511	ibaG<->mlaB	acid stress protein IbaG<->intermembrane phospholipid transport system protein MlaB	UTR
3344681	+	U	U	U	9	0.091635	lptB<->rpoN	lipopolysaccharide transport system ATP binding protein<->"RNA polymerase, sigma 54 (sigma N) factor"	UTR
3348425	+	C	G	U	7	0.015284	npr<->yrbL	phosphorelay protein Npr<->protein kinase-like domain-containing protein YrbL	UTR
3377566	-	C	A	A	7	0.0654632	sspA<->rpsI	stringent starvation protein A<->30S ribosomal subunit protein S9	UTR
3380126	+	A	U	C	12	0.171882	yhcB	conserved protein YhcB	UTR-5
3384472	-	A	C	C	9	0.0891203	mdh	malate dehydrogenase	UTR-5
3384603	+	U	U	U	9	0.00666667	argR	DNA-binding transcriptional dual regulator ArgR	UTR-5
3385482	+	G	U	G	6	0.0840018	argR<->yhcN	DNA-binding transcriptional dual regulator ArgR<->DUF1471 domain-containing stress-induced protein YhcN	UTR
3401127	-	A	U	U	13	0.0448576	mreB<->csrD	dynamic cytoskeletal protein MreB<->regulator of CsrB and CsrC decay	UTR
3426927	-	A	G	A	14	0.0016835	rrlD<->alaU		UTR
3429212	+	A	A	A	14	0.228283	yrdA	protein YrdA	UTR-5
3433650	+	A	A	A	14	0.116956	def	peptide deformylase	UTR-5
3439546	-	A	U	A	13	0.0689867	yhdN<->rplQ	conserved protein YhdN<->50S ribosomal subunit protein L17	UTR
3442563	-	C	A	A	7	0.104601	rpsM<->rpmJ	30S ribosomal subunit protein S13<->50S ribosomal subunit protein L36	UTR
3443350	-	A	A	A	14	0.0299751	secY	Sec translocon subunit SecY	ORF
3448221	-	C	C	C	2	0.0110915	rplN<->rpsQ	50S ribosomal subunit protein L14<->30S ribosomal subunit protein S17	UTR
3448301	-	U	C	U	6	0.0799973	rplN<->rpsQ	50S ribosomal subunit protein L14<->30S ribosomal subunit protein S17	UTR
3466748	-	A	G	U	14	0.21451	bfr<->bfd	bacterioferritin<->bacterioferritin-associated ferredoxin	UTR
3467010	-	A	A	A	14	0.195767	bfd<->chiA	bacterioferritin-associated ferredoxin<->endochitinase	UTR
3471583	-	U	C	A	6	0.0813091	fusA	elongation factor G	ORF
3474619	-	C	C	U	3	0.0258098	rpsL<->tusB	30S ribosomal subunit protein S12<->sulfurtransferase complex subunit TusB	UTR
3477468	-	C	U	G	5	0.129161	fkpA	peptidyl-prolyl cis-trans isomerase FkpA	UTR-5
3477526	-	G	A	U	8	0.066088	fkpA	peptidyl-prolyl cis-trans isomerase FkpA	UTR-5
3478525	-	A	C	U	10	0.120513	slyD<->yheV	FKBP-type peptidyl-prolyl cis-trans isomerase SlyD<->DUF2387 domain-containing protein YheV	UTR
3478558	-	A	C	A	10	0.0631821	slyD<->yheV	FKBP-type peptidyl-prolyl cis-trans isomerase SlyD<->DUF2387 domain-containing protein YheV	UTR
3485844	-	A	A	A	14	0.278948	yhfA	OsmC family protein	UTR-5
3485953	+	G	A	U	8	0.0125524	crp	DNA-binding transcriptional dual regulator CRP	UTR-5
3492335	-	A	C	U	10	0.018648	ppiA	peptidyl-prolyl cis-trans isomerase A	UTR-5
3493987	+	A	A	U	14	0.277778	tsgA<->nirB	putative transporter TsgA<->nitrite reductase catalytic subunit NirB	UTR
3513696	-	A	U	A	13	0.114095	gph	phosphoglycolate phosphatase	ORF
3519166	-	C	U	G	5	0.0591633	aroK<->hofQ	shikimate kinase 1<->DNA utilization protein HofQ	UTR
3528641	+	A	A	A	14	0.108333	igaA<->yrfG	inner membrane protein - inhibits the Rcs signaling pathway<->purine nucleotidase	UTR
3529110	+	C	C	G	2	0.0506956	yrfG	purine nucleotidase	ORF
3532680	+	G	U	U	7	0.0085965	pck	phosphoenolpyruvate carboxykinase (ATP)	UTR-5
3536619	-	U	U	A	9	0.0968911	ompR	DNA-binding transcriptional dual regulator OmpR	UTR-5
3537353	+	U	G	A	10	0.192392	greB<->yhgF	transcription elongation factor GreB<->putative RNA-binding protein YhgF	UTR
3545458	+	G	U	G	6	0.0106366	yhgH	DNA utilization protein YhgH	ORF
3545597	+	A	A	A	14	0.158439	yhgH<->nfuA	DNA utilization protein YhgH<->iron-sulfur cluster carrier protein NfuA	UTR
3552510	-	A	A	C	13	0.338621	malP	maltodextrin phosphorylase	UTR-5
3553024	+	A	U	U	13	0.242264	malT	DNA-binding transcriptional activator MalT	UTR-5
3561859	-	A	A	A	14	0.101957	glpE	thiosulfate sulfurtransferase GlpE	UTR-5
3561971	+	A	A	C	13	0.157771	glpD	aerobic glycerol 3-phosphate dehydrogenase	UTR-5
3580829	-	A	A	C	13	0.0971437	yhhX<->ryhB	putative oxidoreductase YhhX	UTR
3586920	+	A	U	A	13	0.21645	yhhA	DUF2756 domain-containing protein YhhA	UTR-5
3600863	-	G	A	U	8	0.0327429	rpoH<->ftsX	RNA polymerase, sigma 32 (sigma H) factor<->cell division protein FtsX	UTR
3604316	-	A	U	C	12	0.165504	ftsY	signal recognition particle receptor	UTR-5
3606422	+	A	A	U	14	0.181373	yhhN<->zntA	conserved inner membrane enzyme YhhN<->Zn(2(+))/Cd(2(+))/Pb(2(+)) exporting P-type ATPase	UTR
3609917	+	A	U	G	12	0.283645	yhhQ<->dcrB	putative queuosine precursor transporter<->periplasmic bacteriophage sensitivity protein DcrB	UTR
3639984	+	G	G	U	8	0.0354565	uspA	universal stress global stress response regulator	UTR-5
3645238	-	A	U	U	13	0.226561	prlC	oligopeptidase A	UTR-5
3646275	+	A	A	U	14	0.313675	rlmJ<->gor	23S rRNA m(6)A2030 methyltransferase<->glutathione reductase (NADPH)	UTR
3665841	-	A	G	U	14	0.0350461	gadX<->gadA	DNA-binding transcriptional dual regulator GadX<->glutamate decarboxylase A	UTR
3679392	+	A	A	U	14	0.368336	kdgK	2-dehydro-3-deoxygluconokinase	UTR-5
3696364	-	A	A	U	14	0.17381	yhjR	PF10945 family protein YhjR	UTR-5
3696443	+	A	G	A	14	0.0804094	bcsE	c-di-GMP-binding protein BcsE	UTR-5
3712044	-	A	G	A	14	0.300712	yhjX<->yhjY	putative pyruvate transporter<->conserved protein YhjY	UTR
3716502	+	C	A	C	6	0.0691809	yiaD	PF13488 family lipoprotein YiaD	UTR-5
3717287	+	C	U	U	6	0.24331	yiaD<->ghrB	PF13488 family lipoprotein YiaD<->glyoxylate reductase	UTR
3725354	-	U	U	C	8	0.104264	glyQ<->ysaB	glycine--tRNA ligase subunit alpha<->putative lipoprotein YsaB	UTR
3737240	-	U	C	A	6	0.0537086	bax	putative glycoside hydrolase Bax	UTR-5
3739674	+	C	C	U	3	0.0817382	malS<->avtA	alpha-amylase<->valine--pyruvate aminotransferase	UTR
3761300	-	A	U	G	12	0.245726	selA<->yibF	selenocysteine synthase<->glutathione transferase-like protein YibF	UTR
3772189	+	A	U	C	12	0.0833333	mtlA	mannitol-specific PTS enzyme IICBA component	UTR-5
3776636	+	A	U	A	13	0.106616	yibL	DUF2810 domain-containing protein YibL	UTR-5
3777292	+	A	U	U	13	0.155071	yibL<->lldP	DUF2810 domain-containing protein YibL<->lactate/glycolate:H(+) symporter LldP	UTR
3785054	-	U	G	G	9	0.131781	yibN	putative sulfurtransferase YibN	UTR-5
3785228	+	A	A	A	14	0.226829	gpmM	2,3-bisphosphoglycerate-independent phosphoglycerate mutase	UTR-5
3792577	-	G	A	A	8	0.179689	kbl<->htrL	2-amino-3-ketobutyrate CoA ligase<->protein HtrL	UTR
3793939	+	A	U	U	13	0.200822	rfaD	ADP-L-glycero-D-mannoheptose 6-epimerase	UTR-5
3811175	-	A	U	C	12	0.148586	mutM<->rpmG	DNA-formamidopyrimidine glycosylase<->50S ribosomal subunit protein L33	UTR
3811812	-	C	U	U	6	0.0563617	rpmB<->yicR	50S ribosomal subunit protein L28<->RadC-like JAB domain-containing protein YicR	UTR
3816648	+	A	C	C	9	0.0460919	yicC	UPF0701 family protein YicC	UTR-5
3818854	+	A	G	A	14	0.155914	dinD<->yicG	DNA damage-inducible protein D<->conserved inner membrane protein YicG	UTR
3821388	+	A	U	G	12	0.0540691	gmk	guanylate kinase	UTR-5
3822076	+	U	C	A	6	0.122832	gmk<->rpoZ	guanylate kinase<->RNA polymerase subunit omega	UTR
3838213	+	A	U	A	13	0.289072	setC<->yicL	putative arabinose exporter<->putative inner membrane protein	UTR
3876975	-	G	A	A	8	0.103028	yidA<->yidB	sugar phosphatase YidA<->conserved protein YidB	UTR
3877511	-	A	U	C	12	0.130018	yidB<->gyrB	conserved protein YidB<->DNA gyrase subunit B	UTR
3880151	-	U	U	A	9	0.103318	recF	DNA repair protein RecF	ORF
3884240	+	U	C	U	6	0.0554954	ysdD<->rpmH	protein YsdD<->50S ribosomal subunit protein L34	UTR
3885013	+	U	U	U	9	0.0506397	yidD	membrane protein insertion efficiency factor	ORF
3888411	+	G	U	G	6	0.0813986	mnmE<->tnaC	5-carboxymethylaminomethyluridine-tRNA synthase GTPase subunit<->tnaAB operon leader peptide	UTR
3893852	+	A	U	A	13	0.101149	yidZ<->yieE	putative LysR-type transcriptional regulator YidZ<->putative phosphopantetheinyl transferase	UTR
3915220	-	A	A	A	14	0.115581	glmU<->atpC	fused N-acetylglucosamine-1-phosphate uridyltransferase and glucosamine-1-phosphate acetyltransferase<->ATP synthase F1 complex subunit epsilon	UTR
3926477	-	C	U	C	5	0.0433348	mioC<->asnC	flavoprotein MioC<->DNA-binding transcriptional dual regulator AsnC	UTR
3936163	+	G	A	A	8	0.264815	rbsC	ribose ABC transporter membrane subunit	ORF
3941354	-	G	A	A	8	0.0911656	yieP	putative transcriptional regulator YieP	UTR-5
3943552	+	A	A	A	14	0.542117	gltU<->rrlC		UTR
3946616	+	G	A	A	8	0.853021	rrlC<->rrfC		UTR
3947992	-	G	A	C	7	0.0192453	hdfR	DNA-binding transcriptional dual regulator HdfR	UTR-5
3948050	+	A	U	A	13	0.195109	maoP	macrodomain Ori protein	UTR-5
3952388	+	A	G	U	14	0.103268	ilvM	acetolactate synthase II subunit IlvM	ORF
3965630	-	A	U	G	12	0.170096	rhlB	ATP-dependent RNA helicase RhlB	ORF
3965650	+	U	U	A	9	0.0925681	trxA	thioredoxin 1	UTR-5
3965691	+	A	A	C	13	0.139156	trxA	thioredoxin 1	UTR-5
3967890	+	A	A	U	14	0.116226	rho<->rfe	transcription termination factor Rho<->UDP-N-acetylglucosamine--undecaprenyl-phosphate N-acetylglucosaminephosphotransferase	UTR
3990789	-	G	G	A	8	0.056299	hemC	hydroxymethylbilane synthase	UTR-5
3994083	-	A	U	C	12	0.102769	cyaY	frataxin CyaY	UTR-5
3994491	+	A	G	A	14	0.166871	yzcX<->yifL	protein YzcX<->putative lipoprotein YifL	UTR
3997907	+	A	U	C	12	0.163694	yigB<->uvrD	5-amino-6-(5-phospho-D-ribitylamino)uracil phosphatase<->ssDNA translocase and dsDNA helicase - DNA helicase II	UTR
4004725	-	U	C	A	6	0.143382	yigI	putative thioesterase YigI	UTR-5
4004815	+	A	G	A	14	0.223545	pldA	outer membrane phospholipase A	UTR-5
4016388	+	U	U	U	9	0.0893126	udp	uridine phosphorylase	UTR-5
4018828	+	A	C	A	10	0.0829124	rmuC<->ubiE	putative recombination limiting protein RmuC<->"bifunctional 2-octaprenyl-6-methoxy-1,4-benzoquinone methylase and S-adenosylmethionine:2-DMK methyltransferase"	UTR
4021910	+	U	U	U	9	0.0795825	ubiB<->tatA	ubiquinone biosynthesis protein UbiB<->twin arginine protein translocation system - TatA protein	UTR
4024972	+	A	G	A	14	0.224595	ubiD	3-octaprenyl-4-hydroxybenzoate decarboxylase	UTR-5
4031130	+	A	C	U	10	0.141155	pepQ	Xaa-Pro dipeptidase	UTR-5
4037366	+	A	G	A	14	0.82339	alaT<->rrlA		UTR
4042047	+	C	U	C	5	0.154486	yihD	conserved protein YihD	UTR-5
4042391	+	U	C	G	5	0.0632428	yihD<->srkA	conserved protein YihD<->stress response kinase A	UTR
4046939	+	A	U	A	13	0.143678	polA	DNA polymerase I	UTR-5
4050793	-	A	A	A	14	0.147267	yihA	GTP-binding protein YihA	UTR-5
4051036	+	A	U	A	13	0.055928	csrC		ORF
4051308	+	A	A	A	14	0.208095	csrC<->yihI	Der GTPase-activating protein YihI	UTR
4058220	-	A	C	U	10	0.0600235	glnA	glutamine synthetase	UTR-5
4058381	+	C	U	A	6	0.0638009	bipA	ribosome-dependent GTPase, ribosome assembly factor	UTR-5
4075529	+	C	U	U	6	0.122329	yihW<->yihX	putative DNA-binding transcriptional regulator YihW<->alpha-D-glucose-1-phosphate phosphatase	UTR
4076967	+	A	U	A	13	0.210897	yihY	putative inner membrane protein	ORF
4081361	-	A	U	A	13	0.0846773	fdoI	formate dehydrogenase O subunit gamma	ORF
4085963	-	A	A	A	14	0.0184732	fdoG	formate dehydrogenase O subunit alpha	UTR-5
4100759	+	A	C	U	10	0.235854	sodA	superoxide dismutase (Mn)	UTR-5
4102798	+	A	A	A	14	0.328363	kdgT<->yiiM	2-dehydro-3-deoxy-D-gluconate:H(+) symporter<->2-amino-6-N-hydroxylaminopurine resistance protein	UTR
4106449	+	A	G	U	14	0.505051	cpxQ<->fieF	Zn(2(+))/Fe(2(+))/Cd(2(+)) exporter	UTR
4111569	-	A	G	A	14	0.419484	tpiA<->yiiQ	triose-phosphate isomerase<->DUF1454 domain-containing protein YiiQ	UTR
4112931	+	G	U	A	7	0.0629952	yiiR<->yiiS	DUF805 domain-containing protein YiiR<->DUF406 domain-containing protein YiiS	UTR
4114497	-	A	A	G	13	0.0760683	fpr<->glpX	flavodoxin/ferredoxin-NADP(+) reductase<->"fructose-1,6-bisphosphatase 2"	UTR
4118161	-	A	U	G	12	0.0224594	glpF	glycerol facilitator	UTR-5
4118427	+	A	A	C	13	0.396401	zapB	cell division factor ZapB	UTR-5
4119356	-	U	C	U	6	0.0674378	rraA<->menA	ribonuclease E inhibitor protein A<->"1,4-dihydroxy-2-naphthoate octaprenyltransferase"	UTR
4122348	-	A	U	U	13	0.214104	hslV<->ftsN	peptidase component of the HslVU protease<->cell division protein FtsN	UTR
4123370	-	C	U	G	5	0.0505066	ftsN<->cytR	cell division protein FtsN<->DNA-binding transcriptional repressor CytR	UTR
4124510	-	G	A	U	8	0.0398473	cytR<->priA	DNA-binding transcriptional repressor CytR<->primosome factor N\\'	UTR
4128466	-	G	U	U	7	0.0771827	metJ	DNA-binding transcriptional repressor MetJ	UTR-5
4128529	-	A	U	U	13	0.142222	metJ	DNA-binding transcriptional repressor MetJ	UTR-5
4133790	+	A	A	C	13	0.324719	metF<->katG	5,10-methylenetetrahydrofolate reductase<->hydroperoxidase I	UTR
4153187	-	G	A	C	7	0.0521633	ppc<->argE	phosphoenolpyruvate carboxylase<->acetylornithine deacetylase	UTR
4160822	-	G	C	U	4	0.029765	sthA	soluble pyridine nucleotide transhydrogenase	UTR-5
4168489	+	A	A	A	14	0.686234	gltT<->rrlB		UTR
4175107	-	A	U	U	13	0.122024	coaA	pantothenate kinase	UTR-5
4178354	+	G	C	C	3	0.0777016	nusG<->rplK	transcription termination factor NusG<->50S ribosomal subunit protein L11	UTR
4179623	+	C	C	C	2	0.0139769	rplA<->rplJ	50S ribosomal subunit protein L1<->50S ribosomal subunit protein L10	UTR
4196862	-	G	G	U	8	0.0218412	rsd	regulator of sigma D	UTR-5
4197691	+	C	C	U	3	0.0551591	nudC<->hemE	NADH pyrophosphatase<->uroporphyrinogen decarboxylase	UTR
4199480	+	A	A	U	14	0.184515	nfi<->yjaG	endonuclease V<->conserved protein YjaG	UTR
4200176	+	G	C	G	3	0.0414718	yjaG<->hupA	conserved protein YjaG<->DNA-binding protein HU-alpha	UTR
4209891	+	A	A	A	14	0.613095	gltV<->rrlE		UTR
4214142	-	A	U	G	12	0.25	yjaB	putative N-acetyltransferase YjaB	UTR-5
4223787	+	G	A	A	8	0.0722581	metH	cobalamin-dependent methionine synthase	UTR-5
4230168	-	G	U	G	6	0.0807657	pepE	peptidase E	UTR-5
4230336	+	U	U	U	9	0.198364	rluF	23S rRNA pseudouridine(2604) and tRNA(Tyr) pseudouridine(35) synthase	UTR-5
4233722	+	A	A	A	14	0.203071	pgi	glucose-6-phosphate isomerase	UTR-5
4246464	-	G	U	U	7	0.195404	malE	maltose ABC transporter periplasmic binding protein	UTR-5
4246736	+	A	U	C	12	0.0879563	malK	maltose ABC transporter ATP binding subunit	UTR-5
4257087	+	A	U	A	13	0.096766	dgkA<->lexA	diacylglycerol kinase<->DNA-binding transcriptional repressor LexA	UTR
4264283	+	C	C	C	2	0.0656372	dnaB	replicative DNA helicase	UTR-5
4264304	-	A	G	U	14	0.408148	qorA	putative quinone oxidoreductase 1	UTR-5
4267082	+	A	C	C	9	0.0489486	alr<->tyrB	alanine racemase 1<->tyrosine aminotransferase	UTR
4269355	+	G	U	U	7	0.0588461	aphA	acid phosphatase/phosphotransferase	UTR-5
4270214	+	G	A	G	7	0.0647479	aphA<->yjbQ	acid phosphatase/phosphotransferase<->UPF0047 protein YjbQ	UTR
4274084	+	U	U	U	9	0.0953107	ssb	ssDNA-binding protein	UTR-5
4277423	-	A	G	A	14	0.3	soxS	DNA-binding transcriptional dual regulator SoxS	UTR-5
4313016	-	U	U	C	8	0.0954547	alsR	DNA-binding transcriptional repressor AlsR	UTR-5
4326795	-	C	U	U	6	0.0593836	yjdM	conserved protein YjdM	UTR-5
4354805	-	A	G	U	14	0.241842	lysU<->dtpC	lysine--tRNA ligase/Ap4A synthetase/Ap3A synthetase<->dipeptide/tripeptide:H(+) symporter DtpC	UTR
4370616	+	A	C	C	9	0.0989892	groS	cochaperonin GroES	UTR-5
4372761	+	A	C	A	10	0.0813483	groL<->yjeI	chaperonin GroEL<->DUF4156 domain-containing lipoprotein YjeI	UTR
4375655	+	C	A	U	7	0.093892	efp	protein chain elongation factor EF-P	UTR-5
4382414	-	A	U	A	13	0.251748	frdA	fumarate reductase flavoprotein subunit	UTR-5
4391544	-	U	U	U	9	0.0594507	rsgA	ribosome small subunit-dependent GTPase A	UTR-5
4391561	+	A	A	U	14	0.32353	orn	oligoribonuclease	UTR-5
4391589	-	A	U	U	13	0.209265	rsgA	ribosome small subunit-dependent GTPase A	UTR-5
4399398	+	G	A	U	8	0.00967695	miaA	tRNA dimethylallyltransferase	ORF
4399801	+	G	A	A	8	0.0209969	miaA	tRNA dimethylallyltransferase	ORF
4404660	+	U	U	U	9	0.210188	yjeT<->purA	DUF2065 domain-containing protein YjeT<->adenylosuccinate synthetase	UTR
4406153	+	A	A	A	14	0.057197	purA<->nsrR	adenylosuccinate synthetase<->DNA-binding transcriptional repressor NsrR	UTR
4416937	+	A	A	A	14	0.220238	yjfP	carboxylesterase	UTR-5
4425025	+	G	U	C	6	0.0223456	rpsF	30S ribosomal subunit protein S6	UTR-5
4428907	+	U	A	C	9	0.130619	fklB	FKBP-type peptidyl-prolyl cis-trans isomerase FklB	UTR-5
4436629	-	U	C	U	6	0.0994387	cpdB	2\\'3\\' cyclic nucleotide phosphodiesterase/3\\' nucleotidase	UTR-5
4436718	+	A	A	U	14	0.234761	cysQ	3\\'(2\\'),5\\'-bisphosphate nucleotidase	UTR-5
4439412	+	C	C	G	2	0.0515613	ytfK	DUF1107 domain-containing protein YtfK	UTR-5
4449686	-	A	C	U	10	0.153872	ppa	inorganic pyrophosphatase	UTR-5
4455646	-	G	G	U	8	0.0259511	fbp	fructose-1,6-bisphosphatase 1	UTR-5
4455762	+	A	G	A	14	0.303448	mpl	UDP-N-acetylmuramate--L-alanyl-gamma-D-glutamyl-meso-2,6-diaminoheptanedioate ligase	UTR-5
4457884	-	U	U	U	9	0.193171	yjgA	DUF615 domain-containing protein YjgA	UTR-5
4457945	+	A	A	A	14	0.145105	pmbA	metalloprotease PmbA	UTR-5
4466210	-	A	A	C	13	0.117937	treB<->treR	trehalose-specific PTS enzyme IIBC component<->DNA-binding transcriptional repressor TreR	UTR
4467362	+	A	U	A	13	0.067918	mgtL	leader peptide MgtL	UTR-5
4470944	-	G	A	C	7	0.319439	ridA<->pyrI	enamine/imine deaminase, redox regulated chaperone<->"aspartate carbamoyltransferase, PyrI subunit"	UTR
4474827	+	A	A	A	14	0.386538	bdcR<->tabA	putative transcriptional regulator BdcR<->DUF386 domain-containing toxin-antitoxin biofilm protein TabA	UTR
4478445	+	A	U	C	12	0.162358	rraB	ribonuclease E inhibitor protein B	UTR-5
4483927	-	U	U	A	9	0.0705563	holC	DNA polymerase III subunit chi	ORF
4486138	-	U	C	G	5	0.065373	pepA	aminopeptidase A/I	UTR-5
4516707	-	G	A	A	8	0.0537691	fecA<->fecR	ferric citrate outer membrane transporter<->"regulator for fec operon, periplasmic"	UTR
4540686	+	A	U	U	13	0.0706002	fimB	regulator for fimA	UTR-5
4542987	+	U	G	G	9	0.0289145	fimE<->fimA	regulator for fimA<->type 1 fimbriae major subunit	UTR
4551521	+	A	U	C	12	0.259259	uxuA	D-mannonate dehydratase	UTR-5
4586916	+	A	A	A	14	0.259259	mrr	methylated adenine and cytosine restriction protein	UTR-5
4591367	-	A	G	G	13	0.0668866	btsT	pyruvate:H(+) symporter	UTR-5
4599493	-	C	U	C	5	0.0652701	opgB<->yjjA	phosphoglycerol transferase I<->DUF2501 domain-containing protein YjjA	UTR
4605693	-	A	U	C	12	0.0795883	fhuF	hydroxamate siderophore iron reductase	UTR-5
4607722	-	A	G	U	14	0.292849	rsmC	16S rRNA m(2)G1207 methyltransferase	UTR-5
4609358	+	A	A	U	14	0.229437	yjjG<->prfC	pyrimidine nucleotidase<->peptide chain release factor RF3	UTR
4617278	+	A	A	A	14	0.232776	deoC	deoxyribose-phosphate aldolase	UTR-5
4620793	+	U	U	C	8	0.342491	deoB	phosphopentomutase	ORF
4624857	+	U	U	A	9	0.106909	serB	phosphoserine phosphatase	UTR-5
4630563	-	G	A	A	8	0.12969	ettA	energy-dependent translational throttle protein EttA	UTR-5
4630682	+	A	U	U	13	0.177778	slt	soluble lytic murein transglycosylase	UTR-5

## Sheet: Supplementary Table 2
Supplementary Table 2. Processed sites by other enzymes identified by our method
Position	End	Strand	Gene ID	Location	Description
4241	5	+	thrC	ORF	threonine synthase
8198	5	+	talB	UTR-5	transaldolase B
8593	5	+	talB	ORF	transaldolase B
12123	5	+	dnaK	UTR-5	chaperone protein DnaK
12142	5	+	dnaK	UTR-5	chaperone protein DnaK
12398	5	+	dnaK	ORF	chaperone protein DnaK
12442	5	+	dnaK	ORF	chaperone protein DnaK
12529	5	+	dnaK	ORF	chaperone protein DnaK
12656	5	+	dnaK	ORF	chaperone protein DnaK
12891	5	+	dnaK	ORF	chaperone protein DnaK
13052	5	+	dnaK	ORF	chaperone protein DnaK
13325	5	+	dnaK	ORF	chaperone protein DnaK
13518	5	+	dnaK	ORF	chaperone protein DnaK
14567	5	+	dnaJ	ORF	chaperone protein DnaJ
17461	5	+	sokC<->nhaA	UTR	Na(+):H(+) antiporter NhaA
21834	5	+	ribF	ORF	bifunctional riboflavin kinase/FMN adenylyltransferase
22024	5	+	ribF	ORF	bifunctional riboflavin kinase/FMN adenylyltransferase
22306	5	+	ribF	ORF	bifunctional riboflavin kinase/FMN adenylyltransferase
26231	5	+	fkpB	ORF	peptidyl-prolyl cis-trans isomerase FkpB
38356	5	-	caiB	ORF	gamma-butyrobetainyl-CoA:carnitine CoA transferase
54746	5	-	surA<->lptD	UTR	peptidyl-prolyl cis-trans isomerase SurA<->lipopolysaccharide assembly protein LptD
56724	5	-	lptD	ORF	lipopolysaccharide assembly protein LptD
90326	5	+	rsmH	ORF	16S rRNA m(4)C1402 methyltransferase
90682	5	+	rsmH	ORF	16S rRNA m(4)C1402 methyltransferase
90687	5	+	rsmH	ORF	16S rRNA m(4)C1402 methyltransferase
92485	5	+	ftsI	ORF	peptidoglycan DD-transpeptidase FtsI
92946	5	+	ftsI	ORF	peptidoglycan DD-transpeptidase FtsI
93137	5	+	ftsI	ORF	peptidoglycan DD-transpeptidase FtsI
93145	5	+	ftsI	ORF	peptidoglycan DD-transpeptidase FtsI
93635	5	+	murE	ORF	UDP-N-acetylmuramoyl-L-alanyl-D-glutamate--2,6-diaminopimelate ligase
93822	5	+	murE	ORF	UDP-N-acetylmuramoyl-L-alanyl-D-glutamate--2,6-diaminopimelate ligase
95948	5	+	murF	ORF	D-alanyl-D-alanine-adding enzyme
99637	5	+	ftsW	ORF	putative lipid II flippase FtsW
100621	5	+	murG	ORF	N-acetylglucosaminyl transferase
100740	5	+	murG<->murC	UTR	N-acetylglucosaminyl transferase<->UDP-N-acetylmuramate--L-alanine ligase
101402	5	+	murC	ORF	UDP-N-acetylmuramate--L-alanine ligase
101411	5	+	murC	ORF	UDP-N-acetylmuramate--L-alanine ligase
103710	5	+	ftsQ	ORF	cell division protein FtsQ
103960	5	+	ftsQ	ORF	cell division protein FtsQ
104560	5	+	ftsA	ORF	cell division protein FtsA
105087	5	+	ftsA	ORF	cell division protein FtsA
105245	5	+	ftsA<->ftsZ	UTR	cell division protein FtsA<->cell division protein FtsZ
106940	5	+	lpxC	ORF	UDP-3-O-acyl-N-acetylglucosamine deacetylase
107977	5	+	secM	ORF	SecA translation regulator
108025	5	+	secM	ORF	SecA translation regulator
108134	5	+	secM	ORF	SecA translation regulator
108305	5	+	secA	ORF	protein translocation ATPase
109883	5	+	secA	ORF	protein translocation ATPase
122969	5	+	pdhR<->aceE	UTR	DNA-binding transcriptional dual regulator PdhR<->pyruvate dehydrogenase E1 component
128167	5	+	lpd	ORF	lipoamide dehydrogenase
132124	5	+	acnB	ORF	hypothetical protein b0118
133476	5	+	acnB	ORF	hypothetical protein b0118
160651	5	-	dksA<->sfsA	UTR	RNA polymerase-binding transcription factor DksA<->putative DNA-binding transcriptional regulator of maltose metabolism
160760	5	-	dksA<->sfsA	UTR	RNA polymerase-binding transcription factor DksA<->putative DNA-binding transcriptional regulator of maltose metabolism
164658	5	+	hrpB<->mrcB	UTR	putative ATP-dependent RNA helicase HrpB<->peptidoglycan glycosyltransferase/peptidoglycan DD-transpeptidase MrcB
176408	5	+	clcA	ORF	chloride:H(+) antiporter ClcA
180844	5	+	dgt<->degP	UTR	dGTP triphosphohydrolase<->periplasmic serine endoprotease DegP
180851	5	+	dgt<->degP	UTR	dGTP triphosphohydrolase<->periplasmic serine endoprotease DegP
181209	5	+	degP	ORF	periplasmic serine endoprotease DegP
184124	5	-	yaeH<->yaeI	UTR	DUF3461 domain-containing protein YaeH<->phosphodiesterase YaeI
186073	5	-	glnD	ORF	PII uridylyltransferase/uridylyl removing enzyme
189760	5	+	tff	ORF
190118	5	+	rpsB	ORF	30S ribosomal subunit protein S2
190803	5	+	rpsB<->tsf	UTR	30S ribosomal subunit protein S2<->protein chain elongation factor EF-Ts
191820	5	+	tsf<->pyrH	UTR	protein chain elongation factor EF-Ts<->UMP kinase
192790	5	+	pyrH<->frr	UTR	UMP kinase<->ribosome-recycling factor
197370	5	+	rseP	ORF	intramembrane zinc metalloprotease
197495	5	+	rseP	ORF	intramembrane zinc metalloprotease
200212	5	+	bamA	ORF	outer membrane protein assembly factor BamA
200378	5	+	bamA<->skp	UTR	outer membrane protein assembly factor BamA<->periplasmic chaperone Skp
202019	5	+	lpxD<->fabZ	UTR	UDP-3-O-(3-hydroxymyristoyl)glucosamine N-acyltransferase<->3-hydroxy-acyl
203750	5	+	lpxB	ORF	lipid A disaccharide synthase
203797	5	+	lpxB	ORF	lipid A disaccharide synthase
208042	5	+	dnaE	ORF	DNA polymerase III subunit alpha
218831	5	-	proS<->trmO	UTR	proline--tRNA ligase<->tRNA m(6)t(6)A37 methyltransferase
223656	5	+	gmhB<->rrsH	UTR	D-glycero-beta-D-manno-heptose-1,7-bisphosphate 7-phosphatase
224689	5	+	rrsH	ORF
225634	5	+	alaV<->rrlH	UTR
228671	5	+	rrlH<->rrfH	UTR
233681	5	-	mltD	ORF	membrane-bound lytic murein transglycosylase D
240333	5	+	ivy	UTR-5	periplasmic chaperone, inhibitor of vertebrate C-type lysozyme
255776	5	-	pepD	UTR-5	peptidase D
256509	5	+	gpt<->frsA	UTR	xanthine-guanine phsophoribosyltransferase<->fermentation-respiration switch protein
368530	5	-	mhpR	UTR-5	DNA-binding transcriptional activator MhpR
376747	5	+	mhpT<->yaiL	UTR	3-hydroxyphenylpropionate/3-hydroxycinnamate:H(+) symporter<->DUF2058 domain-containing protein YaiL
405680	5	-	proC	UTR-5	pyrroline-5-carboxylate reductase
426062	5	+	queA	ORF	tRNA preQ1(34) S-adenosylmethionine ribosyltransferase-isomerase
426754	5	+	tgt	ORF	tRNA-guanine transglycosylase
427215	5	+	tgt	ORF	tRNA-guanine transglycosylase
429682	5	+	secF	ORF	Sec translocon accessory complex subunit SecF
432078	5	-	tsx<->yajI	UTR	nucleoside-specific channel-forming protein Tsx<->putative lipoprotein YajI
433418	5	+	nrdR	ORF	NrdR transcriptional repressor
434511	5	+	ribD	ORF	fused diaminohydroxyphosphoribosylaminopyrimidine deaminase/5-amino-6-(5-phosphoribosylamino)uracil reductase
434599	5	+	ribD<->ribE	UTR	fused diaminohydroxyphosphoribosylaminopyrimidine deaminase/5-amino-6-(5-phosphoribosylamino)uracil reductase<->"6,7-dimethyl-8-ribityllumazine synthase"
444628	5	+	yajQ	UTR-5	nucleotide binding protein
447875	5	-	cyoD	ORF	cytochrome bo3 ubiquinol oxidase subunit 4
448244	5	-	cyoC	ORF	cytochrome bo3 ubiquinol oxidase subunit 3
448549	5	-	cyoC	ORF	cytochrome bo3 ubiquinol oxidase subunit 3
449102	5	-	cyoB	ORF	cytochrome bo3 ubiquinol oxidase subunit 1
454383	5	+	bolA	UTR-5	DNA-binding transcriptional dual regulator BolA
455287	5	+	tig	ORF	trigger factor
455378	5	+	tig	ORF	trigger factor
457065	5	+	clpP	ORF	ATP-dependent Clp protease proteolytic subunit
457121	5	+	clpP	ORF	ATP-dependent Clp protease proteolytic subunit
457234	5	+	clpP	ORF	ATP-dependent Clp protease proteolytic subunit
457296	5	+	clpP	ORF	ATP-dependent Clp protease proteolytic subunit
457405	5	+	clpP<->clpX	UTR	ATP-dependent Clp protease proteolytic subunit<->ATP-dependent Clp protease ATP-binding subunit ClpX
457579	5	+	clpX	ORF	ATP-dependent Clp protease ATP-binding subunit ClpX
457909	5	+	clpX	ORF	ATP-dependent Clp protease ATP-binding subunit ClpX
459321	5	+	lon	ORF	Lon protease
459490	5	+	lon	ORF	Lon protease
461265	5	+	lon<->hupB	UTR	Lon protease<->DNA-binding protein HU-beta
493382	5	+	dnaX	ORF	DNA polymerase III subunit gamma
493909	5	+	dnaX	ORF	DNA polymerase III subunit gamma
493946	5	+	dnaX	ORF	DNA polymerase III subunit gamma
494018	5	+	dnaX	ORF	DNA polymerase III subunit gamma
494051	5	+	dnaX<->ybaB	UTR	DNA polymerase III subunit gamma<->putative nucleoid-associated protein YbaB
495082	5	+	recR<->htpG	UTR	DNA repair protein RecR<->chaperone protein HtpG
495353	5	+	htpG	ORF	chaperone protein HtpG
495428	5	+	htpG	ORF	chaperone protein HtpG
496092	5	+	htpG	ORF	chaperone protein HtpG
496343	5	+	htpG	ORF	chaperone protein HtpG
496528	5	+	htpG	ORF	chaperone protein HtpG
605445	5	-	nfsB<->ybdF	UTR	NAD(P)H nitroreductase NfsB<->PF04237 family protein YbdF
638762	5	+	ahpC	UTR-5	alkyl hydroperoxide reductase, AhpC component
638831	5	+	ahpC	UTR-5	alkyl hydroperoxide reductase, AhpC component
638921	5	+	ahpC	UTR-5	alkyl hydroperoxide reductase, AhpC component
639688	5	+	ahpC<->ahpF	UTR	alkyl hydroperoxide reductase, AhpC component<->"alkyl hydroperoxide reductase, AhpF component"
639724	5	+	ahpC<->ahpF	UTR	alkyl hydroperoxide reductase, AhpC component<->"alkyl hydroperoxide reductase, AhpF component"
639732	5	+	ahpC<->ahpF	UTR	alkyl hydroperoxide reductase, AhpC component<->"alkyl hydroperoxide reductase, AhpF component"
660251	5	-	lipA<->ybeF	UTR	lipoyl synthase<->putative LysR-type DNA-binding transcriptional regulator YbeF
687831	5	-	gltI<->insH-3	UTR	glutamate/aspartate ABC transporter periplasmic binding protein<->IS5 transposase and trans-activator
691877	5	-	ybeY	ORF	endoribonuclease YbeY
693436	5	-	ybeZ<->miaB	UTR	PhoH-like protein<->isopentenyl-adenosine A37 tRNA methylthiolase
710716	5	-	uof	ORF	RyhB-regulated fur leader peptide
711496	5	-	fldA<->ybfE	UTR	flavodoxin 1<->LexA-regulated protein
729082	5	+	ybfA	UTR-5	DUF2517 domain-containing protein YbfA
754678	5	-	ybgU	ORF	protein YbgU
755389	5	+	sdhC	ORF	succinate:quinone oxidoreductase, membrane protein SdhC
755522	5	+	sdhC	ORF	succinate:quinone oxidoreductase, membrane protein SdhC
755756	5	+	sdhD	ORF	succinate:quinone oxidoreductase, membrane protein SdhD
755883	5	+	sdhD	ORF	succinate:quinone oxidoreductase, membrane protein SdhD
755983	5	+	sdhA	ORF	succinate:quinone oxidoreductase, FAD binding protein
756023	5	+	sdhA	ORF	succinate:quinone oxidoreductase, FAD binding protein
756251	5	+	sdhA	ORF	succinate:quinone oxidoreductase, FAD binding protein
756352	5	+	sdhA	ORF	succinate:quinone oxidoreductase, FAD binding protein
756707	5	+	sdhA	ORF	succinate:quinone oxidoreductase, FAD binding protein
756720	5	+	sdhA	ORF	succinate:quinone oxidoreductase, FAD binding protein
757301	5	+	sdhA	ORF	succinate:quinone oxidoreductase, FAD binding protein
757456	5	+	sdhA	ORF	succinate:quinone oxidoreductase, FAD binding protein
757825	5	+	sdhB	ORF	succinate:quinone oxidoreductase, iron-sulfur cluster binding protein
758554	5	+	sdhB<->sucA	UTR	succinate:quinone oxidoreductase, iron-sulfur cluster binding protein<->subunit of E1(0) component of 2-oxoglutarate dehydrogenase
761292	5	+	sucA	ORF	subunit of E1(0) component of 2-oxoglutarate dehydrogenase
761388	5	+	sucA	ORF	subunit of E1(0) component of 2-oxoglutarate dehydrogenase
761724	5	+	sucB	ORF	dihydrolipoyltranssuccinylase
762670	5	+	sucB	ORF	dihydrolipoyltranssuccinylase
762749	5	+	sucB<->sucC	UTR	dihydrolipoyltranssuccinylase<->succinyl-CoA synthetase subunit beta
763299	5	+	sucC	ORF	succinyl-CoA synthetase subunit beta
763923	5	+	sucC	ORF	succinyl-CoA synthetase subunit beta
774995	5	+	ybgC	ORF	esterase/thioesterase
775398	5	+	tolQ	ORF	Tol-Pal system protein TolQ
777225	5	+	tolA	ORF	Tol-Pal system protein TolA
777571	5	+	tolA	ORF	Tol-Pal system protein TolA
777684	5	+	tolA<->tolB	UTR	Tol-Pal system protein TolA<->Tol-Pal system periplasmic protein TolB
778772	5	+	tolB	ORF	Tol-Pal system periplasmic protein TolB
778824	5	+	tolB	ORF	Tol-Pal system periplasmic protein TolB
778979	5	+	tolB	ORF	Tol-Pal system periplasmic protein TolB
780733	5	+	lysT<->valT	UTR
780920	5	+	lysW<->valZ	UTR
785597	5	+	aroG	UTR-5	3-deoxy-7-phosphoheptulonate synthase, Phe-sensitive
787632	5	-	gpmA<->galM	UTR	2,3-bisphosphoglycerate-dependent phosphoglycerate mutase<->galactose-1-epimerase
788874	5	-	galK	ORF	galactokinase
792081	5	-	galE<->modF	UTR	UDP-glucose 4-epimerase<->ABC family protein ModF
798543	5	+	pgl	UTR-5	6-phosphogluconolactonase
817976	5	+	moaA	ORF	GTP 3\\',8\\'-cyclase
818013	5	+	moaA	ORF	GTP 3\\',8\\'-cyclase
850423	5	+	yliM<->ompX	UTR	protein YliM<->outer membrane protein X
923091	5	+	clpS	ORF	specificity factor for ClpA-ClpP chaperone-protease complex
923211	5	+	clpS	ORF	specificity factor for ClpA-ClpP chaperone-protease complex
926507	5	-	infA<->aat	UTR	translation initiation factor IF-1<->leucyl/phenylalanyl-tRNA--protein transferase
932407	5	+	lrp	UTR-5	DNA-binding transcriptional dual regulator Lrp
932431	5	+	lrp	UTR-5	DNA-binding transcriptional dual regulator Lrp
933803	5	+	ftsK	ORF	cell division DNA translocase FtsK
953579	5	-	pflB<->focA	UTR	pyruvate formate-lyase<->formate channel FocA
953641	5	-	focA	ORF	formate channel FocA
953744	5	-	focA	ORF	formate channel FocA
957585	5	+	ycaP<->serC	UTR	DUF421 domain-containing protein YcaP<->phosphoserine/phosphohydroxythreonine aminotransferase
961893	5	+	cmk<->rpsA	UTR	cytidylate kinase<->30S ribosomal subunit protein S1
1016675	5	-	ycbZ	ORF	putative ATP-dependent protease YcbZ
1020079	5	-	ompA<->sulA	UTR	outer membrane porin A<->cell division inhibitor SulA
1020118	5	-	ompA<->sulA	UTR	outer membrane porin A<->cell division inhibitor SulA
1031142	5	-	yccA	ORF	modulator of FtsH protease
1118545	5	-	yceJ	ORF	putative cytochrome b561
1126068	5	+	rimJ	ORF	ribosomal-protein-S5-alanine N-acetyltransferase
1143233	5	-	rne	ORF	ribonuclease E
1143918	5	-	rne	ORF	ribonuclease E
1144679	5	-	rne	UTR-5	ribonuclease E
1147056	5	+	yceD	ORF	DUF177 domain-containing protein YceD
1147207	5	+	yceD	ORF	DUF177 domain-containing protein YceD
1147300	5	+	yceD	ORF	DUF177 domain-containing protein YceD
1147771	5	+	plsX	ORF	putative phosphate acyltransferase
1147968	5	+	plsX	ORF	putative phosphate acyltransferase
1148362	5	+	plsX	ORF	putative phosphate acyltransferase
1148771	5	+	fabH	ORF	beta-ketoacyl
1148984	5	+	fabH	ORF	beta-ketoacyl
1149224	5	+	fabH	ORF	beta-ketoacyl
1150491	5	+	fabD	ORF	[acyl-carrier-protein] S-malonyltransferase [Escherichia coli str. K-12 substr. MG1655]
1150589	5	+	fabD	ORF	[acyl-carrier-protein] S-malonyltransferase [Escherichia coli str. K-12 substr. MG1655]
1151018	5	+	fabG	ORF	3-oxoacyl
1151080	5	+	fabG	ORF	3-oxoacyl
1151229	5	+	fabG	ORF	3-oxoacyl
1151353	5	+	fabG	ORF	3-oxoacyl
1151559	5	+	fabG<->acpP	UTR	3-oxoacyl<->acyl carrier protein
1152353	5	+	fabF	ORF	beta-ketoacyl
1166052	5	+	ycfP<->ndh	UTR	UPF0227 protein YcfP<->NADH:quinone oxidoreductase II
1182913	5	-	potC	ORF	spermidine preferential ABC transporter membrane subunit PotC
1182965	5	-	potC	ORF	spermidine preferential ABC transporter membrane subunit PotC
1192054	5	-	hflD	ORF	lysogenization regulator
1194970	5	+	icd	UTR-5	isocitrate dehydrogenase
1195396	5	+	icd	ORF	isocitrate dehydrogenase
1224896	5	-	minD	ORF	Z-ring positioning protein MinD
1225185	5	-	minD	ORF	Z-ring positioning protein MinD
1225451	5	-	minC	ORF	Z-ring positioning protein MinC
1225526	5	-	minC	ORF	Z-ring positioning protein MinC
1237531	5	+	dadA	UTR-5	D-amino acid dehydrogenase
1237537	5	+	dadA	UTR-5	D-amino acid dehydrogenase
1237826	5	+	dadA	ORF	D-amino acid dehydrogenase
1238928	5	+	dadX	ORF	alanine racemase 2
1249121	5	-	dhaM<->dhaL	UTR	dihydroxyacetone kinase subunit M<->dihydroxyacetone kinase subunit L
1249898	5	-	dhaK	ORF	dihydroxyacetone kinase subunit K
1257872	5	-	ychF<->pth	UTR	redox-responsive ATPase YchF<->peptidyl-tRNA hydrolase
1268030	5	+	ychA	ORF	transglutaminase-like/TPR repeat-containing protein
1268115	5	+	ychA	ORF	transglutaminase-like/TPR repeat-containing protein
1268125	5	+	ychA	ORF	transglutaminase-like/TPR repeat-containing protein
1276012	5	-	narX	ORF	sensory histidine kinase NarX
1291344	5	+	rssB<->galU	UTR	regulator of RpoS<->UTP--glucose-1-phosphate uridylyltransferase
1291415	5	+	rssB<->galU	UTR	regulator of RpoS<->UTP--glucose-1-phosphate uridylyltransferase
1291421	5	+	rssB<->galU	UTR	regulator of RpoS<->UTP--glucose-1-phosphate uridylyltransferase
1297415	5	-	adhE	ORF	aldehyde-alcohol dehydrogenase
1298144	5	-	adhE	UTR-5	aldehyde-alcohol dehydrogenase
1298151	5	-	adhE	UTR-5	aldehyde-alcohol dehydrogenase
1300978	5	+	insH21<->oppA	UTR	IS5 transposase and trans-activator<->oligopeptide ABC transporter periplasmic binding protein
1301011	5	+	insH21<->oppA	UTR	IS5 transposase and trans-activator<->oligopeptide ABC transporter periplasmic binding protein
1302237	5	+	oppA	ORF	oligopeptide ABC transporter periplasmic binding protein
1304881	5	+	oppD	ORF	murein tripeptide ABC transporter/oligopeptide ABC transporter ATP binding subunit OppD
1326760	5	+	yciQ<->rluB	UTR	DUF2207 domain-containing protein YciQ<->23S rRNA pseudouridine(2605) synthase
1330686	5	-	yciN	UTR-5	protein YciN
1442919	5	-	ldhA	UTR-5	D-lactate dehydrogenase
1442939	5	-	ldhA	UTR-5	D-lactate dehydrogenase
1501538	5	+	tehA	ORF	tellurite resistance protein
1619485	5	+	marR	ORF	DNA-binding transcriptional repressor MarR
1655784	5	+	ynfB	UTR-5	DUF1283 domain-containing protein YnfB
1688441	5	-	fumA	UTR-5	fumarase A
1688550	5	+	manA	UTR-5	mannose-6-phosphate isomerase
1727809	5	+	nemA<->gloA	UTR	N-ethylmaleimide reductase<->glyoxalase I
1755559	5	+	pykF	UTR-5	pyruvate kinase I
1755627	5	+	pykF	UTR-5	pyruvate kinase I
1755661	5	+	pykF	UTR-5	pyruvate kinase I
1799135	5	-	pheS<->pheM	UTR	phenylalanine--tRNA ligase subunit alpha<->pheST-ihfA operon leader peptide
1799193	5	-	pheS<->pheM	UTR	phenylalanine--tRNA ligase subunit alpha<->pheST-ihfA operon leader peptide
1799250	5	-	pheM	ORF	pheST-ihfA operon leader peptide
1800028	5	-	rpmI<->infC	UTR	50S ribosomal subunit protein L35<->translation initiation factor IF-3
1800331	5	-	infC	ORF	translation initiation factor IF-3
1800370	5	-	infC	ORF	translation initiation factor IF-3
1800406	5	-	infC	ORF	translation initiation factor IF-3
1800411	5	-	infC	ORF	translation initiation factor IF-3
1800662	5	-	thrS	ORF	threonine--tRNA ligase
1800834	5	-	thrS	ORF	threonine--tRNA ligase
1801170	5	-	thrS	ORF	threonine--tRNA ligase
1801394	5	-	thrS	ORF	threonine--tRNA ligase
1801553	5	-	thrS	ORF	threonine--tRNA ligase
1802040	5	-	thrS	ORF	threonine--tRNA ligase
1822436	5	+	nadE	UTR-5	NAD synthetase, NH3-dependent
1862740	5	+	gapA	UTR-5	glyceraldehyde-3-phosphate dehydrogenase A
1891156	5	-	tsaB	ORF	N(6)-L-threonylcarbamoyladenine synthase, TsaB subunit
1903044	5	+	manX<->manY	UTR	mannose-specific PTS enzyme IIAB component<->mannose-specific PTS enzyme IIC component
1910130	5	-	kdgR	UTR-5	DNA-binding transcriptional repressor KdgR
1924993	5	-	yobA	UTR-5	CopC domain-containing protein
1930415	5	-	yebF<->yebG	UTR	secreted protein YebF<->DNA damage-inducible protein YebG
1932784	5	-	eda<->edd	UTR	KHG/KDPG aldolase<->phosphogluconate dehydratase
1932799	5	-	edd	ORF	phosphogluconate dehydratase
1936367	5	-	zwf	UTR-5	NADP(+)-dependent glucose-6-phosphate dehydrogenase
1937542	5	+	yebK<->pykA	UTR	DNA-binding transcriptional repressor YebK<->pyruvate kinase II
1937547	5	+	yebK<->pykA	UTR	DNA-binding transcriptional repressor YebK<->pyruvate kinase II
1948200	5	-	nudB	ORF	dihydroneopterin triphosphate diphosphatase
1948386	5	-	nudB	ORF	dihydroneopterin triphosphate diphosphatase
1948554	5	-	nudB	ORF	dihydroneopterin triphosphate diphosphatase
2028849	5	-	yedI	ORF	conserved inner membrane protein YedI
2056817	5	+	amn<->yeeN	UTR	AMP nucleosidase<->putative transcriptional regulator YeeN
2079411	5	-	yeeX<->yeeA	UTR	DUF496 domain-containing protein YeeX<->putative transporter YeeA
2079416	5	-	yeeX<->yeeA	UTR	DUF496 domain-containing protein YeeX<->putative transporter YeeA
2098033	5	-	wzzB	ORF	regulator of length of O-antigen component of lipopolysaccharide chains
2101409	5	-	wbbL	ORF
2172921	5	-	gatC	ORF
2173424	5	-	gatC	ORF
2174600	5	-	gatA	ORF	galactitol-specific PTS enzyme IIA component
2174633	5	-	gatA	ORF	galactitol-specific PTS enzyme IIA component
2174662	5	-	gatA	ORF	galactitol-specific PTS enzyme IIA component
2176432	5	-	gatY	ORF	tagatose-1,6-bisphosphate aldolase 2 subunit GatY
2176865	5	-	gatY	ORF	tagatose-1,6-bisphosphate aldolase 2 subunit GatY
2237816	5	-	mglA	ORF	D-galactose/methyl-galactoside ABC transporter ATP binding subunit
2240453	5	-	mglB<->galS	UTR	D-galactose/methyl-galactoside ABC transporter periplasmic binding protein<->DNA-binding transcriptional dual regulator GalS
2240485	5	-	mglB<->galS	UTR	D-galactose/methyl-galactoside ABC transporter periplasmic binding protein<->DNA-binding transcriptional dual regulator GalS
2270082	5	+	mepS	ORF	peptidoglycan DD-endopeptidase/peptidoglycan LD-carboxypeptidase
2282463	5	+	radD<->rplY	UTR	putative DNA repair helicase RadD<->50S ribosomal subunit protein L25
2283986	5	+	yejL	UTR-5	DUF1414 domain-containing protein YejL
2316062	5	+	rcsD	ORF	RcsD phosphotransferase
2338879	5	-	gyrA	ORF	DNA gyrase subunit A
2339451	5	-	gyrA	UTR-5	DNA gyrase subunit A
2340602	5	-	yfaL	ORF	putative autotransporter adhesin YfaL
2350421	5	-	glpQ	ORF	glycerophosphoryl diester phosphodiesterase
2350499	5	-	glpQ	ORF	glycerophosphoryl diester phosphodiesterase
2350918	5	-	glpQ	ORF	glycerophosphoryl diester phosphodiesterase
2351145	5	-	glpT	ORF	sn-glycerol 3-phosphate:phosphate antiporter
2376913	5	-	menH	ORF	2-succinyl-6-hydroxy-2,4-cyclohexadiene-1-carboxylate synthase
2376986	5	-	menH	ORF	2-succinyl-6-hydroxy-2,4-cyclohexadiene-1-carboxylate synthase
2393636	5	-	nuoL	ORF	NADH:quinone oxidoreductase subunit L
2396436	5	-	nuoI	ORF	NADH:quinone oxidoreductase subunit I
2400213	5	-	nuoG<->nuoF	UTR	NADH:quinone oxidoreductase subunit G<->NADH:quinone oxidoreductase subunit F
2402082	5	-	nuoC	ORF	NADH:quinone oxidoreductase subunit CD
2404758	5	-	nuoA	ORF	NADH:quinone oxidoreductase subunit A
2412630	5	-	yfbU<->yfbV	UTR	UPF0304 family protein YfbU<->UPF0208 membrane protein YfbV
2413344	5	+	ackA	UTR-5	acetate kinase
2414672	5	+	ackA	ORF	acetate kinase
2419224	5	-	yfcD<->yfcE	UTR	putative Nudix hydrolase<->phosphodiesterase YfcE
2435195	5	-	truA	ORF	tRNA pseudouridine(38-40) synthase
2441322	5	-	fabB	ORF	beta-ketoacyl
2444264	5	-	epmC	ORF	EF-P-Lys34 hydroxylase
2479109	5	+	dsdX	ORF	D-serine transporter
2509457	5	-	glk	UTR-5	glucokinase
2520724	5	-	gltX	UTR-5	glutamate--tRNA ligase
2532386	5	+	cysZ<->cysK	UTR	sulfate:H(+) symporter<->O-acetylserine sulfhydrylase A
2533691	5	+	cysK<->ptsH	UTR	O-acetylserine sulfhydrylase A<->phosphocarrier protein HPr
2535438	5	+	ptsI	ORF	PTS enzyme I
2535767	5	+	ptsI	ORF	PTS enzyme I
2537277	5	-	pdxK	UTR-5	pyridoxal kinase I
2545741	5	+	murQ	UTR-5	N-acetylmuramic acid 6-phosphate etherase
2550608	5	-	yfeX<->yfeY	UTR	porphyrinogen peroxidase<->DUF1131 domain-containing lipoprotein YfeY
2550658	5	-	yfeY	ORF	DUF1131 domain-containing lipoprotein YfeY
2578409	5	-	maeB	UTR-5	malate dehydrogenase
2578526	5	-	maeB	UTR-5	malate dehydrogenase
2591176	5	+	yffB	UTR-5	putative reductase YffB
2598879	5	-	bamC<->dapA	UTR	outer membrane protein assembly factor BamC<->4-hydroxy-tetrahydrodipicolinate synthase
2599031	5	-	dapA	ORF	4-hydroxy-tetrahydrodipicolinate synthase
2600409	5	+	gcvR	ORF	putative transcriptional regulator GcvR
2600444	5	+	gcvR	ORF	putative transcriptional regulator GcvR
2617541	5	+	bepA	ORF	beta-barrel assembly-enhancing protease
2632604	5	-	guaB	ORF	inosine 5\\'-monophosphate dehydrogenase
2639033	5	-	yfgM	ORF	ancillary SecYEG translocon subunit
2639610	5	-	hisS	ORF	histidine--tRNA ligase
2640283	5	-	hisS	ORF	histidine--tRNA ligase
2640686	5	-	ispG	ORF	(E)-4-hydroxy-3-methylbut-2-enyl-diphosphate synthase (flavodoxin)
2641985	5	-	rodZ	ORF	transmembrane component of cytoskeleton
2642912	5	-	rodZ<->rlmN	UTR	transmembrane component of cytoskeleton<->23S rRNA m(2)A2503 methyltransferase/tRNA m(2)A37 methyltransferase
2656539	5	-	iscX	ORF	accessory iron-sulfur cluster assembly protein IscX
2661561	5	-	iscS<->iscR	UTR	cysteine desulfurase<->DNA-binding transcriptional dual regulator IscR
2661634	5	-	iscS<->iscR	UTR	cysteine desulfurase<->DNA-binding transcriptional dual regulator IscR
2663342	5	-	trmJ	UTR-5	tRNA Cm32/Um32 methyltransferase
2685538	5	-	glyA	UTR-5	serine hydroxymethyltransferase
2687523	5	-	glrR	ORF	DNA-binding transcriptional activator GlrR
2704101	5	-	rnc<->lepB	UTR	RNase III<->signal peptidase I
2709761	5	-	rpoE	ORF	RNA polymerase sigma E factor
2716509	5	-	grcA	UTR-5	stress-induced alternate pyruvate formate-lyase subunit
2718593	5	-	yfiF	UTR-5	putative methyltransferase
2724771	5	-	kgtP	ORF	alpha-ketoglutarate:H(+) symporter
2724973	5	-	kgtP	ORF	alpha-ketoglutarate:H(+) symporter
2729301	5	-	rrlG<->gltW	UTR
2729327	5	-	rrlG<->gltW	UTR
2729582	5	-	gltW<->rrsG	UTR
2731157	5	-	rrsG	ORF
2731272	5	-	rrsG<->clpB	UTR	ClpB chaperone
2732658	5	-	clpB	ORF	ClpB chaperone
2732941	5	-	clpB	ORF	ClpB chaperone
2732960	5	-	clpB	ORF	ClpB chaperone
2733337	5	-	clpB	ORF	ClpB chaperone
2733615	5	-	clpB	ORF	ClpB chaperone
2733862	5	-	clpB	ORF	ClpB chaperone
2734197	5	-	ryfD	ORF
2745376	5	-	rimM	ORF	ribosome maturation factor RimM
2750454	5	-	grpE	ORF	nucleotide exchange factor GrpE
2755593	5	+	ssrA	ORF
2804760	5	+	nrdF<->proV	UTR	ribonucleoside-diphosphate reductase 2 subunit beta<->glycine betaine ABC transporter ATP binding subunit ProV
2804972	5	+	proV	ORF	glycine betaine ABC transporter ATP binding subunit ProV
2805036	5	+	proV	ORF	glycine betaine ABC transporter ATP binding subunit ProV
2806164	5	+	proW	ORF	glycine betaine ABC transporter membrane subunit ProW
2807061	5	+	proW	ORF	glycine betaine ABC transporter membrane subunit ProW
2807074	5	+	proW	ORF	glycine betaine ABC transporter membrane subunit ProW
2810719	5	+	ygaH<->mprA	UTR	L-valine exporter subunit YgaH<->DNA-binding transcriptional repressor MprA
2814815	5	-	luxS	UTR-5	S-ribosylhomocysteine lyase
2814873	5	-	gshA	UTR-3	glutamate--cysteine ligase
2814878	5	-	gshA	UTR-3	glutamate--cysteine ligase
2818471	5	-	argY<->argV	UTR
2819323	5	-	csrA<->alaS	UTR	carbon storage regulator<->alanine--tRNA ligase/DNA-binding transcriptional repressor
2819381	5	-	alaS	ORF	alanine--tRNA ligase/DNA-binding transcriptional repressor
2819508	5	-	alaS	ORF	alanine--tRNA ligase/DNA-binding transcriptional repressor
2819513	5	-	alaS	ORF	alanine--tRNA ligase/DNA-binding transcriptional repressor
2819585	5	-	alaS	ORF	alanine--tRNA ligase/DNA-binding transcriptional repressor
2819680	5	-	alaS	ORF	alanine--tRNA ligase/DNA-binding transcriptional repressor
2819777	5	-	alaS	ORF	alanine--tRNA ligase/DNA-binding transcriptional repressor
2819963	5	-	alaS	ORF	alanine--tRNA ligase/DNA-binding transcriptional repressor
2823808	5	-	recA<->pncC	UTR	DNA recombination/repair protein RecA<->NMN aminohydrolase
2826644	5	+	srlE	ORF	sorbitol-specific PTS enzyme IIBC1 component
2827336	5	+	srlE	ORF	sorbitol-specific PTS enzyme IIBC1 component
2827646	5	+	srlB	ORF	sorbitol-specific PTS enzyme IIA component
2827713	5	+	srlB	ORF	sorbitol-specific PTS enzyme IIA component
2867456	5	-	rpoS	ORF	RNA polymerase, sigma S (sigma 38) factor
2867663	5	-	nlpD	ORF	murein hydrolase activator NlpD
2907968	5	-	eno<->pyrG	UTR	enolase<->CTP synthetase
2907974	5	-	eno<->pyrG	UTR	enolase<->CTP synthetase
2908019	5	-	eno<->pyrG	UTR	enolase<->CTP synthetase
2908226	5	-	pyrG	ORF	CTP synthetase
2908550	5	-	pyrG	ORF	CTP synthetase
2928201	5	+	ppnN<->sdaC	UTR	nucleotide 5\\'-monophosphate nucleosidase<->serine:H(+) symporter SdaC
2965245	5	-	lgt	ORF	phosphatidylglycerol--prolipoprotein diacylglyceryl transferase
2968996	5	-	rppH<->ygdT	UTR	RNA pyrophosphohydrolase<->hypothetical protein b4610
3035202	5	-	prfB	ORF	peptide chain release factor RF2
3038912	5	-	xerD	ORF	site-specific recombinase
3049604	5	-	gcvT	ORF	aminomethyltransferase
3049614	5	-	gcvT	ORF	aminomethyltransferase
3049831	5	-	gcvT	ORF	aminomethyltransferase
3050767	5	-	gcvT	UTR-5	aminomethyltransferase
3055759	5	+	zapA	ORF	cell division protein ZapA
3071456	5	-	fbaA<->pgk	UTR	fructose-bisphosphate aldolase class II<->phosphoglycerate kinase
3071550	5	-	pgk	ORF	phosphoglycerate kinase
3072648	5	-	pgk<->epd	UTR	phosphoglycerate kinase<->D-erythrose-4-phosphate dehydrogenase
3072681	5	-	epd	ORF	D-erythrose-4-phosphate dehydrogenase
3072735	5	-	epd	ORF	D-erythrose-4-phosphate dehydrogenase
3072831	5	-	epd	ORF	D-erythrose-4-phosphate dehydrogenase
3073151	5	-	epd	ORF	D-erythrose-4-phosphate dehydrogenase
3096620	5	+	yggU	ORF	conserved protein YggU
3102193	5	-	trmI	ORF	tRNA m(7)G46 methyltransferase
3102199	5	-	trmI	ORF	tRNA m(7)G46 methyltransferase
3109259	5	-	speC	UTR-5	ornithine decarboxylase, biosynthetic
3147873	5	+	gpr	UTR-5	L-glyceraldehyde 3-phosphate reductase
3178075	5	+	tolC	UTR-5	outer membrane channel TolC
3180480	5	+	ygiC	ORF	putative enzyme with ATPase activity
3210721	5	+	rpsU	UTR-5	30S ribosomal subunit protein S21
3212852	5	+	dnaG	ORF	DNA primase
3213044	5	+	dnaG<->rpoD	UTR	DNA primase<->"RNA polymerase, sigma 70 (sigma D) factor"
3249229	5	+	yqjC	ORF	DUF1090 domain-containing protein YqjC
3249266	5	+	yqjC	ORF	DUF1090 domain-containing protein YqjC
3249284	5	+	yqjC	ORF	DUF1090 domain-containing protein YqjC
3256704	5	-	cyuP	ORF	putative D/L-serine transporter
3296377	5	+	diaA	ORF	DnaA initiator-associating factor for replication initiation
3311249	5	-	pnp	UTR-5	polynucleotide phosphorylase
3316860	5	-	nusA	ORF	transcription termination/antitermination protein NusA
3318097	5	-	rimP<->metY	UTR	ribosome maturation factor RimP
3318189	5	-	rimP<->metY	UTR	ribosome maturation factor RimP
3324146	5	-	folP	ORF	dihydropteroate synthase
3324319	5	-	folP	ORF	dihydropteroate synthase
3324681	5	-	folP	ORF	dihydropteroate synthase
3325504	5	-	ftsH	ORF	ATP-dependent zinc metalloprotease FtsH
3326445	5	-	ftsH	ORF	ATP-dependent zinc metalloprotease FtsH
3326487	5	-	ftsH	ORF	ATP-dependent zinc metalloprotease FtsH
3327294	5	-	rlmE	ORF	23S rRNA 2\\'-O-ribose U2552 methyltransferase
3328814	5	-	greA	UTR-5	transcription elongation factor GreA
3328852	5	-	greA	UTR-5	transcription elongation factor GreA
3336555	5	-	ibaG	ORF	acid stress protein IbaG
3337980	5	-	mlaD	ORF	intermembrane phospholipid transport system, substrate binding protein MlaD
3341123	5	+	yrbG	ORF	putative transport protein YrbG
3345850	5	+	rpoN	ORF	RNA polymerase, sigma 54 (sigma N) factor
3345915	5	+	rpoN	ORF	RNA polymerase, sigma 54 (sigma N) factor
3350489	5	-	elbB	UTR-5	low activity glyoxalase ElbB
3350497	5	-	elbB	UTR-5	low activity glyoxalase ElbB
3350511	5	-	elbB	UTR-5	low activity glyoxalase ElbB
3351178	5	-	arcB	ORF	sensory histidine kinase ArcB
3369554	5	-	nanK	ORF	N-acetylmannosamine kinase
3371087	5	-	nanT	ORF	N-acetylneuraminate:H(+) symporter
3371105	5	-	nanT	ORF	N-acetylneuraminate:H(+) symporter
3373607	5	-	nanA<->nanR	UTR	N-acetylneuraminate lyase<->DNA-binding transcriptional dual regulator NanR
3377444	5	-	sspA<->rpsI	UTR	stringent starvation protein A<->30S ribosomal subunit protein S9
3384314	5	-	mdh	UTR-5	malate dehydrogenase
3392064	5	-	tldD<->yhdP	UTR	metalloprotease TldD<->AsmA2 domain-containing protein
3392117	5	-	tldD<->yhdP	UTR	metalloprotease TldD<->AsmA2 domain-containing protein
3397621	5	-	rng	ORF	RNase G
3401192	5	-	mreB<->csrD	UTR	dynamic cytoskeletal protein MreB<->regulator of CsrB and CsrC decay
3409040	5	+	panF	ORF	pantothenate:Na(+) symporter
3410739	5	+	dusB	ORF	tRNA-dihydrouridine synthase B
3423542	5	-	rrfF	ORF
3424711	5	-	rrlD	ORF
3424751	5	-	rrlD	ORF
3424769	5	-	rrlD	ORF
3426899	5	-	rrlD<->alaU	UTR
3428762	5	-	rrsD	ORF
3433657	5	+	def	UTR-5	peptide deformylase
3441571	5	-	rpsD	ORF	30S ribosomal subunit protein S4
3441576	5	-	rpsD	ORF	30S ribosomal subunit protein S4
3442592	5	-	rpsM<->rpmJ	UTR	30S ribosomal subunit protein S13<->50S ribosomal subunit protein L36
3442845	5	-	secY	ORF	Sec translocon subunit SecY
3442939	5	-	secY	ORF	Sec translocon subunit SecY
3443120	5	-	secY	ORF	Sec translocon subunit SecY
3443125	5	-	secY	ORF	Sec translocon subunit SecY
3443181	5	-	secY	ORF	Sec translocon subunit SecY
3443251	5	-	secY	ORF	Sec translocon subunit SecY
3443452	5	-	secY	ORF	Sec translocon subunit SecY
3443945	5	-	secY	ORF	Sec translocon subunit SecY
3444116	5	-	rplO	ORF	50S ribosomal subunit protein L15
3444137	5	-	rplO	ORF	50S ribosomal subunit protein L15
3444704	5	-	rpmD	ORF	50S ribosomal subunit protein L30
3445015	5	-	rpsE	ORF	30S ribosomal subunit protein S5
3445302	5	-	rplR	ORF	50S ribosomal subunit protein L18
3445466	5	-	rplR	ORF	50S ribosomal subunit protein L18
3446402	5	-	rpsH	ORF	30S ribosomal subunit protein S8
3448296	5	-	rplN<->rpsQ	UTR	50S ribosomal subunit protein L14<->30S ribosomal subunit protein S17
3448783	5	-	rplP	ORF	50S ribosomal subunit protein L16
3449146	5	-	rplP	ORF	50S ribosomal subunit protein L16
3449728	5	-	rpsC	ORF	30S ribosomal subunit protein S3
3449800	5	-	rpsC	ORF	30S ribosomal subunit protein S3
3449869	5	-	rpsC	ORF	30S ribosomal subunit protein S3
3450389	5	-	rpsS	ORF	30S ribosomal subunit protein S19
3450542	5	-	rpsS<->rplB	UTR	30S ribosomal subunit protein S19<->50S ribosomal subunit protein L2
3451255	5	-	rplB	ORF	50S ribosomal subunit protein L2
3451346	5	-	rplB	ORF	50S ribosomal subunit protein L2
3452000	5	-	rplD	ORF	50S ribosomal subunit protein L4
3452576	5	-	rplC	ORF	50S ribosomal subunit protein L3
3452607	5	-	rplC	ORF	50S ribosomal subunit protein L3
3471380	5	-	tufA<->fusA	UTR	translation elongation factor Tu 1<->elongation factor G
3471421	5	-	fusA	ORF	elongation factor G
3471577	5	-	fusA	ORF	elongation factor G
3471772	5	-	fusA	ORF	elongation factor G
3471838	5	-	fusA	ORF	elongation factor G
3472038	5	-	fusA	ORF	elongation factor G
3472252	5	-	fusA	ORF	elongation factor G
3472530	5	-	fusA	ORF	elongation factor G
3472624	5	-	fusA	ORF	elongation factor G
3472700	5	-	fusA	ORF	elongation factor G
3473057	5	-	fusA	ORF	elongation factor G
3473119	5	-	fusA	ORF	elongation factor G
3473632	5	-	rpsG	ORF	30S ribosomal subunit protein S7
3473740	5	-	rpsG	ORF	30S ribosomal subunit protein S7
3473953	5	-	rpsG	ORF	30S ribosomal subunit protein S7
3474628	5	-	rpsL<->tusB	UTR	30S ribosomal subunit protein S12<->sulfurtransferase complex subunit TusB
3477482	5	-	fkpA	UTR-5	peptidyl-prolyl cis-trans isomerase FkpA
3478519	5	-	slyD<->yheV	UTR	FKBP-type peptidyl-prolyl cis-trans isomerase SlyD<->DUF2387 domain-containing protein YheV
3486051	5	+	crp	UTR-5	DNA-binding transcriptional dual regulator CRP
3517515	5	-	aroB	ORF	3-dehydroquinate synthase
3532791	5	+	pck	UTR-5	phosphoenolpyruvate carboxykinase (ATP)
3536685	5	-	ompR	UTR-5	DNA-binding transcriptional dual regulator OmpR
3550454	5	-	malP	ORF	maltodextrin phosphorylase
3550579	5	-	malP	ORF	maltodextrin phosphorylase
3551142	5	-	malP	ORF	maltodextrin phosphorylase
3561979	5	+	glpD	UTR-5	aerobic glycerol 3-phosphate dehydrogenase
3561988	5	+	glpD	UTR-5	aerobic glycerol 3-phosphate dehydrogenase
3562192	5	+	glpD	ORF	aerobic glycerol 3-phosphate dehydrogenase
3562253	5	+	glpD	ORF	aerobic glycerol 3-phosphate dehydrogenase
3562328	5	+	glpD	ORF	aerobic glycerol 3-phosphate dehydrogenase
3562649	5	+	glpD	ORF	aerobic glycerol 3-phosphate dehydrogenase
3562751	5	+	glpD	ORF	aerobic glycerol 3-phosphate dehydrogenase
3562775	5	+	glpD	ORF	aerobic glycerol 3-phosphate dehydrogenase
3563024	5	+	glpD	ORF	aerobic glycerol 3-phosphate dehydrogenase
3639998	5	+	uspA	UTR-5	universal stress global stress response regulator
3643984	5	-	prlC	ORF	oligopeptidase A
3711396	5	-	yhjX	ORF	putative pyruvate transporter
3712039	5	-	yhjX<->yhjY	UTR	putative pyruvate transporter<->conserved protein YhjY
3736858	5	-	bax	ORF	putative glycoside hydrolase Bax
3736974	5	-	bax	ORF	putative glycoside hydrolase Bax
3774384	5	+	mtlA<->mtlD	UTR	mannitol-specific PTS enzyme IICBA component<->mannitol-1-phosphate 5-dehydrogenase
3776641	5	+	yibL	UTR-5	DUF2810 domain-containing protein YibL
3777614	5	+	lldP	ORF	lactate/glycolate:H(+) symporter LldP
3777721	5	+	lldP	ORF	lactate/glycolate:H(+) symporter LldP
3777882	5	+	lldP	ORF	lactate/glycolate:H(+) symporter LldP
3778904	5	+	lldP	ORF	lactate/glycolate:H(+) symporter LldP
3779058	5	+	lldR	ORF	DNA-binding transcriptional dual regulator LldR
3779436	5	+	lldR	ORF	DNA-binding transcriptional dual regulator LldR
3779644	5	+	lldR	ORF	DNA-binding transcriptional dual regulator LldR
3779722	5	+	lldR	ORF	DNA-binding transcriptional dual regulator LldR
3779747	5	+	lldR	ORF	DNA-binding transcriptional dual regulator LldR
3784160	5	-	secB<->grxC	UTR	SecB chaperone<->glutaredoxin 3
3784276	5	-	grxC	ORF	glutaredoxin 3
3784506	5	-	grxC<->yibN	UTR	glutaredoxin 3<->putative sulfurtransferase YibN
3787011	5	+	envC	ORF	murein hydrolase activator EnvC
3791506	5	-	kbl	ORF	2-amino-3-ketobutyrate CoA ligase
3811804	5	-	rpmB<->yicR	UTR	50S ribosomal subunit protein L28<->RadC-like JAB domain-containing protein YicR
3813757	5	+	dfp	ORF	fused 4\\'-phosphopantothenoylcysteine decarboxylase and phosphopantothenoylcysteine synthetase
3813843	5	+	dfp	ORF	fused 4\\'-phosphopantothenoylcysteine decarboxylase and phosphopantothenoylcysteine synthetase
3821395	5	+	gmk	UTR-5	guanylate kinase
3821985	5	+	gmk	ORF	guanylate kinase
3823562	5	+	spoT	ORF	bifunctional (p)ppGpp synthase/hydrolase SpoT
3867009	5	-	ibpA	ORF	small heat shock protein IbpA
3878994	5	-	gyrB	ORF	DNA gyrase subunit B
3879564	5	-	gyrB	ORF	DNA gyrase subunit B
3885894	5	+	yidC	ORF	membrane protein insertase YidC
3888545	5	+	tnaC<->tnaA	UTR	tnaAB operon leader peptide<->tryptophanase
3888705	5	+	tnaC<->tnaA	UTR	tnaAB operon leader peptide<->tryptophanase
3889070	5	+	tnaA	ORF	tryptophanase
3894422	5	+	yieE	ORF	putative phosphopantetheinyl transferase
3907629	5	-	pstB	ORF	phosphate ABC transporter ATP binding subunit
3908460	5	-	pstB<->pstA	UTR	phosphate ABC transporter ATP binding subunit<->phosphate ABC transporter membrane subunit PstA
3913351	5	-	glmS	ORF	L-glutamine--D-fructose-6-phosphate aminotransferase
3913393	5	-	glmS	ORF	L-glutamine--D-fructose-6-phosphate aminotransferase
3913830	5	-	glmU	ORF	fused N-acetylglucosamine-1-phosphate uridyltransferase and glucosamine-1-phosphate acetyltransferase
3914025	5	-	glmU	ORF	fused N-acetylglucosamine-1-phosphate uridyltransferase and glucosamine-1-phosphate acetyltransferase
3914687	5	-	glmU	ORF	fused N-acetylglucosamine-1-phosphate uridyltransferase and glucosamine-1-phosphate acetyltransferase
3917271	5	-	atpD	ORF	ATP synthase F1 complex subunit beta
3917382	5	-	atpD<->atpG	UTR	ATP synthase F1 complex subunit beta<->ATP synthase F1 complex subunit gamma
3917744	5	-	atpG	ORF	ATP synthase F1 complex subunit gamma
3918704	5	-	atpA	ORF	ATP synthase F1 complex subunit alpha
3919763	5	-	atpA	ORF	ATP synthase F1 complex subunit alpha
3921235	5	-	atpE<->atpB	UTR	ATP synthase Fo complex subunit c<->ATP synthase Fo complex subunit a
3921287	5	-	atpB	ORF	ATP synthase Fo complex subunit a
3921378	5	-	atpB	ORF	ATP synthase Fo complex subunit a
3921385	5	-	atpB	ORF	ATP synthase Fo complex subunit a
3921556	5	-	atpB	ORF	ATP synthase Fo complex subunit a
3921709	5	-	atpB	ORF	ATP synthase Fo complex subunit a
3921816	5	-	atpB	ORF	ATP synthase Fo complex subunit a
3922116	5	-	atpI	ORF	ATP synthase accessory factor
3922122	5	-	atpI	ORF	ATP synthase accessory factor
3922273	5	-	atpI	ORF	ATP synthase accessory factor
3936145	5	+	rbsC	ORF	ribose ABC transporter membrane subunit
3936177	5	+	rbsC	ORF	ribose ABC transporter membrane subunit
3941633	5	+	rrsC	UTR-5
3941807	5	+	rrsC	UTR-5
3943383	5	+	rrsC<->gltU	UTR
3943578	5	+	gltU<->rrlC	UTR
3945411	5	+	rrlC	ORF
3945428	5	+	rrlC	ORF
3945450	5	+	rrlC	ORF
3945478	5	+	rrlC	ORF
3945506	5	+	rrlC	ORF
3966246	5	+	rhoL	ORF	rho operon leader peptide
3969839	5	+	wzzE	ORF	enterobacterial common antigen polysaccharide co-polymerase
3982500	5	+	argX<->hisR	UTR
3989213	5	-	hemD	ORF	uroporphyrinogen-III synthase
3992141	5	+	cyaA	ORF	adenylate cyclase
4010009	5	+	pldB	ORF	lysophospholipase L2
4016395	5	+	udp	UTR-5	uridine phosphorylase
4018833	5	+	rmuC<->ubiE	UTR	putative recombination limiting protein RmuC<->"bifunctional 2-octaprenyl-6-methoxy-1,4-benzoquinone methylase and S-adenosylmethionine:2-DMK methyltransferase"
4021867	5	+	ubiB<->tatA	UTR	ubiquinone biosynthesis protein UbiB<->twin arginine protein translocation system - TatA protein
4026175	5	+	ubiD	ORF	3-octaprenyl-4-hydroxybenzoate decarboxylase
4035530	5	+	hemG<->rrsA	UTR	protoporphyrinogen oxidase
4037394	5	+	alaT<->rrlA	UTR
4039233	5	+	rrlA	ORF
4039246	5	+	rrlA	ORF
4039265	5	+	rrlA	ORF
4039296	5	+	rrlA	ORF
4040517	5	+	rrfA	ORF
4043210	5	+	srkA	ORF	stress response kinase A
4043371	5	+	srkA	ORF	stress response kinase A
4043376	5	+	srkA	ORF	stress response kinase A
4043383	5	+	srkA	ORF	stress response kinase A
4058078	5	-	glnA	UTR-5	glutamine synthetase
4058086	5	-	glnA	UTR-5	glutamine synthetase
4081328	5	-	fdoI	ORF	formate dehydrogenase O subunit gamma
4081647	5	-	fdoI	ORF	formate dehydrogenase O subunit gamma
4085931	5	-	fdoG	UTR-5	formate dehydrogenase O subunit alpha
4100764	5	+	sodA	UTR-5	superoxide dismutase (Mn)
4107207	5	+	fieF	ORF	Zn(2(+))/Fe(2(+))/Cd(2(+)) exporter
4107525	5	+	fieF<->pfkA	UTR	Zn(2(+))/Fe(2(+))/Cd(2(+)) exporter<->6-phosphofructokinase I
4111575	5	-	tpiA<->yiiQ	UTR	triose-phosphate isomerase<->DUF1454 domain-containing protein YiiQ
4116854	5	-	glpK	ORF	glycerol kinase
4116986	5	-	glpK	ORF	glycerol kinase
4117255	5	-	glpF	ORF	glycerol facilitator
4117305	5	-	glpF	ORF	glycerol facilitator
4117395	5	-	glpF	ORF	glycerol facilitator
4117403	5	-	glpF	ORF	glycerol facilitator
4117455	5	-	glpF	ORF	glycerol facilitator
4117494	5	-	glpF	ORF	glycerol facilitator
4117619	5	-	glpF	ORF	glycerol facilitator
4117749	5	-	glpF	ORF	glycerol facilitator
4118444	5	+	zapB	UTR-5	cell division factor ZapB
4121593	5	-	hslU	ORF	ATPase component of the HslVU protease
4121775	5	-	hslV	ORF	peptidase component of the HslVU protease
4121793	5	-	hslV	ORF	peptidase component of the HslVU protease
4121846	5	-	hslV	ORF	peptidase component of the HslVU protease
4122989	5	-	ftsN	ORF	cell division protein FtsN
4161746	5	+	fabR	ORF	DNA-binding transcriptional repressor FabR
4166544	5	+	murI<->rrsB	UTR	glutamate racemase
4166658	5	+	murI<->rrsB	UTR	glutamate racemase
4168234	5	+	rrsB<->gltT	UTR
4168515	5	+	gltT<->rrlB	UTR
4174792	5	-	coaA	ORF	pantothenate kinase
4175558	5	+	tyrU<->glyT	UTR
4175632	5	+	tyrU<->glyT	UTR
4175869	5	+	thrT<->tufB	UTR	translation elongation factor Tu 2
4177213	5	+	tufB<->secE	UTR	translation elongation factor Tu 2<->Sec translocon subunit SecE
4177246	5	+	tufB<->secE	UTR	translation elongation factor Tu 2<->Sec translocon subunit SecE
4177792	5	+	nusG	ORF	transcription termination factor NusG
4178989	5	+	rplA	ORF	50S ribosomal subunit protein L1
4179040	5	+	rplA	ORF	50S ribosomal subunit protein L1
4179583	5	+	rplA	ORF	50S ribosomal subunit protein L1
4179779	5	+	rplA<->rplJ	UTR	50S ribosomal subunit protein L1<->50S ribosomal subunit protein L10
4179784	5	+	rplA<->rplJ	UTR	50S ribosomal subunit protein L1<->50S ribosomal subunit protein L10
4180331	5	+	rplJ	ORF	50S ribosomal subunit protein L10
4180396	5	+	rplJ	ORF	50S ribosomal subunit protein L10
4180401	5	+	rplJ	ORF	50S ribosomal subunit protein L10
4180535	5	+	rplJ<->rplL	UTR	50S ribosomal subunit protein L10<->50S ribosomal subunit protein L12
4181062	5	+	rplL<->rpoB	UTR	50S ribosomal subunit protein L12<->RNA polymerase subunit beta
4185290	5	+	rpoB<->rpoC	UTR	RNA polymerase subunit beta<->RNA polymerase subunit beta\\'
4200139	5	+	yjaG<->hupA	UTR	conserved protein YjaG<->DNA-binding protein HU-alpha
4207972	5	+	rrsE	UTR-5
4208032	5	+	rrsE	UTR-5
4209722	5	+	rrsE<->gltV	UTR
4209917	5	+	gltV<->rrlE	UTR
4217043	5	+	aceB	ORF	malate synthase A
4233732	5	+	pgi	UTR-5	glucose-6-phosphate isomerase
4243452	5	-	malG	ORF	maltose ABC transporter membrane subunit MalG
4243538	5	-	malF	ORF	maltose ABC transporter membrane subunit MalF
4244072	5	-	malF	ORF	maltose ABC transporter membrane subunit MalF
4245580	5	-	malE	ORF	maltose ABC transporter periplasmic binding protein
4245732	5	-	malE	ORF	maltose ABC transporter periplasmic binding protein
4245810	5	-	malE	ORF	maltose ABC transporter periplasmic binding protein
4245996	5	-	malE	ORF	maltose ABC transporter periplasmic binding protein
4246046	5	-	malE	ORF	maltose ABC transporter periplasmic binding protein
4246097	5	-	malE	ORF	maltose ABC transporter periplasmic binding protein
4247622	5	+	malK	ORF	maltose ABC transporter ATP binding subunit
4247729	5	+	malK	ORF	maltose ABC transporter ATP binding subunit
4247741	5	+	malK	ORF	maltose ABC transporter ATP binding subunit
4247912	5	+	malK<->lamB	UTR	maltose ABC transporter ATP binding subunit<->maltose outer membrane channel/phage lambda receptor protein
4248174	5	+	lamB	ORF	maltose outer membrane channel/phage lambda receptor protein
4248523	5	+	lamB	ORF	maltose outer membrane channel/phage lambda receptor protein
4248699	5	+	lamB	ORF	maltose outer membrane channel/phage lambda receptor protein
4249698	5	+	malM	ORF	maltose regulon periplasmic protein
4249863	5	+	malM	ORF	maltose regulon periplasmic protein
4250188	5	+	malM	ORF	maltose regulon periplasmic protein
4250287	5	+	malM	ORF	maltose regulon periplasmic protein
4250338	5	+	malM	ORF	maltose regulon periplasmic protein
4269384	5	+	aphA	UTR-5	acid phosphatase/phosphotransferase
4269639	5	+	aphA	ORF	acid phosphatase/phosphotransferase
4274098	5	+	ssb	UTR-5	ssDNA-binding protein
4274104	5	+	ssb	UTR-5	ssDNA-binding protein
4277417	5	-	soxS	UTR-5	DNA-binding transcriptional dual regulator SoxS
4330352	5	+	yjcZ<->proP	UTR	uncharacterized protein YjcZ<->osmolyte:H(+) symporter ProP
4354797	5	-	lysU<->dtpC	UTR	lysine--tRNA ligase/Ap4A synthetase/Ap3A synthetase<->dipeptide/tripeptide:H(+) symporter DtpC
4366876	5	-	dcuA<->aspA	UTR	C4-dicarboxylate transporter DcuA<->aspartate ammonia-lyase
4367788	5	-	aspA	ORF	aspartate ammonia-lyase
4368619	5	+	fxsA	UTR-5	protein FxsA
4370897	5	+	groS	ORF	cochaperonin GroES
4370909	5	+	groS	ORF	cochaperonin GroES
4370958	5	+	groS	ORF	cochaperonin GroES
4371454	5	+	groL	ORF	chaperonin GroEL
4371582	5	+	groL	ORF	chaperonin GroEL
4371633	5	+	groL	ORF	chaperonin GroEL
4372193	5	+	groL	ORF	chaperonin GroEL
4379642	5	-	frdC	ORF	fumarate reductase membrane protein FrdC
4391569	5	+	orn	UTR-5	oligoribonuclease
4399362	5	+	miaA	ORF	tRNA dimethylallyltransferase
4399435	5	+	miaA	ORF	tRNA dimethylallyltransferase
4399742	5	+	miaA	ORF	tRNA dimethylallyltransferase
4399903	5	+	miaA	ORF	tRNA dimethylallyltransferase
4399912	5	+	miaA	ORF	tRNA dimethylallyltransferase
4400220	5	+	miaA<->hfq	UTR	tRNA dimethylallyltransferase<->RNA-binding protein Hfq
4400233	5	+	miaA<->hfq	UTR	tRNA dimethylallyltransferase<->RNA-binding protein Hfq
4400999	5	+	hflX	ORF	ribosome rescue factor HflX
4401106	5	+	hflX	ORF	ribosome rescue factor HflX
4401670	5	+	hflX	ORF	ribosome rescue factor HflX
4401675	5	+	hflX	ORF	ribosome rescue factor HflX
4401729	5	+	hflX	ORF	ribosome rescue factor HflX
4401820	5	+	hflX	ORF	ribosome rescue factor HflX
4401975	5	+	hflX<->hflK	UTR	ribosome rescue factor HflX<->regulator of FtsH protease
4402016	5	+	hflX<->hflK	UTR	ribosome rescue factor HflX<->regulator of FtsH protease
4402979	5	+	hflK	ORF	regulator of FtsH protease
4403439	5	+	hflC	ORF	regulator of FtsH protease
4404665	5	+	yjeT<->purA	UTR	DUF2065 domain-containing protein YjeT<->adenylosuccinate synthetase
4406415	5	+	nsrR	ORF	DNA-binding transcriptional repressor NsrR
4406597	5	+	nsrR	ORF	DNA-binding transcriptional repressor NsrR
4463721	5	-	treC	ORF	trehalose-6-phosphate hydrolase
4464759	5	-	treB	ORF	trehalose-specific PTS enzyme IIBC component
4465099	5	-	treB	ORF	trehalose-specific PTS enzyme IIBC component
4465588	5	-	treB	ORF	trehalose-specific PTS enzyme IIBC component
4465707	5	-	treB	ORF	trehalose-specific PTS enzyme IIBC component
4474836	5	+	bdcR<->tabA	UTR	putative transcriptional regulator BdcR<->DUF386 domain-containing toxin-antitoxin biofilm protein TabA
4483918	5	-	holC	ORF	DNA polymerase III subunit chi
4515340	5	-	fecA	ORF	ferric citrate outer membrane transporter
4551580	5	+	uxuA	UTR-5	D-mannonate dehydratase
4588942	5	-	yjiX	ORF	conserved protein YjiX
4590111	5	-	btsT	ORF	pyruvate:H(+) symporter
4598230	5	-	opgB	ORF	phosphoglycerol transferase I
4598630	5	-	opgB	ORF	phosphoglycerol transferase I
4609368	5	+	yjjG<->prfC	UTR	pyrimidine nucleotidase<->peptide chain release factor RF3
4620783	5	+	deoB	ORF	phosphopentomutase
4620830	5	+	deoB<->deoD	UTR	phosphopentomutase<->purine nucleoside phosphorylase
4621761	5	+	deoD<->yjjJ	UTR	purine nucleoside phosphorylase<->toxin YjjJ
4640332	5	-	arcA	UTR-5	DNA-binding transcriptional dual regulator ArcA
4640419	5	-	arcA	UTR-5	DNA-binding transcriptional dual regulator ArcA
