# Supplementary material for: Selective RNA Processing and Stabilization are Multi‐Layer and Stoichiometric Regulators of Gene Expression in Escherichia coli
Source: Adv Sci (Weinh). 2023 Oct 16;10(33):2301459. doi: 10.1002/advs.202301459 (PMC10667835; doi:10.1002/advs.202301459)
Supplement: Supplementary file 3 — Supporting Table 3 [file ADVS-10-2301459-s002.xlsx]

## Sheet: RNase E ends in WT
Supplementary Table 3. Processed sites of RNase E, PNPase, RNase Ⅱ and RNase R identified by our method
Position	Strand	End	Classification	Proportion of ends in WT	Proportion of ends in Δrne	Log 2 FC	Log 2 cpm	FDR	Gene ID	Description	Location
8198	+	5	U	0.0227084	0.00303267	4.44818	5.03131	7.58429e-05	talB	transaldolase B	UTR-5
9234	+	3	U	0.21705	0.0633529	2.39261	5.18009	0.00206138	talB<->mog	transaldolase B<->molybdopterin adenylyltransferase	UTR
9307	+	3	U	0.0829007	0.0119048	3.07865	3.5126	0.00134586	mog	molybdopterin adenylyltransferase	ORF
12123	+	5	U	0.162492	0.049462	2.14965	8.3753	0.0142019	dnaK	chaperone protein DnaK	UTR-5
14151	+	3	U	0.0905239	0	7.78857	5.05507	1.82114e-05	dnaK<->dnaJ	chaperone protein DnaK<->chaperone protein DnaJ	UTR
14451	+	3	U	0.0259219	0	5.4278	3.15266	0.000133249	dnaJ	chaperone protein DnaJ	ORF
15331	+	3	U	0.0776149	0.00704225	4.03981	3.5852	0.000289551	dnaJ<->insL-1	chaperone protein DnaJ<->IS186/IS421 transposase	UTR
22306	+	5	U	0.0336493	0	6.22093	3.71105	6.37281e-06	ribF	bifunctional riboflavin kinase/FMN adenylyltransferase	ORF
34118	+	3	U	0.566667	0.1	3.45768	3.2281	0.000886976	carB<->caiF	carbamoyl phosphate synthetase subunit beta<->DNA-binding transcriptional activator CaiF	UTR
53259	-	3	U	0.296073	0.0241518	5.08998	5.15741	6.81584e-06	pdxA	4-hydroxythreonine-4-phosphate dehydrogenase	ORF
56510	-	3	U	0.0328426	0	5.31127	3.09232	0.000150085	lptD	lipopolysaccharide assembly protein LptD	ORF
59613	-	3	U	0.531746	0	6.20125	3.68996	0.000640049	rluA	23S rRNA pseudouridine(746) and tRNA pseudouridine(32) synthase	UTR-3
90326	+	5	U	0.0466118	0	5.43378	3.16794	7.99165e-05	rsmH	16S rRNA m(4)C1402 methyltransferase	ORF
92946	+	5	S	0.184081	0	6.53158	3.9557	4.55146e-06	ftsI	peptidoglycan DD-transpeptidase FtsI	ORF
93137	+	5	U	0.102998	0	6.0139	3.56017	4.49835e-05	ftsI	peptidoglycan DD-transpeptidase FtsI	ORF
93635	+	5	U	0.0357474	0.00485437	2.88932	2.89474	0.011516	murE	UDP-N-acetylmuramoyl-L-alanyl-D-glutamate--2,6-diaminopimelate ligase	ORF
100740	+	5	U	0.124237	0	5.02981	2.9253	0.000541429	murG<->murC	N-acetylglucosaminyl transferase<->UDP-N-acetylmuramate--L-alanine ligase	UTR
105087	+	5	U	0.0668312	0.00324676	4.44809	3.88694	4.06033e-05	ftsA	cell division protein FtsA	ORF
107544	+	3	S	0.0495955	0.00387647	3.78256	4.04333	0.000203553	lpxC<->secM	UDP-3-O-acyl-N-acetylglucosamine deacetylase<->SecA translation regulator	UTR
134289	+	3	S	0.368687	0	5.53163	3.22143	0.00015739	acnB<->yacL	hypothetical protein b0118<->UPF0231 family protein YacL	UTR
138679	+	3	U	0.348485	0	5.43474	3.17271	9.58957e-05	cueO	cuprous oxidase/multicopper oxidase with role in copper homeostasis	UTR-3
142002	+	3	U	0.214256	0.0673075	2.35934	5.01638	0.0343332	hpt	hypoxanthine phosphoribosyltransferase	UTR-3
173374	-	3	S	0.366561	0.0625	4.50367	4.58233	8.19943e-05	hemL	glutamate-1-semialdehyde aminotransferase	UTR-3
173424	-	3	U	0.0889755	0	5.54669	3.24295	4.31887e-05	hemL	glutamate-1-semialdehyde aminotransferase	UTR-3
173431	-	3	U	0.0220775	0.00675675	3.05372	3.00195	0.00594292	hemL	glutamate-1-semialdehyde aminotransferase	UTR-3
176408	+	5	U	0.0701165	0	4.67981	2.74699	0.00223672	clcA	chloride:H(+) antiporter ClcA	ORF
178423	-	3	U	0.380183	0.120551	3.80411	6.5035	1.07674e-05	btuF	vitamin B12 ABC transporter periplasmic binding protein	ORF
180851	+	5	U	0.0462931	0.00523239	2.24098	3.86794	0.0109608	dgt<->degP	dGTP triphosphohydrolase<->periplasmic serine endoprotease DegP	UTR
184124	-	5	U	0.128675	0.03	2.766	4.35422	0.00834458	yaeH<->yaeI	DUF3461 domain-containing protein YaeH<->phosphodiesterase YaeI	UTR
186073	-	5	S	0.355862	0.0625	3.46476	3.77277	0.0003933	glnD	PII uridylyltransferase/uridylyl removing enzyme	ORF
193497	+	3	U	0.0543661	0	4.67981	2.74699	0.00223672	frr<->dxr	ribosome-recycling factor<->1-deoxy-D-xylulose 5-phosphate reductoisomerase	UTR
197370	+	5	U	0.0550283	0	5.65122	3.3064	3.56101e-05	rseP	intramembrane zinc metalloprotease	ORF
197495	+	5	U	0.0775321	0.0061162	2.67434	3.88187	0.00317198	rseP	intramembrane zinc metalloprotease	ORF
200378	+	5	U	0.037894	0.00384615	3.67626	3.34425	0.000348313	bamA<->skp	outer membrane protein assembly factor BamA<->periplasmic chaperone Skp	UTR
203407	+	3	S	0.102562	0.0285397	3.58289	4.94864	0.000322237	lpxB	lipid A disaccharide synthase	ORF
218831	-	5	U	0.0440388	0	5.66612	3.3202	0.000150085	proS<->trmO	proline--tRNA ligase<->tRNA m(6)t(6)A37 methyltransferase	UTR
224689	+	5	S	0.058799	0.0060241	4.71327	4.15297	0.000417767	rrsH		ORF
224772	+	3	U	0.0467191	0.00328948	4.55969	4.01725	0.000120525	rrsH		ORF
225493	+	3	U	0.204275	0	5.1774	3.00992	0.00028408	ileV<->alaV		UTR
225634	+	5	S	0.0299686	0	5.02982	2.93141	0.000541429	alaV<->rrlH		UTR
226150	+	3	U	0.0419967	0.00285307	2.83622	4.16044	0.00728162	rrlH		ORF
226236	+	3	U	0.0268714	0.00172711	2.75373	3.35776	0.0045867	rrlH		ORF
226351	+	3	S	0.0333509	0	5.31127	3.09232	0.000150085	rrlH		ORF
226980	+	3	U	0.0258726	0.003003	2.83385	3.41023	0.00576111	rrlH		ORF
227002	+	3	U	0.0218052	0.00151976	3.19821	3.06603	0.00347894	rrlH		ORF
227013	+	3	U	0.0242593	0.00157729	3.2013	3.07674	0.003151	rrlH		ORF
227031	+	3	U	0.0271576	0	4.8654	2.8423	0.00110043	rrlH		ORF
228649	+	3	U	0.0250067	0	5.75401	3.37796	7.14255e-05	rrlH		ORF
228668	+	3	S	0.356908	0	6.86076	4.22687	3.60671e-06	rrlH<->rrfH		UTR
244313	+	3	S	0.240412	0.068261	3.44303	5.7608	6.19892e-05	lpcA<->yafJ	D-sedoheptulose 7-phosphate isomerase<->putative amidotransferase	UTR
244476	+	3	S	0.0942515	0.0096154	4.03751	3.58775	0.000117413	yafJ	putative amidotransferase	ORF
255776	-	5	U	0.123308	0.022982	3.79105	6.00818	0.000102213	pepD	peptidase D	UTR-5
259047	+	3	U	0.0856225	0	5.65273	3.3119	3.40232e-05	crl		UTR-3
344011	+	3	U	0.487879	0.0789475	2.02273	3.23702	0.0218215	yahK<->yahL	aldehyde reductase, NADPH-dependent<->uncharacterized protein YahL	UTR
399789	-	3	U	0.423806	0	5.85316	3.44931	4.50653e-05	ddlA	D-alanine--D-alanine ligase A	UTR-3
424498	+	3	U	0.223372	0	4.8654	2.84125	0.00110043	malZ	maltodextrin glucosidase	UTR-3
427215	+	5	U	0.0720759	0.0133902	2.60233	5.47624	0.0101246	tgt	tRNA-guanine transglycosylase	ORF
427790	+	3	U	0.235926	0.0571615	2.37981	6.51561	0.0122173	secD	Sec translocon accessory complex subunit SecD	ORF
430962	-	3	S	0.628123	0	8.98367	6.18217	5.94437e-08	tsx	nucleoside-specific channel-forming protein Tsx	UTR-3
434599	+	5	S	0.0396927	0.00119617	3.96004	3.53478	0.000205331	ribD<->ribE	fused diaminohydroxyphosphoribosylaminopyrimidine deaminase/5-amino-6-(5-phosphoribosylamino)uracil reductase<->"6,7-dimethyl-8-ribityllumazine synthase"	UTR
444628	+	5	U	0.121774	0.0357143	2.75673	3.89726	0.0267532	yajQ	nucleotide binding protein	UTR-5
445334	+	3	U	0.366239	0.0714285	5.43141	4.69861	3.13507e-06	yajQ	nucleotide binding protein	UTR-3
453550	-	3	U	0.070206	0.00423729	3.46115	3.21297	0.00131214	ampG<->yajG	muropeptide:H(+) symporter<->putative lipoprotein YajG	UTR
454383	+	5	U	0.03574	0	4.67981	2.74699	0.00223672	bolA	DNA-binding transcriptional dual regulator BolA	UTR-5
456498	+	3	S	0.426389	0	7.71024	4.97333	1.25045e-06	tig<->clpP	trigger factor<->ATP-dependent Clp protease proteolytic subunit	UTR
459490	+	5	U	0.023621	0.00371057	3.28827	4.31938	0.00214139	lon	Lon protease	ORF
492043	+	3	U	0.208333	0	7.40966	4.69283	0.000300766	apt<->dnaX	adenine phosphoribosyltransferase<->DNA polymerase III subunit gamma	UTR
493909	+	5	U	0.0613442	0.0072464	3.24534	3.6252	0.000563947	dnaX	DNA polymerase III subunit gamma	ORF
494018	+	5	S	0.118573	0	7.5967	4.87269	1.06955e-07	dnaX	DNA polymerase III subunit gamma	ORF
494051	+	5	S	0.0355995	0	5.93551	3.50751	2.15321e-05	dnaX<->ybaB	DNA polymerase III subunit gamma<->putative nucleoid-associated protein YbaB	UTR
495046	+	3	U	0.43952	0.0988095	3.21545	4.31756	0.000429219	recR<->htpG	DNA repair protein RecR<->chaperone protein HtpG	UTR
495082	+	5	U	0.0360006	0.010989	2.92652	4.22843	0.00538395	recR<->htpG	DNA repair protein RecR<->chaperone protein HtpG	UTR
508700	+	3	U	0.0698153	0	5.53163	3.22143	0.00015739	ybaQ	putative DNA-binding transcriptional regulator YbaQ	UTR-3
510936	-	3	S	0.267407	0.0208334	4.42568	3.90521	5.28886e-05	copA	soluble Cu(+) chaperone	ORF
574475	-	3	U	0.356631	0	7.28211	4.59357	3.56067e-06	nmpC		UTR-3
578393	-	3	S	0.244737	0.03125	3.3784	4.08812	0.00170536	borD	DLP12 prophage; prophage lipoprotein BorD	UTR-3
638762	+	5	U	0.0274322	0.00676027	1.57723	4.54058	0.0467225	ahpC	alkyl hydroperoxide reductase, AhpC component	UTR-5
638921	+	5	U	0.0318435	0.0105783	1.50695	5.37426	0.046156	ahpC	alkyl hydroperoxide reductase, AhpC component	UTR-5
643492	-	3	U	0.722222	0	5.65386	3.31097	5.98495e-05	yldA<->rnk	protein YldA<->nucleoside diphosphate kinase regulator	UTR
643498	-	3	U	0.549098	0	7.4497	4.74065	4.50568e-07	yldA<->rnk	protein YldA<->nucleoside diphosphate kinase regulator	UTR
659191	-	3	U	0.209227	0.0629708	2.85582	5.77522	0.000396856	lipA	lipoyl synthase	UTR-3
659220	+	3	U	0.266782	0.00366748	3.45375	4.15842	0.000464816	tatE	twin arginine protein translocation system - TatE protein	UTR-3
668496	-	3	S	0.0821236	0.0102041	4.40948	3.89858	0.000168128	rlmH	23S rRNA m(3)psi1915 methyltransferase	ORF
683424	-	3	S	0.499915	0.0714285	4.98844	4.31242	0.000115435	hscC<->rihA	chaperone protein HscC<->pyrimidine-specific ribonucleoside hydrolase RihA	UTR
690825	-	3	S	0.182114	0.0525303	2.00631	5.24546	0.0439263	lnt	apolipoprotein N-acyltransferase	ORF
691816	-	3	U	0.0514215	0.0035461	4.90826	4.25129	2.20438e-05	ybeX<->ybeY	CorC-HlyC family protein YbeX<->endoribonuclease YbeY	UTR
696399	-	3	U	0.0920945	0.0177962	1.65233	5.92881	0.0249716	glnX		UTR-3
696425	+	3	U	0.343194	0.0277778	4.44117	3.87875	7.99706e-05	ubiF	2-octaprenyl-3-methyl-6-methoxy-1,4-benzoquinol hydroxylase	UTR-3
696536	-	3	S	0.0607541	0.000726745	5.94467	5.89004	2.24233e-06	glnX<->glnV		UTR
696741	-	3	U	0.108627	0.00332273	6.01262	7.63335	1.18188e-05	metU<->glnW		UTR
701364	-	3	U	0.13682	0.0230661	1.76815	4.15044	0.0442398	nagC	DNA-binding transcriptional dual regulator NagC	ORF
702773	-	3	U	0.109954	0.025974	2.38895	3.68738	0.00981479	nagA<->nagB	N-acetylglucosamine-6-phosphate deacetylase<->glucosamine-6-phosphate deaminase	UTR
705972	+	3	U	0.555556	0.181818	2.02231	3.45857	0.0331034	nagE<->glnS	N-acetylglucosamine specific PTS enzyme IIABC component<->glutamine--tRNA ligase	UTR
710157	-	3	U	0.349949	0.0244637	4.80389	6.55152	4.55146e-06	fur	DNA-binding transcriptional dual regulator Fur	UTR-3
710898	-	3	U	0.0938798	0.0238095	3.61774	4.59601	0.000353127	uof<->fldA	RyhB-regulated fur leader peptide<->flavodoxin 1	UTR
711496	-	5	U	0.0512126	0.0117647	3.65727	3.90318	0.00100915	fldA<->ybfE	flavodoxin 1<->LexA-regulated protein	UTR
715242	+	3	U	0.335722	0.0419328	2.80309	5.51714	0.00172725	pgm<->ybfP	phosphoglucomutase<->lipoprotein YbfP	UTR
754678	-	5	U	0.117283	0.0168741	2.89136	5.48482	0.0285853	ybgU	protein YbgU	ORF
755883	+	5	U	0.0411263	0.0120331	2.27138	4.23858	0.0130008	sdhD	succinate:quinone oxidoreductase, membrane protein SdhD	ORF
758492	+	3	U	0.0361556	0	5.99985	3.54656	2.2529e-05	sdhB<->sucA	succinate:quinone oxidoreductase, iron-sulfur cluster binding protein<->subunit of E1(0) component of 2-oxoglutarate dehydrogenase	UTR
758531	+	3	S	0.501845	0	9.72837	6.90927	1.11023e-07	sdhB<->sucA	succinate:quinone oxidoreductase, iron-sulfur cluster binding protein<->subunit of E1(0) component of 2-oxoglutarate dehydrogenase	UTR
758554	+	5	U	0.433914	0	8.45685	5.67886	1.39422e-06	sdhB<->sucA	succinate:quinone oxidoreductase, iron-sulfur cluster binding protein<->subunit of E1(0) component of 2-oxoglutarate dehydrogenase	UTR
761292	+	5	U	0.0304948	0.00981493	2.16693	3.97184	0.015233	sucA	subunit of E1(0) component of 2-oxoglutarate dehydrogenase	ORF
761388	+	5	U	0.114283	0.0357778	2.30175	5.8556	0.00818995	sucA	subunit of E1(0) component of 2-oxoglutarate dehydrogenase	ORF
762979	+	3	S	0.0594384	0.00972765	4.1248	5.56052	0.00155132	sucB<->sucC	dihydrolipoyltranssuccinylase<->succinyl-CoA synthetase subunit beta	UTR
778772	+	5	U	0.0360341	0.00271521	2.65377	3.26641	0.00383376	tolB	Tol-Pal system periplasmic protein TolB	ORF
778824	+	5	S	0.560387	0.0480159	3.9167	8.00764	2.30999e-06	tolB	Tol-Pal system periplasmic protein TolB	ORF
778979	+	5	U	0.0304424	0.00103735	4.7869	4.14865	7.56842e-05	tolB	Tol-Pal system periplasmic protein TolB	ORF
795996	+	3	U	0.222759	0	5.92999	3.50233	1.26693e-05	modB	molybdate ABC transporter membrane subunit	ORF
805800	-	3	S	0.248018	0.0625	4.68296	4.06797	5.25988e-05	ybhC	outer membrane lipoprotein YhbC	UTR-3
845562	-	3	U	0.239506	0.0621212	4.85426	4.94573	3.67606e-05	ybiO<->glnQ	moderate conductance mechanosensitive channel<->L-glutamine ABC transporter ATP binding subunit	UTR
845626	-	3	U	0.041329	0	5.31127	3.09232	0.000150085	ybiO<->glnQ	moderate conductance mechanosensitive channel<->L-glutamine ABC transporter ATP binding subunit	UTR
845700	-	3	U	0.0400041	0.00454546	3.33519	3.13523	0.00166616	ybiO<->glnQ	moderate conductance mechanosensitive channel<->L-glutamine ABC transporter ATP binding subunit	UTR
902194	-	3	U	0.064999	0.0081967	2.88932	2.89474	0.011516	artQ	L-arginine ABC transporter membrane subunit ArtQ	ORF
902200	-	3	U	0.0600438	0.0076923	3.05375	2.98626	0.00594292	artQ	L-arginine ABC transporter membrane subunit ArtQ	ORF
917985	-	3	S	0.218669	0.0212766	5.25109	5.24661	8.75314e-06	ybjX	DUF535 domain-containi ng protein YbjX	UTR-3
918009	-	3	U	0.0357737	0	5.43376	3.1584	7.99165e-05	ybjX	DUF536 domain-containi ng protein YbjX	UTR-3
931020	-	3	U	0.5	0.166666	1.7945	3.339	0.048501	cydD<->trxB	glutathione/L-cysteine ABC exporter subunit CydD<->thioredoxin reductase	UTR
953579	-	5	S	0.105479	0.0079365	5.1226	4.49246	9.20658e-05	pflB<->focA	pyruvate formate-lyase<->formate channel FocA	UTR
953641	-	5	S	0.0812636	0	6.15061	3.65733	7.85553e-06	focA	formate channel FocA	ORF
953744	-	5	U	0.0627808	0	5.1774	3.00992	0.00028408	focA	formate channel FocA	ORF
961893	+	5	U	0.286908	0.0609435	2.8308	8.44846	0.00126844	cmk<->rpsA	cytidylate kinase<->30S ribosomal subunit protein S1	UTR
984354	-	3	U	0.113492	0	4.67981	2.74699	0.00223672	aspC	aspartate aminotransferase	UTR-3
984381	-	3	U	0.0678683	0	5.17738	2.99997	0.00028408	aspC	aspartate aminotransferase	UTR-3
984428	-	3	U	0.0465594	0	5.02981	2.9253	0.000541429	aspC	aspartate aminotransferase	UTR-3
984442	+	3	U	0.0608486	0.0117647	2.53221	3.19325	0.00708477	gloC	hydroxyacylglutathione hydrolase GloC	UTR-3
984481	-	3	U	0.043131	0.0141844	2.55755	3.97062	0.0266323	aspC	aspartate aminotransferase	UTR-3
985838	-	3	S	0.57979	0.125	6.39468	5.56374	1.30354e-05	aspC<->ompF	aspartate aminotransferase<->outer membrane porin F	UTR
1006437	-	3	U	0.194138	0	5.74956	3.37439	2.08424e-05	ycbX	6-N-hydroxylaminopurine resistance protein	UTR-3
1081150	+	3	U	0.460318	0	4.8654	2.84125	0.00110043	putP<->efeU	proline:Na(+) symporter	UTR
1123361	-	3	S	0.155064	0	5.54667	3.23171	4.31887e-05	yceB<->grxB	putative lipid-binding lipoprotein YceB<->reduced glutaredoxin 2	UTR
1143233	-	5	U	0.039648	0.00427351	1.88426	3.16493	0.0342373	rne	ribonuclease E	ORF
1147207	+	5	U	0.0442138	0.0072464	2.90721	5.55843	0.0132023	yceD	DUF177 domain-containing protein YceD	ORF
1148362	+	5	U	0.0589579	0.0104166	2.24984	3.02783	0.0225831	plsX	putative phosphate acyltransferase	ORF
1151080	+	5	U	0.068863	0.00294117	4.75806	5.41811	1.2791e-05	fabG	3-oxoacyl	ORF
1151353	+	5	U	0.0246197	0.000378215	5.52782	4.77651	1.99877e-05	fabG	3-oxoacyl	ORF
1163369	+	3	S	0.200296	0.0448718	3.24525	4.03796	0.000883668	thiK	thiamine kinase	ORF
1169365	-	3	U	0.547619	0.138889	2.94423	3.82055	0.00135749	ldtC	L,D-transpeptidase YcfS	UTR-3
1182913	-	5	S	0.242688	0.00892855	4.90432	4.24943	1.29132e-05	potC	spermidine preferential ABC transporter membrane subunit PotC	ORF
1182965	-	5	U	0.0914713	0	4.67981	2.74699	0.00223672	potC	spermidine preferential ABC transporter membrane subunit PotC	ORF
1196426	+	3	S	0.8493	0	8.54285	5.7573	4.00919e-09	icd	isocitrate dehydrogenase	UTR-3
1202012	+	3	U	0.583333	0	5.17741	3.01791	0.00028408	ymfI	e14 prophage; protein YmfI	UTR-3
1202224	-	3	U	0.694444	0	6.69494	4.08902	2.1356e-06	ymfJ<->ymfK	e14 prophage; protein YmfJ<->e14 prophage; putative repressor protein YmfK	UTR
1225185	-	5	U	0.0220272	0.0052265	2.75087	3.65105	0.00461026	minD	Z-ring positioning protein MinD	ORF
1225451	-	5	U	0.152211	0.0301205	2.64792	5.7064	0.0291877	minC	Z-ring positioning protein MinC	ORF
1268115	+	5	U	0.050603	0	5.02981	2.92633	0.000541429	ychA	transglutaminase-like/TPR repeat-containing protein	ORF
1269432	+	3	U	0.559596	0	6.55426	3.97255	2.19905e-05	rdlA		UTR-3
1270706	-	3	U	0.418242	0.102679	2.18146	3.795	0.0252639	chaA	Na(+)/K(+):H(+) antiporter ChaA	UTR-3
1276012	-	5	U	0.251634	0.00263158	4.77872	4.14015	0.000134886	narX	sensory histidine kinase NarX	ORF
1287664	-	3	U	0.136799	0.00342466	3.87331	3.47628	0.000280821	tyrT<->purU	<->formyltetrahydrofolate deformylase	UTR
1291344	+	5	U	0.0673695	0	5.54668	3.23828	4.31887e-05	rssB<->galU	regulator of RpoS<->UTP--glucose-1-phosphate uridylyltransferase	UTR
1291415	+	5	U	0.04487	0.00609755	3.45762	3.20362	0.00104731	rssB<->galU	regulator of RpoS<->UTP--glucose-1-phosphate uridylyltransferase	UTR
1291421	+	5	U	0.102997	0.0204081	4.00553	4.26585	0.000150088	rssB<->galU	regulator of RpoS<->UTP--glucose-1-phosphate uridylyltransferase	UTR
1298144	-	5	U	0.109787	0.0125	4.57171	3.97758	0.000134692	adhE	aldehyde-alcohol dehydrogenase	UTR-5
1298151	-	5	S	0.15038	0	5.98895	3.53813	4.19272e-05	adhE	aldehyde-alcohol dehydrogenase	UTR-5
1301011	+	5	S	0.175593	0.0494221	2.60955	4.9321	0.00176151	insH21<->oppA	IS5 transposase and trans-activator<->oligopeptide ABC transporter periplasmic binding protein	UTR
1302909	+	3	U	0.0260785	0	4.67981	2.74699	0.00223672	oppB	murein tripeptide ABC transporter/oligopeptide ABC transporter inner membrane subunit OppB	ORF
1304881	+	5	U	0.0714773	0.0064433	2.11403	3.72123	0.0245299	oppD	murein tripeptide ABC transporter/oligopeptide ABC transporter ATP binding subunit OppD	ORF
1326760	+	5	U	0.148187	0	5.17739	3.00495	0.00028408	yciQ<->rluB	DUF2207 domain-containing protein YciQ<->23S rRNA pseudouridine(2605) synthase	UTR
1330418	+	3	U	0.250712	0	4.8654	2.83606	0.00110043	sohB	S49 peptidase family protein	UTR-3
1357210	-	3	U	0.270862	0	5.02982	2.93039	0.000541429	sapA<->ymjA	putative periplasmic binding protein SapA<->DUF2543 domain-containing protein YmjA	UTR
1386624	+	3	U	0.309524	0.02	3.45602	3.21781	0.000972692	ycjF<->tyrR	conserved inner membrane protein YcjF<->DNA-binding transcriptional dual regulator TyrR	UTR
1394884	+	3	U	0.215336	0	5.1774	3.00992	0.00028408	mppA	murein tripeptide ABC transporter periplasmic binding protein	UTR-3
1398698	-	3	S	0.314931	0.0714285	5.24943	4.53693	1.26548e-05	uspE<->fnr	universal stress protein with a role cellular motility<->DNA-binding transcriptional dual regulator FNR	UTR
1441598	+	3	S	0.302808	0.0263158	3.97024	3.54151	0.000316799	ydbJ	DUF333 domain-containing protein YdbJ	UTR-3
1442919	-	5	U	0.0745367	0	5.02981	2.92633	0.000541429	ldhA	D-lactate dehydrogenase	UTR-5
1489709	+	3	U	0.712676	0.214285	8.18761	8.53004	1.41791e-05	aldA	aldehyde dehydrogenase A	UTR-3
1557205	+	3	U	0.461538	0.0611111	3.50578	3.83428	0.000336542	osmC	osmotically inducible peroxiredoxin	UTR-3
1625293	-	3	U	0.172961	0.0518433	2.65378	3.27192	0.00383376	dcp	peptidyl-dipeptidase Dcp	UTR-3
1679416	+	3	U	0.609524	0	4.67981	2.74699	0.00223672	ydgH<->ydgI	DUF1471 domain-containing protein YdgH<->putative arginine:ornithine antiporter	UTR
1688441	-	5	U	0.146708	0	6.56609	3.98309	7.28435e-06	fumA	fumarase A	UTR-5
1688550	+	5	U	0.180731	0.0208334	3.95536	3.52708	0.00028408	manA	mannose-6-phosphate isomerase	UTR-5
1691454	+	3	U	0.231607	0	5.31126	3.08061	0.000150085	ydgA	conserved protein YdgA	UTR-3
1720448	+	3	U	0.0948006	0.0078125	3.76839	3.42669	0.00028408	slyB	outer membrane lipoprotein SlyB	UTR-3
1724602	-	3	U	0.207064	0	5.71728	3.35017	0.000247863	sodC	superoxide dismutase (Cu-Zn)	ORF
1736118	+	3	U	0.0280555	0.00925925	2.8893	2.91505	0.011516	sodB	superoxide dismutase (Fe)	UTR-3
1741259	+	3	U	0.0899634	0.003861	3.02375	3.5286	0.0024264	ydhC<->cfa	putative transporter YdhC<->cyclopropane fatty acyl phospholipid synthase	UTR
1755627	+	5	U	0.115536	0	6.37577	3.83103	4.67776e-05	pykF	pyruvate kinase I	UTR-5
1755661	+	5	S	0.167296	0.00326797	5.59867	4.83955	1.18404e-05	pykF	pyruvate kinase I	UTR-5
1799251	-	3	U	0.135652	0	5.02981	2.92633	0.000541429	pheM	pheST-ihfA operon leader peptide	ORF
1800331	-	5	U	0.0436991	0.00245098	4.52552	6.86442	8.31272e-05	infC	translation initiation factor IF-3	ORF
1800370	-	5	U	0.0228185	0.00584828	2.93266	5.62876	0.00209954	infC	translation initiation factor IF-3	ORF
1807332	+	3	U	0.357018	0.0588235	3.32466	3.66928	0.00117885	pfkB<->ydiZ	6-phosphofructokinase II<->protein YdiZ	UTR
1863820	+	3	S	0.401098	0.0362319	4.80809	5.92589	4.99762e-06	gapA<->yeaD	glyceraldehyde-3-phosphate dehydrogenase A<->putative aldose 1-epimerase YeaD	UTR
1874112	+	3	S	0.417749	0.08	3.67956	4.83595	0.000491536	yeaK	mischarged aminoacyl-tRNA deacylase	UTR-3
1898338	+	3	U	0.42265	0.125	3.16916	3.5737	0.000964487	sdaA<->pdeD	L-serine deaminase I<->putative c-di-GMP phosphodiesterase PdeD	UTR
1903044	+	5	U	0.0347631	0.00359712	3.05374	2.98028	0.00594292	manX<->manY	mannose-specific PTS enzyme IIAB component<->mannose-specific PTS enzyme IIC component	UTR
1932784	-	5	S	0.0818339	0.009009	2.98383	4.10139	0.00152887	eda<->edd	KHG/KDPG aldolase<->phosphogluconate dehydratase	UTR
1937542	+	5	S	0.266268	0.0108088	3.77915	4.4604	9.26824e-05	yebK<->pykA	DNA-binding transcriptional repressor YebK<->pyruvate kinase II	UTR
1948200	-	5	S	0.0629931	0	6.08713	3.61412	1.04645e-05	nudB	dihydroneopterin triphosphate diphosphatase	ORF
1990910	-	3	U	0.437366	0.127619	2.6154	4.32785	0.00301353	yecA	UPF0149 family protein YecA	UTR-3
1994611	-	3	U	0.0397172	0.0111111	3.68728	3.35864	0.000580659	uvrC	excision nuclease subunit C	ORF
2001915	-	3	U	0.45	0	5.31126	3.08061	0.000150085	fliA<->fliC	RNA polymerase, sigma 28 (sigma F) factor<->flagellar filament structural protein	UTR
2057619	+	3	U	0.453793	0.125	4.54047	3.95143	0.0001848	yeeN	putative transcriptional regulator YeeN	UTR-3
2101409	-	5	U	0.221567	0.0294118	3.94839	3.51775	0.000706244	wbbL		ORF
2141416	-	3	U	0.0878901	0	5.85506	3.44761	0.000103354	asmA	putative assembly protein AsmA	ORF
2171638	-	3	U	0.0670137	0	5.61314	3.28261	0.000476969	gatR		ORF
2174528	-	3	U	0.021729	0	6.81404	4.18804	6.81357e-06	gatB	galactitol-specific PTS enzyme IIB component	ORF
2223902	-	3	S	0.273028	0.0564228	2.87265	4.36193	0.00150738	pbpG	peptidoglycan DD-endopeptidase PbpG	UTR-3
2223986	+	3	U	0.150691	0	5.02982	2.93244	0.000541429	dld	D-lactate dehydrogenase	UTR-3
2232768	+	3	U	0.0523837	0.01	4.02719	3.57275	0.000436246	cdd<->sanA	cytidine/deoxycytidine deaminase<->DUF218 domain-containing protein SanA	UTR
2242820	-	3	U	0.177371	0	5.53163	3.22143	0.00015739	yeiB	DUF418 domain-containing protein YeiB	ORF
2242826	-	3	U	0.171252	0	6.00311	3.54829	1.04733e-05	yeiB	DUF418 domain-containing protein YeiB	ORF
2242871	-	3	S	0.159466	0.0263158	3.73854	4.3648	0.00143099	yeiB	DUF418 domain-containing protein YeiB	ORF
2242904	-	3	U	0.0400929	0.0086207	3.05374	2.98128	0.00594292	yeiB	DUF418 domain-containing protein YeiB	ORF
2282818	-	3	U	0.468074	0.120833	2.70367	4.00498	0.00442054	yejK	nucleoid-associated protein YejK	UTR-3
2282847	+	3	U	0.729179	0.242857	4.20654	6.89299	0.00316407	rplY	50S ribosomal subunit protein L25	UTR-3
2304620	+	3	U	0.0881421	0.0178571	3.20132	3.05769	0.003151	eco	serine protease inhibitor ecotin	UTR-3
2311599	-	3	U	0.156106	0	5.02982	2.93244	0.000541429	ftp<->ompC	FAD:protein FMN transferase<->outer membrane porin C	UTR
2316964	+	3	U	0.0210724	0	4.8654	2.84125	0.00110043	rcsB	DNA-binding transcriptional activator RcsB	UTR-3
2316978	+	3	U	0.0224397	0.00609755	2.88933	2.89982	0.011516	rcsB	DNA-binding transcriptional activator RcsB	UTR-3
2316990	+	3	S	0.25	0	6.09859	3.62249	4.1679e-05	rcsB	DNA-binding transcriptional activator RcsB	UTR-3
2374889	-	3	U	0.219547	0.0467392	2.65377	3.26641	0.00383376	menE	o-succinylbenzoate--CoA ligase	ORF
2403872	-	3	S	0.0838471	0.00744003	3.05615	4.43633	0.000585007	nuoC<->nuoB	NADH:quinone oxidoreductase subunit CD<->NADH:quinone oxidoreductase subunit B	UTR
2409512	+	3	U	0.165568	0	5.31127	3.09134	0.000150085	yfbR	dCMP phosphohydrolase	UTR-3
2409522	+	3	U	0.361854	0	5.55014	3.24857	6.60383e-05	yfbR	dCMP phosphohydrolase	UTR-3
2413344	+	5	S	0.149535	0.0060241	4.61851	4.01194	0.000256433	ackA	acetate kinase	UTR-5
2414672	+	5	U	0.0799578	0	6.77128	4.16038	9.10489e-05	ackA	acetate kinase	ORF
2421854	+	3	U	0.147516	0.0246914	2.4976	4.47907	0.0105048	yfcH	putative NAD-dependent epimerase YfcH	ORF
2432970	-	3	U	0.097803	0.0226142	3.16392	3.59645	0.00712443	folC<->accD	bifunctional folylpolyglutamate synthetase/dihydrofolate synthetase<->acetyl-CoA carboxyltransferase subunit beta	UTR
2444264	-	5	U	0.128773	0.0131579	3.80213	3.42618	0.000950363	epmC	EF-P-Lys34 hydroxylase	ORF
2521251	+	3	S	0.0669862	0.00325551	3.38251	4.18906	0.0022008	valY<->lysV		UTR
2521359	+	3	U	0.228819	0.00649362	3.76218	5.02329	6.34005e-05	lysV		UTR-3
2533691	+	5	S	0.158913	0.0197917	3.8072	6.68234	0.00166513	cysK<->ptsH	O-acetylserine sulfhydrylase A<->phosphocarrier protein HPr	UTR
2534346	+	3	U	0.0385725	0.00925925	3.03147	4.13212	0.00194027	ptsI	PTS enzyme I	ORF
2550608	-	5	U	0.0538956	0.00641025	2.88933	2.89982	0.011516	yfeX<->yfeY	porphyrinogen peroxidase<->DUF1131 domain-containing lipoprotein YfeY	UTR
2578409	-	5	U	0.0500118	0.00609755	3.15999	3.55278	0.00306399	maeB	malate dehydrogenase	UTR-5
2600409	+	5	U	0.0425361	0.010989	3.16013	3.56452	0.000892036	gcvR	putative transcriptional regulator GcvR	ORF
2600444	+	5	U	0.0320194	0.00335571	4.28108	4.40205	6.6631e-05	gcvR	putative transcriptional regulator GcvR	ORF
2617541	+	5	U	0.108885	0.005988	3.72098	3.96326	0.000150085	bepA	beta-barrel assembly-enhancing protease	ORF
2629573	+	3	U	0.529531	0	7.11324	4.43801	1.43725e-05	yfgG<->yfgH	protein YfgG<->lipoprotein YfgH	UTR
2632604	-	5	U	0.074464	0.0146199	2.0096	3.65828	0.0274052	guaB	inosine 5\\'-monophosphate dehydrogenase	ORF
2635530	-	3	U	0.355742	0	5.31359	3.09917	0.000201536	guaB	inosine 5\\'-monophosphate dehydrogenase	UTR-5
2653383	+	3	U	0.146569	0.00467289	3.9396	3.51015	0.00131599	sseA<->ryfA	3-mercaptopyruvate sulfurtransferase	UTR
2653973	-	3	U	0.572649	0	5.54668	3.23828	4.31887e-05	sseB	protein SseB	UTR-3
2656370	-	3	U	0.124682	0.0136364	2.90236	3.7601	0.00178725	pepB<->iscX	aminopeptidase B<->accessory iron-sulfur cluster assembly protein IscX	UTR
2656539	-	5	U	0.0230401	0	5.02982	2.93244	0.000541429	iscX	accessory iron-sulfur cluster assembly protein IscX	ORF
2659482	-	3	U	0.337303	0.11039	2.17686	6.25111	0.0059626	hscB<->iscA	co-chaperone for<->iron-sulfur cluster insertion protein IscA	UTR
2659511	-	3	U	0.0301821	0.00929622	2.34945	3.45517	0.00824519	hscB<->iscA	co-chaperone for<->iron-sulfur cluster insertion protein IscA	UTR
2661560	-	5	S	0.025534	0	5.54669	3.24295	4.31887e-05	iscS<->iscR	cysteine desulfurase<->DNA-binding transcriptional dual regulator IscR	UTR
2661561	-	3	U	0.0327333	0.0093458	3.11613	3.58906	0.00146035	iscS<->iscR	cysteine desulfurase<->DNA-binding transcriptional dual regulator IscR	UTR
2661634	-	5	U	0.0797943	0.0191387	2.66949	4.60142	0.0123807	iscS<->iscR	cysteine desulfurase<->DNA-binding transcriptional dual regulator IscR	UTR
2684067	-	3	U	0.467592	0	5.90535	3.47818	6.57683e-05	glyA	serine hydroxymethyltransferase	UTR-3
2685538	-	5	S	0.0315804	0	6.06988	3.59674	2.05903e-05	glyA	serine hydroxymethyltransferase	UTR-5
2687523	-	5	U	0.246872	0.075	3.0333	3.81756	0.0129506	glrR	DNA-binding transcriptional activator GlrR	ORF
2731037	-	3	U	0.0555631	0	5.4278	3.15266	0.000133249	rrsG		ORF
2731299	-	3	U	0.0312238	0.0045045	3.75608	3.43466	0.00250713	rrsG<->clpB	<->ClpB chaperone	UTR
2731336	-	3	U	0.035626	0	5.84133	3.43703	3.07377e-05	rrsG<->clpB	<->ClpB chaperone	UTR
2738946	+	3	S	0.444444	0.125	3.20133	3.06745	0.003151	pheA	fused chorismate mutase/prephenate dehydratase	UTR-3
2744122	-	3	U	0.607547	0.1875	3.47571	4.90371	0.00752495	rplS	50S ribosomal subunit protein L19	UTR-3
2746206	-	3	U	0.0241244	0.00751273	2.46355	4.53158	0.00351738	rpsP<->ffh	30S ribosomal subunit protein S16<->signal recognition particle protein component	UTR
2755593	+	5	S	0.257971	0.0145166	3.05884	5.57453	0.00153696	ssrA		ORF
2796274	-	3	U	0.0644738	0.0121951	3.56916	3.26992	0.00101853	kbp	K(+) binding protein	UTR-3
2806164	+	5	U	0.0298808	0	5.6515	3.30826	2.56017e-05	proW	glycine betaine ABC transporter membrane subunit ProW	ORF
2807074	+	5	S	0.201363	0.00718685	4.77494	6.30564	2.59069e-05	proW	glycine betaine ABC transporter membrane subunit ProW	ORF
2810719	+	5	U	0.145486	0	6.01806	3.56439	3.34903e-05	ygaH<->mprA	L-valine exporter subunit YgaH<->DNA-binding transcriptional repressor MprA	UTR
2814156	-	3	U	0.234127	0	5.65386	3.31097	5.98495e-05	luxS	S-ribosylhomocysteine lyase	UTR-3
2814815	-	5	S	0.259511	0.0270271	6.30203	6.3603	1.79256e-07	luxS	S-ribosylhomocysteine lyase	UTR-5
2817610	-	3	U	0.0761555	0	5.17741	3.01791	0.00028408	yqaB<->argQ	fructose-1-phosphatase	UTR
2817681	-	3	U	0.021145	0	5.17741	3.01791	0.00028408	yqaB<->argQ	fructose-1-phosphatase	UTR
2817745	-	3	U	0.0298339	0	6.15763	3.66544	7.71203e-06	yqaB<->argQ	fructose-1-phosphatase	UTR
2819585	-	5	U	0.0418561	0.00424644	3.18336	4.77636	0.0016719	alaS	alanine--tRNA ligase/DNA-binding transcriptional repressor	ORF
2824454	-	3	U	0.332399	0	5.54661	3.23266	4.38642e-05	pncC<->mltB	NMN aminohydrolase<->membrane-bound lytic murein transglycosylase B	UTR
2827336	+	5	U	0.0401562	0.0105491	2.34215	3.96739	0.00733967	srlE	sorbitol-specific PTS enzyme IIBC1 component	ORF
2827646	+	5	S	0.0324483	0.00415512	2.87952	3.72591	0.00748586	srlB	sorbitol-specific PTS enzyme IIA component	ORF
2827713	+	5	U	0.0258685	0.00140056	4.24563	3.72974	0.000290751	srlB	sorbitol-specific PTS enzyme IIA component	ORF
2867686	-	3	U	0.0208293	0.00328049	2.7976	4.42555	0.00480779	nlpD	murein hydrolase activator NlpD	ORF
2904686	-	3	U	0.377489	0	6.64091	4.04426	5.13248e-06	queE	putative 7-carboxy-7-deazaguanine synthase QueE	UTR-3
2907968	-	5	S	0.180363	0.0109507	5.09034	6.66341	2.24017e-07	eno<->pyrG	enolase<->CTP synthetase	UTR
2908019	-	5	S	0.130832	0.00421728	4.79031	5.77391	2.88678e-06	eno<->pyrG	enolase<->CTP synthetase	UTR
2928201	+	5	U	0.140928	0.00493421	3.82382	4.44258	0.000677864	ppnN<->sdaC	nucleotide 5\\'-monophosphate nucleosidase<->serine:H(+) symporter SdaC	UTR
2939348	+	3	S	0.147182	0.0212766	2.77806	3.93224	0.0101638	fucU<->fucR	L-fucose mutarotase<->DNA-binding transcriptional activator FucR	UTR
3042413	+	3	S	0.0394931	0	5.31128	3.09818	0.000150085	ygfZ	folate-binding protein	UTR-3
3042492	+	3	S	0.229017	0	6.11135	3.63075	7.01746e-05	ygfZ	folate-binding protein	UTR-3
3046121	-	3	S	0.221681	0.0357143	4.72856	4.10574	3.07467e-05	ygfF<->gcvP	putative NAD(P)-binding oxidoreductase with NAD(P)-binding Rossmann-fold domain<->glycine decarboxylase	UTR
3049604	-	5	S	0.23453	0.0466524	4.85675	6.75546	1.77038e-06	gcvT	aminomethyltransferase	ORF
3060686	+	3	U	0.411111	0	5.02982	2.93039	0.000541429	argP<->scpA	DNA-binding transcriptional dual regulator ArgP<->methylmalonyl-CoA mutase	UTR
3070115	-	3	U	0.326486	0	6.5457	3.96744	7.44259e-06	mscS<->fbaA	small conductance mechanosensitive channel MscS<->fructose-bisphosphate aldolase class II	UTR
3071314	-	3	S	0.0250688	0.00406504	3.544	4.23069	0.000286391	fbaA<->pgk	fructose-bisphosphate aldolase class II<->phosphoglycerate kinase	UTR
3072648	-	5	U	0.0233994	0.00309344	4.00293	4.21887	9.40012e-05	pgk<->epd	phosphoglycerate kinase<->D-erythrose-4-phosphate dehydrogenase	UTR
3072681	-	5	S	0.263681	0.0091093	5.6232	7.44511	2.24135e-06	epd	D-erythrose-4-phosphate dehydrogenase	ORF
3072735	-	5	U	0.0279081	0.00730414	2.61153	3.90196	0.00460343	epd	D-erythrose-4-phosphate dehydrogenase	ORF
3072831	-	5	U	0.0308043	0.00824175	2.15327	3.92919	0.0186693	epd	D-erythrose-4-phosphate dehydrogenase	ORF
3079603	-	3	U	0.291143	0.0559494	2.44899	6.69665	0.00496392	cmtB<->tktA	mannitol-specific PTS enzyme IIA component CmtB<->transketolase 1	UTR
3094203	+	3	U	0.433333	0.125	3.68836	3.35148	0.00104005	yqgF	ribonuclease H-like domain containing nuclease	UTR-3
3102193	-	5	U	0.0294719	0	5.85624	3.44662	0.00020237	trmI	tRNA m(7)G46 methyltransferase	ORF
3102199	-	5	S	0.113018	0.00387597	5.66087	4.89872	5.43262e-06	trmI	tRNA m(7)G46 methyltransferase	ORF
3169248	-	3	U	0.214421	0.0411291	2.97003	3.83572	0.0038938	ygiV<->ygiW	DNA-binding transcriptional repressor YgiV<->BOF family protein YgiW	UTR
3176577	-	3	U	0.130933	0.00350877	4.53202	4.60119	0.000182839	cpdA	cAMP phosphodiesterase	ORF
3178075	+	5	U	0.394557	0.0868571	3.78873	6.69252	5.68122e-06	tolC	outer membrane channel TolC	UTR-5
3183745	-	3	S	0.457428	0	6.49062	3.92401	6.48911e-06	yqiD<->ribB	protein YqiD<->"3,4-dihydroxy-2-butanone-4-phosphate synthase"	UTR
3202237	+	3	U	0.0743183	0.0037594	3.33519	3.13523	0.00166616	cca	fused tRNA nucleotidyltransferase/2\\',3\\'-cyclic phosphodiesterase/2\\' nucleotidase and phosphatase	ORF
3202318	+	3	U	0.109479	0	5.54668	3.23638	4.31887e-05	cca	fused tRNA nucleotidyltransferase/2\\',3\\'-cyclic phosphodiesterase/2\\' nucleotidase and phosphatase	ORF
3211080	+	3	U	0.0947822	0.0263158	3.14506	3.91724	0.00269364	rpsU<->dnaG	30S ribosomal subunit protein S21<->DNA primase	UTR
3212852	+	5	U	0.0676712	0	6.23855	3.72858	1.13605e-05	dnaG	DNA primase	ORF
3249229	+	5	U	0.0384547	0	5.31127	3.08548	0.000150085	yqjC	DUF1090 domain-containing protein YqjC	ORF
3249266	+	5	U	0.039992	0	5.66612	3.3202	0.000150085	yqjC	DUF1090 domain-containing protein YqjC	ORF
3249284	+	5	U	0.0410816	0.00925925	3.13226	3.5263	0.0074049	yqjC	DUF1090 domain-containing protein YqjC	ORF
3250416	+	3	U	0.579365	0.0714285	3.33517	3.14989	0.00166616	yqjK<->yqjF	conserved protein YqjK<->DoxX family protein	UTR
3304832	+	3	U	0.249158	0	5.02982	2.93244	0.000541429	yhbW	putative luciferase-like monooxygenase	UTR-3
3307971	-	3	S	0.173716	0.01	3.57192	3.28647	0.000538522	yrbN<->nlpI	uncharacterized protein YrbN<->lipoprotein NlpI	UTR
3308607	-	3	U	0.0385721	0	6.92479	4.28019	4.25977e-06	nlpI	lipoprotein NlpI	ORF
3311287	-	3	S	0.688851	0.192632	4.95082	6.8784	2.09584e-06	pnp	polynucleotide phosphorylase	UTR-5
3313191	-	3	U	0.189609	0	6.75631	4.14029	7.28435e-06	rbfA<->infB	30S ribosome binding factor<->translation initiation factor IF-2	UTR
3322034	-	3	S	0.502223	0.0445195	4.60902	8.73913	2.31061e-05	yhbX<->leuU	putative hydrolase, inner membrane	UTR
3322071	-	3	S	0.137019	0.00836785	5.70381	7.55779	5.63192e-06	yhbX<->leuU	putative hydrolase, inner membrane	UTR
3322159	-	3	U	0.0443619	0.00446429	4.75154	6.40558	0.000701895	leuU<->secG	<->Sec translocon subunit SecG	UTR
3327294	-	5	S	0.0384308	0	7.42375	4.72225	1.65697e-05	rlmE	23S rRNA 2\\'-O-ribose U2552 methyltransferase	ORF
3336824	-	3	U	0.0356047	0.0081967	2.88933	2.90084	0.011516	ibaG<->mlaB	acid stress protein IbaG<->intermembrane phospholipid transport system protein MlaB	UTR
3345850	+	5	S	0.169205	0	7.14091	4.46723	4.92505e-06	rpoN	RNA polymerase, sigma 54 (sigma N) factor	ORF
3345915	+	5	U	0.0621795	0	5.91912	3.49021	6.70827e-05	rpoN	RNA polymerase, sigma 54 (sigma N) factor	ORF
3349187	+	3	S	0.0576072	0.0117647	3.23979	3.61535	0.000782632	yrbL	protein kinase-like domain-containing protein YrbL	UTR-3
3350489	-	5	S	0.0960027	0.00581395	4.04996	3.59775	0.000203572	elbB	low activity glyoxalase ElbB	UTR-5
3350497	-	5	U	0.0734862	0	5.31128	3.09818	0.000150085	elbB	low activity glyoxalase ElbB	UTR-5
3371087	-	5	U	0.308452	0.0208334	3.06946	3.50411	0.00111237	nanT	N-acetylneuraminate:H(+) symporter	ORF
3373644	-	3	U	0.628956	0	6.29625	3.7709	1.57142e-05	nanA<->nanR	N-acetylneuraminate lyase<->DNA-binding transcriptional dual regulator NanR	UTR
3376243	-	3	U	0.177505	0.0277778	5.15436	4.45549	2.25515e-05	sspB	ClpXP protease specificity-enhancing factor	UTR-3
3377756	-	3	U	0.434893	0.135001	3.25741	8.91858	0.00113667	sspA<->rpsI	stringent starvation protein A<->30S ribosomal subunit protein S9	UTR
3384314	-	5	S	0.11635	0.01758	1.96269	7.56652	0.0328271	mdh	malate dehydrogenase	UTR-5
3385205	+	3	U	0.0353264	0.0054945	2.70374	2.80971	0.0222021	argR<->yhcN	DNA-binding transcriptional dual regulator ArgR<->DUF1471 domain-containing stress-induced protein YhcN	UTR
3390486	-	3	U	0.0987175	0	4.8654	2.84125	0.00110043	tldD	metalloprotease TldD	UTR-3
3392064	-	5	U	0.132646	0.0119048	3.6207	4.28765	0.000341973	tldD<->yhdP	metalloprotease TldD<->AsmA2 domain-containing protein	UTR
3392117	-	5	U	0.195198	0.0081967	4.36298	4.47157	4.11476e-05	tldD<->yhdP	metalloprotease TldD<->AsmA2 domain-containing protein	UTR
3401192	-	5	U	0.0491475	0.00316455	3.4577	3.21392	0.000886976	mreB<->csrD	dynamic cytoskeletal protein MreB<->regulator of CsrB and CsrC decay	UTR
3429641	-	3	U	0.445238	0	6.26353	3.73909	0.000424102	rrsD		UTR-5
3431850	-	3	U	0.028127	0.00340136	3.33519	3.13523	0.00166616	yrdD	putative DNA topoisomerase	ORF
3438501	+	3	S	0.315344	0	5.6502	3.30547	8.01084e-05	mscL	large conductance mechanosensitive channel	UTR-3
3442438	-	3	U	0.110279	0.00186567	7.79466	7.04203	7.18901e-05	rpsM	30S ribosomal subunit protein S13	ORF
3442845	-	5	U	0.0360771	0.0054668	3.80133	6.16519	0.00435311	secY	Sec translocon subunit SecY	ORF
3447346	-	3	S	0.0439531	0.00582985	4.71552	5.93061	0.00162415	rplE	50S ribosomal subunit protein L5	ORF
3448256	-	3	U	0.0416263	0.0125039	5.00702	5.08192	3.12988e-06	rplN<->rpsQ	50S ribosomal subunit protein L14<->30S ribosomal subunit protein S17	UTR
3471380	-	5	S	0.103663	0.0047524	5.87358	8.88531	4.91986e-09	tufA<->fusA	translation elongation factor Tu 1<->elongation factor G	UTR
3473057	-	5	U	0.0288892	0.00220878	2.71457	4.81014	0.0198084	fusA	elongation factor G	ORF
3473632	-	5	U	0.0221273	0.0035211	1.84306	4.20905	0.0303002	rpsG	30S ribosomal subunit protein S7	ORF
3485366	-	3	U	0.273413	0.0897988	2.46579	3.97887	0.0221707	yhfA	OsmC family protein	UTR-3
3486876	+	3	U	0.116544	0.0386987	2.7455	4.23101	0.00674724	yhfK	putative transporter YhfK	ORF
3486923	+	3	U	0.0432725	0	5.02981	2.92633	0.000541429	yhfK	putative transporter YhfK	ORF
3491621	-	3	S	0.219561	0	6.6594	4.06063	1.20048e-05	yhfG<->ppiA	DUF2559 domain-containing protein YhfG<->peptidyl-prolyl cis-trans isomerase A	UTR
3515816	-	3	U	0.04424	0.00714285	2.2498	3.06702	0.0225831	dam	DNA adenine methyltransferase	ORF
3517515	-	5	U	0.0257198	0	5.31128	3.09331	0.000150085	aroB	3-dehydroquinate synthase	ORF
3547876	-	3	U	0.136025	0	5.64469	3.29632	6.29413e-05	malQ	4-alpha-glucanotransferase	UTR-3
3547883	-	3	U	0.0925074	0.0238095	4.98822	6.05493	0.000155719	malQ	4-alpha-glucanotransferase	UTR-3
3547937	-	3	S	0.0257877	0	7.23889	4.55403	1.72978e-05	malQ	4-alpha-glucanotransferase	UTR-3
3549822	-	3	U	0.0703844	0	8.14669	5.38313	1.11743e-07	malQ	4-alpha-glucanotransferase	ORF
3549915	-	3	S	0.283913	0.0520422	7.39508	8.25351	3.62831e-11	malQ	4-alpha-glucanotransferase	ORF
3562253	+	5	U	0.0248472	0.00226819	4.31747	4.47762	2.65165e-05	glpD	aerobic glycerol 3-phosphate dehydrogenase	ORF
3563688	+	3	U	0.0273405	0	5.02981	2.92022	0.000541429	glpD	aerobic glycerol 3-phosphate dehydrogenase	UTR-3
3563816	+	3	U	0.057667	0	5.31127	3.09232	0.000150085	glpD	aerobic glycerol 3-phosphate dehydrogenase	UTR-3
3563869	+	3	S	0.243056	0	6.86168	4.22768	4.05422e-06	glpD	aerobic glycerol 3-phosphate dehydrogenase	UTR-3
3578860	-	3	U	0.576068	0.09375	2.02716	3.22228	0.0276605	gntR<->yhhW	DNA-binding transcriptional repressor GntR<->"quercetin 2,3-dioxygenase"	UTR
3598550	+	3	U	0.173033	0.0370371	2.24985	3.03857	0.0225831	panZ	PanD maturation factor	UTR-3
3639361	+	3	U	0.975	0.3125	3.62051	4.79216	0.0157002	pitA	metal phosphate:H(+) symporter PitA	UTR-3
3643080	-	3	U	0.0699014	0.008547	3.23978	3.61043	0.00137997	rsmJ	16S rRNA m(2)G1516 methyltransferase	ORF
3680554	+	3	U	0.306621	0	6.0129	3.5618	1.17658e-05	kdgK	2-dehydro-3-deoxygluconokinase	UTR-3
3710690	-	3	U	0.650083	0	7.93349	5.18434	6.11766e-05	eptB<->yhjX	Kdo2-lipid A phosphoethanolamine 7\\'\\'-transferase<->putative pyruvate transporter	UTR
3717250	+	3	U	0.655556	0.104355	2.44928	4.01362	0.00741839	yiaD<->ghrB	PF13488 family lipoprotein YiaD<->glyoxylate reductase	UTR
3718267	-	3	S	0.253955	0.0714285	4.85179	5.50715	1.49217e-05	yiaF	DUF3053 domain-containing protein YiaF	UTR-3
3718335	+	3	U	0.122439	0.0357143	2.74709	3.65837	0.0024666	ghrB	glyoxylate reductase	UTR-3
3720266	+	3	U	0.0263061	0	6.16964	3.67688	1.46394e-05	cspA	cold shock protein CspA	UTR-3
3722284	-	3	S	0.637993	0.1875	4.74265	5.24602	1.64879e-05	glyS	glycine--tRNA ligase subunit beta	UTR-3
3736197	-	3	U	0.225992	0	5.1774	3.0149	0.00028408	bax	putative glycoside hydrolase Bax	UTR-3
3736830	-	3	U	0.0330371	0	6.25315	3.73489	0.000127371	bax	putative glycoside hydrolase Bax	ORF
3775606	+	3	U	0.0652289	0.0178571	2.63893	3.27467	0.00593534	mtlR	transcriptional repressor MtlR	ORF
3777162	+	3	U	0.439153	0.0714285	3.3352	3.14001	0.00166616	yibL<->lldP	DUF2810 domain-containing protein YibL<->lactate/glycolate:H(+) symporter LldP	UTR
3779747	+	5	U	0.109818	0	7.16424	4.48929	1.53099e-05	lldR	DNA-binding transcriptional dual regulator LldR	ORF
3781147	+	3	U	0.0362222	0	5.31127	3.09035	0.000150085	lldD<->trmL	L-lactate dehydrogenase<->tRNA (cytidine/uridine-2\\'-O)-ribose methyltransferase	UTR
3781160	+	3	U	0.08228	0	6.77282	4.15419	4.04375e-05	lldD<->trmL	L-lactate dehydrogenase<->tRNA (cytidine/uridine-2\\'-O)-ribose methyltransferase	UTR
3781217	+	3	U	0.360054	0.0598154	4.35107	6.39825	0.00280203	trmL	tRNA (cytidine/uridine-2\\'-O)-ribose methyltransferase	ORF
3782580	-	3	S	0.0572259	0.0117647	3.41486	3.80024	0.000476498	cysE<->gpsA	serine acetyltransferase<->glycerol-3-phosphate dehydrogenase	UTR
3783602	-	3	S	0.303912	0.050146	4.45039	7.53013	2.95977e-05	gpsA	glycerol-3-phosphate dehydrogenase	ORF
3784276	-	5	S	0.0525898	0.00471698	4.87028	4.22095	1.87627e-05	grxC	glutaredoxin 3	ORF
3795062	+	3	U	0.180328	0.0487805	2.79948	4.71361	0.00488745	waaF	ADP-heptose--LPS heptosyltransferase 2	ORF
3811204	-	3	U	0.16441	0.0367278	3.98598	7.89947	0.000639966	mutM<->rpmG	DNA-formamidopyrimidine glycosylase<->50S ribosomal subunit protein L33	UTR
3814445	+	3	U	0.148175	0.0460461	1.53091	5.07105	0.0462825	dut<->slmA	deoxyuridine triphosphatase<->nucleoid occlusion factor SlmA	UTR
3817609	+	3	S	0.381481	0	5.54798	3.24389	5.87787e-05	yicC<->dinD	UPF0701 family protein YicC<->DNA damage-inducible protein D	UTR
3821985	+	5	U	0.0213537	0.005618	2.65819	3.24985	0.00549496	gmk	guanylate kinase	ORF
3822486	+	3	S	0.0297108	0	6.36913	3.82867	8.15379e-06	spoT	bifunctional (p)ppGpp synthase/hydrolase SpoT	ORF
3822537	+	3	U	0.0219679	0	5.85506	3.44761	0.000103354	spoT	bifunctional (p)ppGpp synthase/hydrolase SpoT	ORF
3822705	+	3	S	0.140086	0.0106383	6.13861	5.40444	6.30698e-06	spoT	bifunctional (p)ppGpp synthase/hydrolase SpoT	ORF
3823562	+	5	U	0.0274399	0	4.67981	2.74699	0.00223672	spoT	bifunctional (p)ppGpp synthase/hydrolase SpoT	ORF
3866894	-	3	U	0.119465	0	6.70554	4.10056	3.48278e-05	ibpB	small heat shock protein IbpB	ORF
3866921	-	3	S	0.201618	0.0187203	3.95247	7.37499	0.00125672	ibpB<->ibpA	small heat shock protein IbpB<->small heat shock protein IbpA	UTR
3877539	-	3	U	0.684967	0	6.02675	3.56947	7.07556e-05	yidB<->gyrB	conserved protein YidB<->DNA gyrase subunit B	UTR
3884630	+	3	U	0.0223505	0.00555555	3.46352	3.21677	0.00138641	rnpA	RNase P protein component	ORF
3884973	+	3	U	0.0432971	0	4.8654	2.83606	0.00110043	yidD	membrane protein insertion efficiency factor	ORF
3888545	+	5	U	0.0461381	0.00196079	5.36357	5.33287	0.000278846	tnaC<->tnaA	tnaAB operon leader peptide<->tryptophanase	UTR
3888705	+	5	U	0.0208007	0.00330461	3.96212	4.19211	0.000782632	tnaC<->tnaA	tnaAB operon leader peptide<->tryptophanase	UTR
3890190	+	3	S	0.333554	0.0635644	4.96979	7.40077	0.00444158	tnaA<->tnaB	tryptophanase<->tryptophan:H(+) symporter TnaB	UTR
3907629	-	5	U	0.0502476	0	5.02982	2.93244	0.000541429	pstB	phosphate ABC transporter ATP binding subunit	ORF
3913393	-	5	U	0.0215721	0.00417537	1.77978	3.33719	0.0384314	glmS	L-glutamine--D-fructose-6-phosphate aminotransferase	ORF
3913830	-	5	U	0.0292161	0.00555555	2.3959	3.43772	0.0103576	glmU	fused N-acetylglucosamine-1-phosphate uridyltransferase and glucosamine-1-phosphate acetyltransferase	ORF
3915500	-	3	U	0.816667	0.230769	3.42749	4.90585	0.000363275	glmU<->atpC	fused N-acetylglucosamine-1-phosphate uridyltransferase and glucosamine-1-phosphate acetyltransferase<->ATP synthase F1 complex subunit epsilon	UTR
3918280	-	3	U	0.042247	0.00892855	3.38412	4.65315	0.000660787	atpG<->atpA	ATP synthase F1 complex subunit gamma<->ATP synthase F1 complex subunit alpha	UTR
3920788	-	3	U	0.036487	0.00924582	3.16213	4.79692	0.000407997	atpF	ATP synthase Fo complex subunit b	ORF
3921235	-	5	S	0.0542581	0.00233111	4.7596	4.8607	9.13742e-06	atpE<->atpB	ATP synthase Fo complex subunit c<->ATP synthase Fo complex subunit a	UTR
3921287	-	5	U	0.0353024	0.0101178	2.16744	4.40725	0.0217458	atpB	ATP synthase Fo complex subunit a	ORF
3921556	-	5	U	0.111701	0.00481056	4.49241	5.41169	4.61907e-06	atpB	ATP synthase Fo complex subunit a	ORF
3921709	-	5	U	0.139791	0.0123837	3.16633	5.64824	0.000222692	atpB	ATP synthase Fo complex subunit a	ORF
3922116	-	5	U	0.0791924	0.00466938	3.21565	4.77163	0.000321237	atpI	ATP synthase accessory factor	ORF
3922120	-	3	U	0.0204598	0.00230072	2.01531	3.26196	0.0232586	atpI	ATP synthase accessory factor	ORF
3922273	-	5	S	0.0842702	0.00947099	2.34609	4.82851	0.00923924	atpI	ATP synthase accessory factor	ORF
3925190	-	3	U	0.1233	0	6.54494	3.96531	3.05936e-05	mnmG	5-carboxymethylaminomethyluridine-tRNA synthase subunit MnmG	ORF
3933644	+	3	U	0.537191	0.149044	3.37143	6.64192	0.00255231	rbsD	D-ribose pyranase	ORF
3933650	+	3	U	0.389771	0.0113636	5.46617	4.70923	0.000466081	rbsD	D-ribose pyranase	ORF
3938388	+	3	U	0.16875	0	5.1774	3.0149	0.00028408	rbsR	DNA-binding transcriptional dual regulator RbsR	ORF
3941633	+	5	U	0.125285	0.02	3.84821	4.98244	0.000288527	rrsC		UTR-5
3941807	+	5	S	0.162159	0.006993	5.84403	5.92538	1.43245e-06	rrsC		UTR-5
3942172	+	3	U	0.0392066	0.0013089	5.22586	4.56922	9.02372e-06	rrsC		ORF
3942179	+	3	S	0.0343886	0.0067024	2.80384	4.41207	0.00923027	rrsC		ORF
3942206	+	3	U	0.0277357	0	6.40789	3.85596	4.82587e-06	rrsC		ORF
3942241	+	3	S	0.0897682	0.0185185	2.59174	4.86978	0.0276893	rrsC		ORF
3942270	+	3	S	0.03443	0.00295858	3.33517	3.15563	0.00166616	rrsC		ORF
3942303	+	3	U	0.0712847	0	5.43377	3.1622	7.99165e-05	rrsC		ORF
3943369	+	3	U	0.2339	0	6.81183	4.18308	1.29132e-05	rrsC<->gltU		UTR
3943578	+	5	S	0.283013	0.009901	5.5686	5.54776	5.26843e-07	gltU<->rrlC		UTR
3944146	+	3	S	0.0628208	0.00226757	5.09124	5.21152	4.78621e-06	rrlC		ORF
3944157	+	3	S	0.126662	0.00461894	4.89806	5.93514	9.71587e-06	rrlC		ORF
3944183	+	3	S	0.0799909	0.00977995	2.46567	4.7662	0.0358825	rrlC		ORF
3944202	+	3	S	0.0769313	0.0025707	3.93665	4.21571	0.000301834	rrlC		ORF
3946002	+	3	U	0.0344161	0.0083799	2.35318	3.5085	0.0274023	rrlC		ORF
3946029	+	3	U	0.0318169	0.00719425	2.75356	3.34879	0.00376418	rrlC		ORF
3946613	+	3	S	0.450524	0.010582	7.93997	8.90629	3.77826e-10	rrlC<->rrfC		UTR
3947035	-	3	U	0.558201	0.138889	2.08399	3.52547	0.0205951	hdfR	DNA-binding transcriptional dual regulator HdfR	UTR-3
3959467	-	3	U	0.554433	0.161765	2.21539	4.62418	0.0303809	ppiC	peptidyl-prolyl cis-trans isomerase C	UTR-3
3959500	-	3	U	0.0765609	0.0104166	3.05375	2.98626	0.00594292	ppiC	peptidyl-prolyl cis-trans isomerase C	UTR-3
3964146	-	3	U	0.0352375	0.00515465	3.47172	3.21765	0.00233842	gpp	guanosine-5\\'-triphosphate,3\\'-diphosphate phosphatase	ORF
3967723	+	3	S	0.483974	0.0910973	4.08781	5.09018	0.000112833	rho<->rfe	transcription termination factor Rho<->UDP-N-acetylglucosamine--undecaprenyl-phosphate N-acetylglucosaminephosphotransferase	UTR
3989213	-	5	U	0.0866678	0.0208334	3.03837	3.85244	0.00134586	hemD	uroporphyrinogen-III synthase	ORF
4010009	+	5	U	0.153792	0	5.43377	3.16413	7.99165e-05	pldB	lysophospholipase L2	ORF
4011085	+	3	U	0.238889	0.0551515	2.13942	3.3051	0.016287	bioP	biotin transporter	ORF
4017335	+	3	U	0.24167	0.0250589	4.03419	4.24473	0.000149514	rmuC	putative recombination limiting protein RmuC	ORF
4022287	+	3	S	0.102241	0.00848737	3.19863	4.91252	0.00597141	tatB	twin arginine protein translocation system - TatB protein	ORF
4026175	+	5	U	0.0311305	0	4.8654	2.83606	0.00110043	ubiD	3-octaprenyl-4-hydroxybenzoate decarboxylase	ORF
4032599	+	3	U	0.0516756	0.0166729	2.32935	3.74935	0.0189818	yigZ	IMPACT family member YigZ	ORF
4032876	+	3	U	0.0838218	0.0217391	3.05374	2.98028	0.00594292	yigZ	IMPACT family member YigZ	ORF
4037108	+	3	U	0.15156	0	6.62704	4.02469	0.000387385	rrsA<->ileT		UTR
4037921	+	3	U	0.0203876	0.000363636	4.1561	3.70109	0.000168935	rrlA		ORF
4037961	+	3	S	0.0414441	0	6.24699	3.73792	0.000136064	rrlA		ORF
4037978	+	3	U	0.0347683	0.00126903	3.56795	3.29469	0.000610014	rrlA		ORF
4038017	+	3	U	0.0452918	0	5.31126	3.08159	0.000150085	rrlA		ORF
4038693	+	3	U	0.0311445	0.0055453	2.45512	4.39603	0.0448115	rrlA		ORF
4039129	+	3	U	0.0309348	0.00697675	2.57262	3.63069	0.00736858	rrlA		ORF
4039433	+	3	U	0.0519816	0.00114942	4.15262	3.70976	0.000650319	rrlA		ORF
4039442	+	3	U	0.0596409	0	6.23855	3.72858	1.13605e-05	rrlA		ORF
4039460	+	3	S	0.0481962	0.00236406	2.84952	3.40933	0.00309574	rrlA		ORF
4039561	+	3	U	0.0897297	0	5.02982	2.93244	0.000541429	rrlA		ORF
4043371	+	5	S	0.112509	0	6.77957	4.15834	1.20988e-06	srkA	stress response kinase A	ORF
4043383	+	5	U	0.0273039	0	5.02982	2.93039	0.000541429	srkA	stress response kinase A	ORF
4044056	+	3	U	0.0314849	0	4.8654	2.84125	0.00110043	dsbA<->yihF	thiol:disulfide oxidoreductase DsbA<->uncharacterized protein YihF	UTR
4044091	+	3	S	0.82224	0	8.74523	5.95039	8.9276e-10	dsbA<->yihF	thiol:disulfide oxidoreductase DsbA<->uncharacterized protein YihF	UTR
4053417	-	3	U	0.221706	0	5.54669	3.242	4.31887e-05	yshB	uncharacterized protein YshB	UTR-3
4056299	-	3	U	0.0618755	0	4.8654	2.84125	0.00110043	glnL	sensory histidine kinase NtrB	ORF
4060280	+	3	U	0.93315	0.25	5.33865	5.29972	0.000283276	bipA<->yihL	ribosome-dependent GTPase, ribosome assembly factor<->putative transcriptional regulator YihL	UTR
4080257	-	3	U	0.361856	0.115385	4.09305	4.67559	9.8594e-05	fdhE	formate dehydrogenase formation protein	UTR-3
4107207	+	5	U	0.165506	0	6.4174	3.86503	4.1268e-06	fieF	Zn(2(+))/Fe(2(+))/Cd(2(+)) exporter	ORF
4107525	+	5	U	0.0817517	0	6.60906	4.01734	1.28596e-05	fieF<->pfkA	Zn(2(+))/Fe(2(+))/Cd(2(+)) exporter<->6-phosphofructokinase I	UTR
4108723	+	3	U	0.608333	0.174243	4.48812	5.06914	2.31751e-05	pfkA<->sbp	6-phosphofructokinase I<->sulfate/thiosulfate ABC transporter periplasmic binding protein Sbp	UTR
4111575	-	5	S	0.181041	0.0032258	4.83252	4.1899	2.37663e-05	tpiA<->yiiQ	triose-phosphate isomerase<->DUF1454 domain-containing protein YiiQ	UTR
4117255	-	5	S	0.229228	0	10.4212	7.59123	2.20101e-10	glpF	glycerol facilitator	ORF
4117305	-	5	S	0.0489555	0	8.16926	5.40752	2.3757e-05	glpF	glycerol facilitator	ORF
4117403	-	5	S	0.0659061	0.00349545	5.27916	5.34675	0.000413677	glpF	glycerol facilitator	ORF
4117619	-	5	U	0.0531564	0.00449102	4.05572	4.61605	0.00303652	glpF	glycerol facilitator	ORF
4120359	-	3	U	0.227427	0.0217391	4.04655	3.58935	0.000405326	menA<->hslU	1,4-dihydroxy-2-naphthoate octaprenyltransferase<->ATPase component of the HslVU protease	UTR
4127893	-	3	U	0.086472	0	5.6515	3.30826	2.56017e-05	yiiX	putative lipid binding hydrolase	ORF
4159267	-	3	U	0.124968	0	5.43377	3.1622	7.99165e-05	sthA	soluble pyridine nucleotide transhydrogenase	UTR-3
4159505	+	3	U	0.30631	0	6.15606	3.66389	1.23127e-05	oxyR	DNA-binding transcriptional dual regulator OxyR	UTR-3
4165573	+	3	U	0.198604	0.0217593	4.16712	4.35181	3.50795e-05	murI	glutamate racemase	ORF
4166544	+	5	U	0.129813	0.00757575	3.85108	3.48625	0.000436356	murI<->rrsB	glutamate racemase	UTR
4166861	+	3	U	0.1	0	5.55187	3.24484	0.00013467	rrsB		ORF
4168233	+	3	S	0.813145	0.125	10.6312	9.81966	7.89172e-11	rrsB<->gltT		UTR
4168515	+	5	S	0.258649	0.0625	4.57585	4.65537	1.15006e-05	gltT<->rrlB		UTR
4171530	+	3	U	0.0222246	0.00056891	5.92447	8.95839	0.00010023	rrlB		ORF
4171555	+	3	S	0.576288	0.0588235	6.28243	6.33418	4.4052e-08	rrlB<->rrfB		UTR
4175869	+	5	S	0.144829	0.00211713	6.45158	8.71825	9.70133e-10	thrT<->tufB	<->translation elongation factor Tu 2	UTR
4177213	+	3	U	0.042776	0	6.52209	3.94037	0.000194687	tufB<->secE	translation elongation factor Tu 2<->Sec translocon subunit SecE	UTR
4177245	+	3	S	0.0738326	0.00673265	4.65707	5.28798	0.000683063	tufB<->secE	translation elongation factor Tu 2<->Sec translocon subunit SecE	UTR
4177329	+	3	S	0.0415023	0.00660676	2.87442	4.32625	0.00959701	tufB<->secE	translation elongation factor Tu 2<->Sec translocon subunit SecE	UTR
4179779	+	5	S	0.200157	0.00527948	6.98737	9.40925	2.99888e-10	rplA<->rplJ	50S ribosomal subunit protein L1<->50S ribosomal subunit protein L10	UTR
4181050	+	3	S	0.0230175	0	6.6763	4.06678	0.00013409	rplL<->rpoB	50S ribosomal subunit protein L12<->RNA polymerase subunit beta	UTR
4181061	+	3	S	0.139423	0	8.90597	6.1024	1.00427e-06	rplL<->rpoB	50S ribosomal subunit protein L12<->RNA polymerase subunit beta	UTR
4181148	+	3	U	0.0237204	0	5.43378	3.17464	7.99165e-05	rplL<->rpoB	50S ribosomal subunit protein L12<->RNA polymerase subunit beta	UTR
4181190	+	3	U	0.0285594	0	5.55014	3.24857	6.60383e-05	rplL<->rpoB	50S ribosomal subunit protein L12<->RNA polymerase subunit beta	UTR
4181223	+	3	U	0.0252739	0	5.31128	3.09331	0.000150085	rplL<->rpoB	50S ribosomal subunit protein L12<->RNA polymerase subunit beta	UTR
4185323	+	3	S	0.125551	0.0246296	3.75553	5.09414	5.23876e-05	rpoB<->rpoC	RNA polymerase subunit beta<->RNA polymerase subunit beta\\'	UTR
4196184	-	3	S	0.193348	0.0336207	2.83008	3.77603	0.00464134	thiC<->rsd	phosphomethylpyrimidine synthase<->regulator of sigma D	UTR
4196242	-	3	U	0.0457112	0	4.8654	2.84125	0.00110043	thiC<->rsd	phosphomethylpyrimidine synthase<->regulator of sigma D	UTR
4198932	+	3	U	0.0628409	0	5.1774	3.00992	0.00028408	nfi	endonuclease V	ORF
4200139	+	5	U	0.0854894	0.0229915	2.94958	3.81887	0.00925348	yjaG<->hupA	conserved protein YjaG<->DNA-binding protein HU-alpha	UTR
4200610	+	3	U	0.0303456	0	6.20306	3.70063	7.1309e-05	yjaH	DUF1481 domain-containing protein YjaH	ORF
4200661	+	3	S	0.160799	0.016129	5.94401	5.16001	4.1574e-07	yjaH	DUF1481 domain-containing protein YjaH	ORF
4209721	+	3	U	0.337801	0.0833335	5.38029	5.51288	0.000145966	rrsE<->gltV		UTR
4217043	+	5	S	0.140822	0	8.45194	5.67032	4.1672e-09	aceB	malate synthase A	ORF
4218473	+	3	U	0.0263191	0	6.57647	3.99096	2.93951e-06	aceA<->aceK	isocitrate lyase<->isocitrate dehydrogenase kinase/phosphatase	UTR
4218517	+	3	U	0.0326523	0	6.64278	4.04631	2.04636e-06	aceA<->aceK	isocitrate lyase<->isocitrate dehydrogenase kinase/phosphatase	UTR
4218571	+	3	S	0.152711	0	8.71291	5.92063	4.84515e-09	aceA<->aceK	isocitrate lyase<->isocitrate dehydrogenase kinase/phosphatase	UTR
4218833	+	3	S	0.0427746	0	6.14658	3.65567	2.33829e-05	aceK	isocitrate dehydrogenase kinase/phosphatase	ORF
4218967	+	3	S	0.0967243	0	5.1774	3.0149	0.00028408	aceK	isocitrate dehydrogenase kinase/phosphatase	ORF
4235598	+	3	U	0.580952	0	6.48018	3.91447	1.84471e-05	pgi<->yjbE	glucose-6-phosphate isomerase<->uncharacterized protein YjbE	UTR
4245093	-	3	S	0.679255	0.015873	10.7276	10.5973	1.22913e-10	malF<->malE	maltose ABC transporter membrane subunit MalF<->maltose ABC transporter periplasmic binding protein	UTR
4245129	-	3	U	0.0355974	0	10.2533	7.42548	9.15898e-09	malF<->malE	maltose ABC transporter membrane subunit MalF<->maltose ABC transporter periplasmic binding protein	UTR
4245183	-	3	S	0.042248	0	10.6188	7.78676	3.77826e-10	malF<->malE	maltose ABC transporter membrane subunit MalF<->maltose ABC transporter periplasmic binding protein	UTR
4247741	+	5	S	0.61031	0.176692	8.21222	10.0207	4.00341e-09	malK	maltose ABC transporter ATP binding subunit	ORF
4249450	+	3	U	0.0909749	0	10.8334	7.99893	1.43803e-12	lamB<->malM	maltose outer membrane channel/phage lambda receptor protein<->maltose regulon periplasmic protein	UTR
4249491	+	3	S	0.466549	0.00617285	11.1692	10.2659	1.46981e-11	lamB<->malM	maltose outer membrane channel/phage lambda receptor protein<->maltose regulon periplasmic protein	UTR
4249541	+	3	S	0.247595	0	8.47827	5.69909	7.12291e-06	lamB<->malM	maltose outer membrane channel/phage lambda receptor protein<->maltose regulon periplasmic protein	UTR
4268351	+	3	U	0.666186	0.1875	2.9645	3.80469	0.00112975	tyrB	tyrosine aminotransferase	UTR-3
4270161	+	3	U	0.46192	0	7.24075	4.56097	7.34571e-05	aphA<->yjbQ	acid phosphatase/phosphotransferase<->UPF0047 protein YjbQ	UTR
4326101	-	3	U	0.182888	0	5.1774	3.01691	0.00028408	yjdN<->yjdM	conserved protein YjdN<->conserved protein YjdM	UTR
4372735	+	3	U	0.300505	0	6.25885	3.74494	9.64675e-05	groL<->yjeI	chaperonin GroEL<->DUF4156 domain-containing lipoprotein YjeI	UTR
4378962	-	3	S	0.534543	0.166666	3.49855	5.63348	0.000330699	ampC<->frdD	beta-lactamase<->fumarate reductase membrane protein FrdD	UTR
4392664	+	3	U	0.107552	0.0212766	4.42009	4.4814	0.00164176	glyY<->yjeV	<->uncharacterized protein YjeV	UTR
4399912	+	5	U	0.020722	0	7.71643	4.98298	2.61098e-06	miaA	tRNA dimethylallyltransferase	ORF
4400708	+	3	U	0.036231	0.00710969	2.12728	4.41572	0.0362695	hflX	ribosome rescue factor HflX	ORF
4401675	+	5	U	0.0516958	0.00382077	4.14714	4.3367	0.000171953	hflX	ribosome rescue factor HflX	ORF
4401729	+	5	S	0.111172	0.01895	3.67243	5.65064	0.000113717	hflX	ribosome rescue factor HflX	ORF
4401820	+	5	S	0.0210261	0	6.01361	3.56266	1.20407e-05	hflX	ribosome rescue factor HflX	ORF
4402016	+	5	U	0.0330422	0	6.85611	4.21975	1.74846e-05	hflX<->hflK	ribosome rescue factor HflX<->regulator of FtsH protease	UTR
4409237	+	3	U	0.0961988	0.0122321	1.57284	3.80307	0.0421732	rnr<->rlmB	RNase R<->23S rRNA 2\\'-O-ribose G2251 methyltransferase	UTR
4434559	-	3	S	0.456307	0	6.28908	3.76378	4.28021e-06	cpdB	2\\'3\\' cyclic nucleotide phosphodiesterase/3\\' nucleotidase	UTR-3
4441282	-	3	S	0.233987	0	5.02981	2.9253	0.000541429	ytfL<->msrA	putative inner membrane protein<->methionine sulfoxide reductase A	UTR
4463008	-	3	S	0.305726	0.0714285	5.6301	4.87042	1.68371e-05	nrdD<->treC	anaerobic ribonucleoside-triphosphate reductase<->trehalose-6-phosphate hydrolase	UTR
4464759	-	5	U	0.020207	0	5.5322	3.22237	0.00016043	treB	trehalose-specific PTS enzyme IIBC component	ORF
4470488	-	3	S	0.0638233	0.00735295	4.58028	3.98548	0.000100202	ridA	enamine/imine deaminase, redox regulated chaperone	UTR-3
4484314	-	3	U	0.0361886	0.00617285	3.05371	2.99	0.00594292	holC<->pepA	DNA polymerase III subunit chi<->aminopeptidase A/I	UTR
4484328	-	3	U	0.0225182	0	4.67981	2.74699	0.00223672	holC<->pepA	DNA polymerase III subunit chi<->aminopeptidase A/I	UTR
4513311	-	3	S	0.141588	0	6.88004	4.2431	1.16773e-06	fecC	ferric citrate ABC transporter membrane subunit FecC	ORF
4514323	-	3	U	0.176911	0.0553031	4.24371	5.45394	6.63686e-06	fecB<->fecA	ferric citrate ABC transporter periplasmic binding protein<->ferric citrate outer membrane transporter	UTR
4543712	+	3	U	0.262816	0.0536643	1.70371	3.51793	0.0409911	fimA<->fimI	type 1 fimbriae major subunit<->putative fimbrial protein FimI	UTR
4558298	-	3	U	0.277693	0.0208334	3.45876	3.21114	0.00104816	hypT<->iadA	DNA-binding transcriptional dual regulator HypT<->isoaspartyl dipeptidase	UTR
4588942	-	5	U	0.0493331	0.00406504	4.1126	3.63886	0.000102556	yjiX	conserved protein YjiX	ORF
4589095	-	3	S	0.366102	0.104762	6.15907	7.10582	2.10392e-06	yjiX<->btsT	conserved protein YjiX<->pyruvate:H(+) symporter	UTR
4605980	-	3	U	0.151534	0	5.31359	3.09917	0.000201536	fhuF	hydroxamate siderophore iron reductase	UTR-5
4618192	+	3	S	0.154457	0.00384615	5.06787	4.38369	1.96767e-05	deoC<->deoA	deoxyribose-phosphate aldolase<->thymidine phosphorylase	UTR
4620860	+	3	S	0.146068	0.0230759	2.6501	6.3701	0.000574608	deoB<->deoD	phosphopentomutase<->purine nucleoside phosphorylase	UTR
4628693	-	3	U	0.207071	0	5.02982	2.93244	0.000541429	ettA	energy-dependent translational throttle protein EttA	UTR-3
4628828	+	3	U	0.101553	0	5.02981	2.92633	0.000541429	nadR	DNA-binding transcriptional repressor/NMN adenylyltransferase NadR	UTR-3
4636362	+	3	U	0.223333	0.0149254	4.213	4.33099	0.00079031	creB	DNA-binding transcriptional regulator CreB	ORF
4639542	-	3	U	0.0650036	0.0138882	3.81692	4.8513	4.24887e-05	arcA	DNA-binding transcriptional dual regulator ArcA	UTR-3
4640332	-	5	U	0.0228421	0.005698	2.81254	3.97562	0.00275062	arcA	DNA-binding transcriptional dual regulator ArcA	UTR-5

## Sheet: PNPase ends in WT
Position	Strand	End	Proportion of ends in WT	Proportion of ends in Δpnp	Log 2 FC	Log 2 cpm	FDR	Gene ID	Description	Location
14142	+	3	0.0482193	0.0113269	4.68104	8.058	0.000310493	dnaK<->dnaJ	chaperone protein DnaK<->chaperone protein DnaJ	UTR
14150	+	3	0.108248	0.0152672	3.96321	5.70884	0.011229	dnaK<->dnaJ	chaperone protein DnaK<->chaperone protein DnaJ	UTR
25800	+	3	0.175358	0.0576923	2.63046	5.92213	0.0394034	lspA<->fkpB	lipoprotein signal peptidase<->peptidyl-prolyl cis-trans isomerase FkpB	UTR
29277	+	3	0.54224	0.1	4.04117	4.96789	0.011229	dapB<->carA	4-hydroxy-tetrahydrodipicolinate reductase<->carbamoyl phosphate synthetase subunit alpha	UTR
89082	+	3	0.314815	0	5.81039	4.03428	0.0184093	cra<->mraZ	DNA-binding transcriptional dual regulator Cra<->DNA-binding transcriptional repressor MraZ	UTR
117708	-	3	0.466475	0.125	3.34523	4.40024	0.0406355	ppdD<->nadC	prepilin peptidase-dependent protein<->quinolinate phosphoribosyltransferase (decarboxylating)	UTR
134282	+	3	0.29832	0	6.14295	4.28726	0.011229	acnB<->yacL	hypothetical protein b0118<->UPF0231 family protein YacL	UTR
134289	+	3	0.368687	0	5.26562	3.65315	0.0353168	acnB<->yacL	hypothetical protein b0118<->UPF0231 family protein YacL	UTR
146277	-	3	0.119673	0.0240964	3.92634	5.67567	0.00843669	panD	aspartate 1-decarboxylase proenzyme	UTR-3
147907	-	3	0.0779487	0	5.55744	3.85135	0.0278591	panC	pantothenate synthetase	UTR-3
173431	-	3	0.0220775	0	4.76017	3.3436	0.0406355	hemL	glutamate-1-semialdehyde aminotransferase	UTR-3
173494	-	3	0.0242978	0	5.03792	3.50746	0.0343825	hemL	glutamate-1-semialdehyde aminotransferase	UTR-3
182346	+	3	0.117456	0.0217391	5.48962	6.27839	0.00066277	degP<->cdaR	periplasmic serine endoprotease DegP<->DNA-binding transcriptional activator CdaR	UTR
183649	-	3	0.280456	0.0909091	4.97595	5.79706	0.00879054	yaeH	DUF3461 domain-containing protein YaeH	UTR-3
185088	-	3	0.0336307	0.00938967	3.15694	5.00408	0.0278591	yaeI<->dapD	phosphodiesterase YaeI<->tetrahydrodipicolinate succinylase	UTR
213629	-	3	0.373737	0.107143	3.24207	5.57037	0.0278591	rof	modulator of Rho-dependent transcription termination	UTR-3
220053	-	3	0.285415	0.0930233	2.59483	6.27226	0.0379411	rcsF<->metQ	outer membrane lipoprotein RcsF<->L-methionine/D-methionine ABC transporter membrane anchored binding protein	UTR
226150	+	3	0.0419967	0	6.35244	4.45289	0.00600307	rrlH		ORF
226192	+	3	0.128088	0	7.78739	5.70762	0.000269448	rrlH		ORF
226325	+	3	0.0269754	0	5.16184	3.58578	0.0238296	rrlH		ORF
226347	+	3	0.0401598	0	5.47119	3.78893	0.0184549	rrlH		ORF
226980	+	3	0.0258726	0	5.37221	3.72147	0.0246279	rrlH		ORF
227013	+	3	0.0242593	0	4.90684	3.43001	0.0353168	rrlH		ORF
227019	+	3	0.0611005	0	6.08007	4.23819	0.0117188	rrlH		ORF
227028	+	3	0.0490819	0	5.55313	3.84855	0.0278591	rrlH		ORF
233787	-	3	0.0435619	0	4.90685	3.43441	0.0353168	mltD	membrane-bound lytic murein transglycosylase D	ORF
240827	-	3	0.61274	0	7.07001	5.05997	0.0118086	fadE	acyl-CoA dehydrogenase	UTR-3
240856	+	3	0.644841	0	6.5283	4.59618	0.0101278	ivy	periplasmic chaperone, inhibitor of vertebrate C-type lysozyme	UTR-3
244262	+	3	0.0285258	0	5.48159	3.80239	0.0217205	lpcA<->yafJ	D-sedoheptulose 7-phosphate isomerase<->putative amidotransferase	UTR
244312	+	3	0.127312	0	7.50142	5.44541	0.000776203	lpcA<->yafJ	D-sedoheptulose 7-phosphate isomerase<->putative amidotransferase	UTR
254211	-	3	0.361099	0.101449	5.02815	8.39696	0.000149087	pepD	peptidase D	UTR-3
259040	+	3	0.196728	0.0540541	4.97432	7.57126	0.0014073	crl		UTR-3
259047	+	3	0.0856225	0	5.38123	3.73522	0.019468	crl		UTR-3
262824	+	3	0.386363	0.111111	3.91011	4.85718	0.0184093	proA<->thrW	glutamate-5-semialdehyde dehydrogenase	UTR
265560	-	3	0.512121	0	5.03067	3.50317	0.0406355	ykfF<->ykfB	CP4-6 prophage; protein YkfF<->CP4-6 prophage; protein YkfB	UTR
285219	+	3	0.519377	0	6.89341	4.9038	0.00877072	yagF<->yagG	CP4-6 prophage; D-xylonate dehydratase<->putative D-xylonate transporter YagG	UTR
303649	+	3	0.444444	0	5.73261	3.97705	0.0148259	yagU	inner membrane protein that contributes to acid resistance	UTR-3
344011	+	3	0.487879	0	5.03997	3.51425	0.0278591	yahK<->yahL	aldehyde reductase, NADPH-dependent<->uncharacterized protein YahL	UTR
346858	+	3	0.578598	0	6.88785	4.90123	0.00306469	yahO	DUF1471 domain-containing protein YahO	UTR-3
357595	+	3	0.461039	0	5.47119	3.78893	0.0184549	codA	cytosine/isoguanine deaminase	UTR-3
377371	+	3	0.0770723	0	4.76018	3.35	0.0406355	yaiL	DUF2058 domain-containing protein YaiL	UTR-3
395081	-	3	0.340705	0	5.47119	3.78893	0.0184549	ampH	peptidoglycan DD-carboxypeptidase/peptidoglycan DD-endopeptidase	UTR-3
399789	-	3	0.423806	0	5.57496	3.86727	0.0199087	ddlA	D-alanine--D-alanine ligase A	UTR-3
401849	+	3	0.271207	0	5.57662	3.86669	0.027552	phoA	alkaline phosphatase	ORF
403649	+	3	0.553572	0	5.16193	3.59175	0.0240384	psiF<->dgcC	PsiF family protein<->diguanylate cyclase DgcC	UTR
404780	-	3	0.517241	0	7.10216	5.08833	0.000975636	proC	pyrroline-5-carboxylate reductase	UTR-3
424498	+	3	0.223372	0	4.59689	3.25719	0.0454821	malZ	maltodextrin glucosidase	UTR-3
427788	+	3	0.0525453	0.0102041	4.45807	5.3284	0.0173213	secD	Sec translocon accessory complex subunit SecD	ORF
430526	+	3	0.0859688	0.0144928	3.30676	4.37139	0.0350304	secF<->yajD	Sec translocon accessory complex subunit SecF<->HNH nuclease family protein	UTR
430963	-	3	0.465906	0.133333	5.47785	7.13312	0.00274262	tsx	nucleoside-specific channel-forming protein Tsx	UTR-3
431031	-	3	0.109041	0	7.62884	5.55996	0.00262993	tsx	nucleoside-specific channel-forming protein Tsx	UTR-3
431094	-	3	0.0587539	0	7.05658	5.0475	0.00274078	tsx	nucleoside-specific channel-forming protein Tsx	UTR-3
431125	+	3	0.193447	0	6.15352	4.29666	0.00989966	yajD	HNH nuclease family protein	UTR-3
435610	+	3	0.317438	0.0888889	2.93517	5.66469	0.0217205	nusB<->thiL	transcription antitermination protein NusB<->thiamine monophosphate kinase	UTR
437116	-	3	0.327839	0	5.27496	3.662	0.0233983	yajO	1-deoxyxylulose-5-phosphate synthase YajO	UTR-3
437157	+	3	0.0972222	0	5.04	3.51176	0.0278591	pgpA	phosphatidylglycerophosphatase A	UTR-3
443006	-	3	0.600691	0.125	3.9254	4.8698	0.0174637	yajL	protein/nucleic acid deglycase 3	UTR-3
445326	+	3	0.0871476	0	7.70413	5.62847	0.00165134	yajQ	nucleotide binding protein	UTR-3
445349	+	3	0.449978	0.0869565	2.90194	4.79337	0.0406355	yajQ	nucleotide binding protein	UTR-3
446770	-	3	0.441742	0	5.88216	4.08733	0.00980248	yajR<->cyoE	putative major facilitator superfamily transport protein YajR<->heme O synthase	UTR
453553	-	3	0.0700812	0	5.47756	3.79733	0.0267718	ampG<->yajG	muropeptide:H(+) symporter<->putative lipoprotein YajG	UTR
454869	+	3	0.269989	0.0454545	4.86077	6.54125	0.00403823	bolA<->tig	DNA-binding transcriptional dual regulator BolA<->trigger factor	UTR
456494	+	3	0.0603614	0.0178971	2.63526	6.30897	0.0278591	tig<->clpP	trigger factor<->ATP-dependent Clp protease proteolytic subunit	UTR
461309	+	3	0.156016	0.04	5.09215	6.76277	0.000627864	lon<->hupB	Lon protease<->DNA-binding protein HU-beta	UTR
464808	-	3	0.158571	0	4.90684	3.42561	0.0353168	queC	7-cyano-7-deazaguanine synthase	UTR-3
478737	-	3	0.269366	0.05	3.89971	4.84836	0.0131862	pdeB<->ylaC	c-di-GMP phosphodiesterase PdeB<->putative inner membrane protein	UTR
495041	+	3	0.214239	0.0243902	5.28977	6.09029	0.000713869	recR<->htpG	DNA repair protein RecR<->chaperone protein HtpG	UTR
497031	+	3	0.0239375	0	7.50583	5.45032	0.00125669	htpG<->adk	chaperone protein HtpG<->adenylate kinase	UTR
497037	+	3	0.135615	0	5.80592	4.03062	0.0184093	htpG<->adk	chaperone protein HtpG<->adenylate kinase	UTR
503438	-	3	0.533333	0	4.59689	3.25391	0.0454821	ybaL<->fsr	putative transporter YbaL<->fosmidomycin efflux pump	UTR
506570	-	3	0.187552	0	5.16193	3.59175	0.0240384	ybaK	Cys-tRNA(Pro) and Cys-tRNA(Cys) deacylase	UTR-3
506669	+	3	0.29585	0	5.99957	4.17723	0.0197967	ushA	5\\'-nucleotidase/UDP-sugar hydrolase	UTR-3
508673	+	3	0.0567493	0	5.68822	3.94074	0.0384194	ybaQ	putative DNA-binding transcriptional regulator YbaQ	UTR-3
508700	+	3	0.0698153	0	5.26562	3.65315	0.0353168	ybaQ	putative DNA-binding transcriptional regulator YbaQ	UTR-3
508823	+	3	0.273504	0	5.2927	3.6737	0.040167	ybaQ	putative DNA-binding transcriptional regulator YbaQ	UTR-3
510937	-	3	0.137773	0	5.38717	3.73924	0.0264292	copA	soluble Cu(+) chaperone	ORF
517317	-	3	0.283942	0	6.63714	4.68821	0.0030114	cnoX	chaperedoxin	UTR-3
517365	-	3	0.0629546	0	6.86328	4.88018	0.00237331	cnoX	chaperedoxin	UTR-3
533860	+	3	0.0973665	0	5.73427	3.97918	0.011229	allR<->gcl	DNA-binding transcriptional repressor AllR<->glyoxylate carboligase	UTR
553874	-	3	0.0672677	0.00970874	4.78739	5.62441	0.00893231	lpxH	UDP-2,3-diacylglucosamine diphosphatase	ORF
574475	-	3	0.356631	0	7.02914	5.02485	0.00411587	nmpC		UTR-3
578396	-	3	0.136082	0	5.79511	4.02238	0.0207323	borD	DLP12 prophage; prophage lipoprotein BorD	UTR-3
604740	-	3	0.253808	0.0704225	2.69411	5.74001	0.0291753	ybdG<->nfsB	miniconductance mechanosensitive channel YbdG<->NAD(P)H nitroreductase NfsB	UTR
637775	-	3	0.16317	0	4.59689	3.25257	0.0454821	ybdO<->dsbG	putative LysR family DNA-binding transcriptional regulator YbdO<->protein sulfenic acid reductase DsbG	UTR
659220	+	3	0.266782	0.0588235	3.52394	4.54192	0.0272336	tatE	twin arginine protein translocation system - TatE protein	UTR-3
661596	-	3	0.530303	0	6.50059	4.57412	0.00388157	ybeF<->lipB	putative LysR-type DNA-binding transcriptional regulator YbeF<->lipoyl(octanoyl) transferase	UTR
662664	-	3	0.0697905	0.02	3.3943	4.43932	0.0406355	ybeD<->dacA	DUF493 domain-containing protein YbeD<->D-alanyl-D-alanine carboxypeptidase DacA	UTR
668496	-	3	0.0821236	0	6.13048	4.27645	0.0105065	rlmH	23S rRNA m(3)psi1915 methyltransferase	ORF
675563	+	3	0.109249	0	5.26562	3.65315	0.0353168	ybeL	DUF1451 domain-containing protein YbeL	UTR-3
683423	-	3	0.494444	0	5.66034	3.92567	0.0248787	hscC<->rihA	chaperone protein HscC<->pyrimidine-specific ribonucleoside hydrolase RihA	UTR
684494	-	3	0.573737	0	6.21223	4.34218	0.0105462	rihA<->gltL	pyrimidine-specific ribonucleoside hydrolase RihA<->glutamate/aspartate ABC transporter ATP binding subunit	UTR
686682	-	3	0.309001	0	5.94595	4.13504	0.0149704	gltJ<->gltI	glutamate/aspartate ABC transporter membrane subunit GltJ<->glutamate/aspartate ABC transporter periplasmic binding protein	UTR
690822	-	3	0.0653297	0	5.03997	3.51301	0.0278591	lnt	apolipoprotein N-acyltransferase	ORF
691816	-	3	0.0514215	0.0149254	3.70419	4.68673	0.0225299	ybeX<->ybeY	CorC-HlyC family protein YbeX<->endoribonuclease YbeY	UTR
696425	+	3	0.343194	0	6.13387	4.27927	0.0101116	ubiF	2-octaprenyl-3-methyl-6-methoxy-1,4-benzoquinol hydroxylase	UTR-3
699543	-	3	0.227448	0.0714286	3.19295	4.28536	0.0406355	asnB<->umpH	asparagine synthetase B<->UMP phosphatase	UTR
701364	-	3	0.13682	0	6.19899	4.33111	0.00658799	nagC	DNA-binding transcriptional dual regulator NagC	ORF
702773	-	3	0.109954	0	5.73981	3.98444	0.0164395	nagA<->nagB	N-acetylglucosamine-6-phosphate deacetylase<->glucosamine-6-phosphate deaminase	UTR
705970	+	3	0.567007	0	7.28282	5.24794	0.00244418	nagE<->glnS	N-acetylglucosamine specific PTS enzyme IIABC component<->glutamine--tRNA ligase	UTR
715245	+	3	0.439815	0	5.16184	3.58998	0.0238296	pgm<->ybfP	phosphoglucomutase<->lipoprotein YbfP	UTR
753123	-	3	0.681818	0	5.38123	3.73522	0.019468	ybgD<->gltA	putative fimbrial protein YbgD<->citrate synthase	UTR
758486	+	3	0.256898	0	9.97936	7.81388	0.000151926	sdhB<->sucA	succinate:quinone oxidoreductase, iron-sulfur cluster binding protein<->subunit of E1(0) component of 2-oxoglutarate dehydrogenase	UTR
758531	+	3	0.501845	0	9.49193	7.33647	0.00032575	sdhB<->sucA	succinate:quinone oxidoreductase, iron-sulfur cluster binding protein<->subunit of E1(0) component of 2-oxoglutarate dehydrogenase	UTR
762979	+	3	0.0594384	0	7.95989	5.86836	0.000908152	sucB<->sucC	dihydrolipoyltranssuccinylase<->succinyl-CoA synthetase subunit beta	UTR
765151	+	3	0.534921	0	6.1431	4.28774	0.00669329	sucD	succinyl-CoA synthetase subunit alpha	UTR-3
774372	+	3	0.0563024	0	5.94772	4.13706	0.0205928	ybgE	cyd operon protein YbgE	ORF
780435	+	3	0.17849	0.0392157	3.2702	5.09965	0.02015	cpoB<->lysT	cell division coordinator CpoB	UTR
784891	-	3	0.76806	0	6.97846	4.98023	0.00139098	zitB<->ybgS	Zn(2(+))/Cd(2(+))/Ni(2(+))/Cu(2(+)) exporter<->PF13985 family protein YbgS	UTR
786793	-	3	0.0340082	0	6.87265	4.88856	0.0018735	gpmA	2,3-bisphosphoglycerate-dependent phosphoglycerate mutase	UTR-3
786827	+	3	0.288743	0	4.90685	3.43441	0.0353168	aroG	3-deoxy-7-phosphoheptulonate synthase, Phe-sensitive	UTR-3
795996	+	3	0.222759	0	5.65439	3.92246	0.0130744	modB	molybdate ABC transporter membrane subunit	ORF
799622	+	3	0.374376	0	7.07097	5.0609	0.00109435	pgl	6-phosphogluconolactonase	UTR-3
805800	-	3	0.248018	0.0625	3.45801	4.48812	0.0278591	ybhC	outer membrane lipoprotein YhbC	UTR-3
805822	-	3	0.209836	0.0588235	4.00744	4.93917	0.0108831	ybhC	outer membrane lipoprotein YhbC	UTR-3
807395	-	3	0.455433	0	5.37777	3.72719	0.0184093	ybhC<->ybhB	outer membrane lipoprotein YhbC<->putative kinase inhibitor	UTR
815828	+	3	0.395238	0	4.90684	3.43129	0.0353168	uvrB	excision nuclease subunit B	UTR-3
819789	+	3	0.287837	0.0909091	3.32583	5.14708	0.020028	moaE<->ybhL	molybdopterin synthase catalytic subunit<->Bax1-I family protein YbhL	UTR
820634	+	3	0.537749	0	5.16193	3.59175	0.0240384	ybhL<->ybhM	Bax1-I family protein YbhL<->Bax1-I family protein YbhM	UTR
825079	+	3	0.533069	0	6.64569	4.69575	0.00373774	ybhQ	putative inner membrane protein	UTR-3
836251	+	3	0.565324	0	6.75192	4.78475	0.0025208	ybiB<->hcxB	nonspecific DNA-binding protein YbiB<->hydroxycarboxylate dehydrogenase B	UTR
837469	+	3	0.360161	0	6.55478	4.61994	0.00309542	hcxB	hydroxycarboxylate dehydrogenase B	UTR-3
837624	+	3	0.313131	0	5.26997	3.65434	0.0278591	hcxB	hydroxycarboxylate dehydrogenase B	UTR-3
839220	-	3	0.481818	0	5.27842	3.66548	0.0278591	ybiX<->fiu	PKHD-type hydroxylase YbiX<->putative iron siderophore outer membrane transporter	UTR
845560	-	3	0.623707	0.142857	4.21326	5.1154	0.0184093	ybiO<->glnQ	moderate conductance mechanosensitive channel<->L-glutamine ABC transporter ATP binding subunit	UTR
845626	-	3	0.041329	0	5.03997	3.50995	0.0278591	ybiO<->glnQ	moderate conductance mechanosensitive channel<->L-glutamine ABC transporter ATP binding subunit	UTR
845700	-	3	0.0400041	0	5.03997	3.50871	0.0278591	ybiO<->glnQ	moderate conductance mechanosensitive channel<->L-glutamine ABC transporter ATP binding subunit	UTR
847200	-	3	0.272899	0	8.48437	6.36227	0.000123793	glnP<->glnH	L-glutamine ABC transporter membrane subunit<->L-glutamine ABC transporter periplasmic binding protein	UTR
848338	-	3	0.602273	0	6.47183	4.55116	0.00684476	glnH<->dps	L-glutamine ABC transporter periplasmic binding protein<->stationary phase nucleoid protein that sequesters iron and protects DNA from damage	UTR
859178	-	3	0.448148	0	5.03997	3.50995	0.0278591	ybiU<->ybiV	DUF1479 domain-containing protein YbiU<->sugar phosphatase	UTR
864283	-	3	0.520833	0.111111	3.56105	4.57044	0.0217205	ybiY	putative pyruvate formate-lyase activating enzyme YbiY	UTR-5
881973	+	3	0.357753	0	5.81654	4.04098	0.0126613	dacC	D-alanyl-D-alanine carboxypeptidase DacC	UTR-3
892641	+	3	0.211233	0.047619	3.18449	4.27783	0.0335535	rimK	ribosomal protein S6 modification protein	ORF
900690	-	3	0.539487	0.166667	3.3006	4.36594	0.0372448	artJ<->artM	L-arginine ABC transporter periplasmic binding protein<->L-arginine ABC transporter membrane subunit ArtM	UTR
902194	-	3	0.064999	0	4.59689	3.25257	0.0454821	artQ	L-arginine ABC transporter membrane subunit ArtQ	ORF
902200	-	3	0.0600438	0	4.76018	3.3468	0.0406355	artQ	L-arginine ABC transporter membrane subunit ArtQ	ORF
903892	-	3	0.348416	0	6.14022	4.28492	0.0103595	artP<->ybjP	L-arginine ABC transporter ATP binding subunit<->DUF3828 domain-containing lipoprotein YbjP	UTR
917984	-	3	0.0592636	0	5.56332	3.85631	0.0278591	ybjX	DUF535 domain-containi ng protein YbjX	UTR-3
918009	-	3	0.0357737	0	5.16066	3.58335	0.027812	ybjX	DUF536 domain-containi ng protein YbjX	UTR-3
922303	-	3	0.256764	0	9.15449	7.00731	0.000814843	cspD	DNA replication inhibitor	UTR-3
925598	+	3	0.225926	0	6.20567	4.33757	0.00684476	clpA	ATP-dependent Clp protease ATP-binding subunit ClpA	UTR-3
933179	+	3	0.0640272	0	5.81268	4.03736	0.011229	lrp<->ftsK	DNA-binding transcriptional dual regulator Lrp<->cell division DNA translocase FtsK	UTR
938064	+	3	0.180366	0	6.42463	4.5122	0.00867656	rarA	recombination factor	ORF
940764	+	3	0.0214679	0	5.56238	3.85409	0.019503	serS<->dmsA	serine--tRNA ligase<->dimethyl sulfoxide reductase subunit A	UTR
958788	+	3	0.155881	0	6.07594	4.23484	0.0129745	serC<->aroA	phosphoserine/phosphohydroxythreonine aminotransferase<->3-phosphoshikimate 1-carboxyvinyltransferase	UTR
960166	+	3	0.672222	0	4.59689	3.25391	0.0454821	aroA<->ycaL	3-phosphoshikimate 1-carboxyvinyltransferase<->periplasmic protease YcaL	UTR
964164	+	3	0.0764789	0	6.02459	4.19531	0.0184093	ihfB<->ycaI	integration host factor subunit beta<->conserved inner membrane protein YcaI	UTR
980820	+	3	0.488889	0	5.16184	3.58877	0.0238296	mukB<->ldtD	chromosome partitioning protein MukB<->"L,D-transpeptidase LdtD"	UTR
984386	+	3	0.047603	0	5.03997	3.51301	0.0278591	gloC	hydroxyacylglutathione hydrolase GloC	UTR-3
984428	-	3	0.0465594	0	4.76017	3.3455	0.0406355	aspC	aspartate aminotransferase	UTR-3
984479	-	3	0.327627	0.0952381	5.03543	6.70906	0.000819663	aspC	aspartate aminotransferase	UTR-3
985841	-	3	0.0980538	0.011236	4.52687	5.38656	0.0278591	aspC<->ompF	aspartate aminotransferase<->outer membrane porin F	UTR
987546	-	3	0.225967	0.030303	5.13931	5.94997	0.00600307	ompF<->asnS	outer membrane porin F<->asparagine--tRNA ligase	UTR
993277	+	3	0.500673	0.1	4.04816	4.97415	0.0105065	pepN	aminopeptidase N	UTR-3
1006437	-	3	0.194138	0	5.47775	3.79959	0.0182092	ycbX	6-N-hydroxylaminopurine resistance protein	UTR-3
1018972	-	3	0.0718569	0.0110063	4.4812	7.86379	0.000458723	ompA	outer membrane porin A	UTR-3
1019000	+	3	0.412632	0	6.50387	4.57099	0.0184549	matP	macrodomain Ter protein	UTR-3
1028396	+	3	0.290476	0	6.14409	4.28868	0.00684476	yccU	putative CoA-binding protein with NAD(P)-binding Rossmann-fold domain	UTR-3
1066828	-	3	0.498413	0	5.55482	3.84802	0.023716	yccJ	PF13993 family protein YccJ	UTR-3
1066859	+	3	0.702742	0	5.64987	3.91652	0.016902	agp	glucose-1-phosphatase	UTR-3
1068507	+	3	0.486111	0.1	4.06437	4.987	0.0184093	ymdF	conserved protein YmdF	UTR-3
1080940	+	3	0.177648	0	4.90684	3.42561	0.0353168	putP<->efeU	proline:Na(+) symporter	UTR
1100300	+	3	0.0890819	0	5.74151	3.98499	0.0184093	ycdZ	putative inner membrane protein	ORF
1100846	+	3	0.272222	0	5.27348	3.6579	0.0217717	ycdZ	putative inner membrane protein	UTR-3
1117863	-	3	0.497863	0	5.81163	4.03582	0.0117101	yceI	protein YceI	UTR-3
1121414	-	3	0.685185	0	4.90684	3.42816	0.0353168	dinI	DNA damage-inducible protein I	ORF
1122683	-	3	0.513708	0	5.9003	4.10152	0.0184093	pyrC<->yceB	dihydroorotase<->putative lipid-binding lipoprotein YceB	UTR
1141136	-	3	0.0573755	0	5.47685	3.79792	0.0177573	rne	ribonuclease E	UTR-3
1144134	-	3	0.0354325	0	5.26242	3.65023	0.035117	rne	ribonuclease E	ORF
1145927	-	3	0.366667	0	5.16661	3.59596	0.0278591	yceF	m(7)GTP pyrophosphatase	UTR-3
1151886	+	3	0.0376248	0.0054816	3.47044	6.89694	0.011229	acpP<->fabF	acyl carrier protein<->beta-ketoacyl	UTR
1162574	+	3	0.0700878	0	6.24518	4.3682	0.0130262	ycfL	DUF1425 domain-containing protein YcfL	ORF
1163314	+	3	0.0448313	0	5.16184	3.58755	0.0238296	thiK	thiamine kinase	ORF
1163368	+	3	0.155292	0	6.14467	4.28914	0.0075324	thiK	thiamine kinase	ORF
1165731	+	3	0.353494	0	6.26087	4.3809	0.00714505	ycfP<->ndh	UPF0227 protein YcfP<->NADH:quinone oxidoreductase II	UTR
1180427	+	3	0.147713	0	4.59689	3.25719	0.0454821	cobB	protein-lysine deacetylase/desuccinylase	UTR-3
1181747	-	3	0.0998708	0	6.30916	4.41896	0.00575759	ymfA<->potD	putative inner membrane protein<->spermidine preferential ABC transporter periplasmic binding protein	UTR
1187107	+	3	0.472222	0	5.37829	3.72835	0.0178018	pepT	peptidase T	UTR-3
1196421	+	3	0.0670231	0.0131579	5.85125	6.62179	0.000310493	icd	isocitrate dehydrogenase	UTR-3
1202012	+	3	0.583333	0	4.90684	3.42816	0.0353168	ymfI	e14 prophage; protein YmfI	UTR-3
1224226	-	3	0.227772	0.0454545	4.80004	7.01556	0.00124478	minE	Z-ring positioning protein MinE	UTR-3
1227064	+	3	0.277489	0	5.8191	4.04148	0.0184093	ycgJ	PF05666 family protein YcgJ	UTR-3
1228772	+	3	0.13508	0	5.39321	3.74095	0.0311033	ycgM<->ycgN	putative isomerase/hydrolase<->PF03693 family protein YcgN	UTR
1235703	+	3	0.618519	0	5.03996	3.5069	0.0278591	fadR	DNA-binding transcriptional dual regulator FadR	UTR-3
1240014	+	3	0.0837142	0	6.67731	4.72192	0.00294853	dadX<->ymgM	alanine racemase 2<->protein YmgM	UTR
1240089	+	3	0.322421	0	7.52843	5.46933	0.0031912	dadX<->ymgM	alanine racemase 2<->protein YmgM	UTR
1247654	-	3	0.334298	0	6.20605	4.33619	0.0184093	treA<->dhaM	periplasmic trehalase<->dihydroxyacetone kinase subunit M	UTR
1256638	-	3	0.0408104	0	5.37924	3.73236	0.0184093	ycgV<->ychF	putative autotransporter adhesin YcgV<->redox-responsive ATPase YchF	UTR
1269124	+	3	0.109414	0	5.89037	4.09492	0.0143907	kdsA	3-deoxy-D-manno-octulosonate 8-phosphate synthase	UTR-3
1270705	-	3	0.627622	0	5.64261	3.91167	0.0243101	chaA	Na(+)/K(+):H(+) antiporter ChaA	UTR-3
1292418	+	3	0.0453741	0	5.79809	4.02442	0.0191874	galU	UTP--glucose-1-phosphate uridylyltransferase	UTR-3
1306771	-	3	0.540205	0.111111	3.42309	4.46213	0.0298562	yciU	DUF440 domain-containing protein YciU	UTR-3
1306802	+	3	0.0770181	0	5.16184	3.58457	0.0238296	oppF	murein tripeptide ABC transporter/oligopeptide ABC transporter ATP binding subunit OppF	UTR-3
1310518	-	3	0.265282	0.05	3.48823	4.51054	0.0423218	kch<->yciI	K(+) channel Kch<->protein YciI	UTR
1314697	+	3	0.808333	0.25	3.56386	4.57295	0.0300788	ompW	outer membrane protein W	UTR-3
1327760	+	3	0.232323	0	5.3785	3.72951	0.0184093	rluB	23S rRNA pseudouridine(2605) synthase	UTR-3
1330414	+	3	0.0882663	0	5.88684	4.09239	0.011229	sohB	S49 peptidase family protein	UTR-3
1334882	+	3	0.333333	0	5.03997	3.5112	0.0278591	cysB<->ymiA	DNA-binding transcriptional dual regulator CysB<->uncharacterized protein YmiA	UTR
1338550	+	3	0.398185	0	7.53389	5.47516	0.000594847	acnA	aconitate hydratase 1	UTR-3
1343547	-	3	0.528659	0	7.2834	5.24854	0.00196185	osmB<->yciT	osmotically-inducible lipoprotein OsmB<->putative DNA-binding transcriptional regulator YciT	UTR
1370043	+	3	0.481481	0	4.59689	3.25257	0.0454821	pspE<->ycjM	thiosulfate sulfurtransferase PspE<->glucosylglycerate phosphorylase	UTR
1386622	+	3	0.381818	0	6.67006	4.71563	0.00369115	ycjF<->tyrR	conserved inner membrane protein YcjF<->DNA-binding transcriptional dual regulator TyrR	UTR
1388267	-	3	0.047333	0.00938967	4.34279	6.05684	0.00262634	tpx	lipid hydroperoxide peroxidase	UTR-3
1394884	+	3	0.215336	0	4.90685	3.43314	0.0353168	mppA	murein tripeptide ABC transporter periplasmic binding protein	UTR-3
1398701	-	3	0.0363726	0	5.03826	3.50814	0.0348336	uspE<->fnr	universal stress protein with a role cellular motility<->DNA-binding transcriptional dual regulator FNR	UTR
1435153	-	3	0.587375	0.125	5.91219	6.67774	0.0120542	ttcC<->uspF	<->nucleotide binding filament protein	UTR
1441820	-	3	0.344453	0.0425532	3.98231	5.72638	0.0066414	hslJ<->ldhA	lipoprotein implicated in Novobiocin resistance<->D-lactate dehydrogenase	UTR
1446382	+	3	0.484127	0	5.2927	3.6737	0.040167	ydbL	DUF1318 domain-containing protein YdbL	UTR-3
1482207	-	3	0.468254	0	5.66175	3.92892	0.0184093	azoR	FMN dependent NADH:quinone oxidoreductase	UTR-3
1489709	+	3	0.712676	0	11.137	8.95878	0.000500272	aldA	aldehyde dehydrogenase A	UTR-3
1498551	+	3	0.315629	0	5.96753	4.15244	0.0172387	opgD<->ydcH	glucan biosynthesis protein D<->protein YdcH	UTR
1520093	+	3	0.284615	0	4.59689	3.25391	0.0454821	curA<->mcbR	NADPH-dependent curcumin/dihydrocurcumin reductase<->DNA-binding transcriptional dual regulator McbR	UTR
1524476	+	3	0.621382	0.162162	4.26277	7.43961	0.000929662	yncE	PQQ-like domain-containing protein YncE	UTR-3
1557204	+	3	0.191667	0	5.15656	3.58214	0.0353168	osmC	osmotically inducible peroxiredoxin	UTR-3
1625290	-	3	0.339682	0	5.37777	3.72719	0.0184093	dcp	peptidyl-dipeptidase Dcp	UTR-3
1628295	+	3	0.409061	0.0416667	4.29749	5.18937	0.00684476	ydfG<->ydfH	3-hydroxy acid dehydrogenase<->DNA-binding transcriptional repressor YdfH	UTR
1629077	+	3	0.287879	0	4.59689	3.25257	0.0454821	ydfH<->ydfZ	DNA-binding transcriptional repressor YdfH<->putative selenoprotein YdfZ	UTR
1672818	+	3	0.404762	0	5.4786	3.79906	0.0209783	ydgD	putative serine protease YdgD	UTR-3
1679413	+	3	0.327963	0.105263	3.84042	5.59858	0.00723271	ydgH<->ydgI	DUF1471 domain-containing protein YdgH<->putative arginine:ornithine antiporter	UTR
1685004	-	3	0.545752	0	6.25101	4.37229	0.00959961	fumC	fumarase C	UTR-3
1686701	-	3	0.326118	0	6.02309	4.19529	0.0105466	fumC<->fumA	fumarase C<->fumarase A	UTR
1691403	+	3	0.381271	0.0571429	3.6971	5.47078	0.011229	ydgA	conserved protein YdgA	UTR-3
1697226	-	3	0.386118	0.105263	3.58206	5.36933	0.011229	uidR<->hdhA	DNA-binding transcriptional repressor UidR<->7-alpha-hydroxysteroid dehydrogenase	UTR
1715017	+	3	0.223389	0.05	3.4797	4.50537	0.0406355	gstA	glutathione S-transferase GstA	UTR-3
1715905	-	3	0.058731	0.0123457	3.51304	4.53217	0.0247256	pdxY<->tyrS	pyridoxal kinase 2<->tyrosine--tRNA ligase	UTR
1724602	-	3	0.207064	0	5.46086	3.78553	0.0353168	sodC	superoxide dismutase (Cu-Zn)	ORF
1736112	+	3	0.0223706	0.0047619	3.45484	5.25824	0.0217205	sodB	superoxide dismutase (Fe)	UTR-3
1741194	+	3	0.193683	0	5.27348	3.6579	0.0217717	ydhC<->cfa	putative transporter YdhC<->cyclopropane fatty acyl phospholipid synthase	UTR
1742569	-	3	0.19795	0.0322581	4.35636	5.23769	0.0206564	ribC	riboflavin synthase	UTR-3
1742597	+	3	0.147234	0	6.0255	4.19677	0.0127775	cfa	cyclopropane fatty acyl phospholipid synthase	UTR-3
1757163	+	3	0.0897543	0.0176991	2.98716	4.86335	0.0406355	pykF<->lpp	pyruvate kinase I<->murein lipoprotein	UTR
1775484	+	3	0.512915	0	7.07097	5.0609	0.00109435	aroD<->ydiF	3-dehydroquinate dehydratase<->putative acetate-CoA transferase	UTR
1784697	-	3	0.487974	0	7.46091	5.40985	0.00236951	ppsA	phosphoenolpyruvate synthetase	UTR-3
1792221	-	3	0.246075	0	6.11667	4.26258	0.0232615	ydiV<->nlpC	anti-FlhDC factor<->NlpC/P60 family lipoprotein NlpC	UTR
1800046	-	3	0.0225856	0.00396488	2.47941	6.93163	0.0316389	rpmI<->infC	50S ribosomal subunit protein L35<->translation initiation factor IF-3	UTR
1807331	+	3	0.393827	0	6.58838	4.64721	0.00438439	pfkB<->ydiZ	6-phosphofructokinase II<->protein YdiZ	UTR
1810084	+	3	0.162338	0	4.59689	3.25719	0.0454821	hxpB<->ydjM	hexitol phosphatase B<->putative inner membrane protein regulated by LexA	UTR
1823353	+	3	0.325038	0.0625	3.88944	4.84026	0.024102	nadE<->cho	NAD synthetase, NH3-dependent<->endonuclease of nucleotide excision repair	UTR
1825059	-	3	0.565476	0	5.16184	3.58998	0.0238296	ves<->spy	HutD family protein Ves<->ATP-independent periplasmic chaperone	UTR
1833273	+	3	0.0981996	0	6.30544	4.41584	0.0087846	xthA<->ydjX	exodeoxyribonuclease III<->DedA family protein YdjX	UTR
1846800	-	3	0.064831	0	5.27442	3.66374	0.0190312	topB	DNA topoisomerase III	ORF
1850735	+	3	0.300137	0	5.27475	3.66255	0.021384	sppA<->ansA	protease IV, a signal peptide peptidase<->L-asparaginase 1	UTR
1861655	-	3	0.372754	0	6.15	4.29196	0.0184093	ydjL<->yeaC	putative zinc-binding dehydrogenase YdjL<->conserved protein YeaC	UTR
1863215	+	3	0.0645667	0	10.1338	7.9664	1.16773e-06	gapA	glyceraldehyde-3-phosphate dehydrogenase A	ORF
1864785	+	3	0.618614	0	7.42536	5.3766	0.000522063	yeaD	putative aldose 1-epimerase YeaD	UTR-3
1865670	-	3	0.0601056	0.018018	2.96579	4.84557	0.0406355	yeaE<->mipA	methylglyoxal reductase YeaE<->scaffolding protein that interacts with murein polymerase and murein hydrolase	UTR
1886811	-	3	0.472222	0	5.65213	3.91926	0.0256601	rnd	RNase D	UTR-3
1894497	+	3	0.192063	0	4.59689	3.25719	0.0454821	yoaC	DUF1889 domain-containing protein YoaC	UTR-3
1898334	+	3	0.221501	0.04	4.31567	5.20516	0.0075324	sdaA<->pdeD	L-serine deaminase I<->putative c-di-GMP phosphodiesterase PdeD	UTR
1907149	-	3	0.37004	0.12	3.33392	5.6501	0.0278591	rlmA<->cspC	23S rRNA m(1)G745 methyltransferase<->"stress protein, member of the CspA family"	UTR
1914749	-	3	0.0204399	0	4.59689	3.25257	0.0454821	prc	tail-specific protease	ORF
1928996	-	3	0.833333	0.166667	3.42945	4.4652	0.0406355	ptrB<->yebE	oligopeptidase B<->conserved inner membrane protein YebE	UTR
1932081	-	3	0.0426113	0	5.63956	3.90847	0.0217556	eda	KHG/KDPG aldolase	UTR-3
1939094	-	3	0.554971	0.0833333	3.29683	4.36276	0.0396492	lpxM	myristoyl-acyl carrier protein-dependent acyltransferase	UTR-3
1939133	+	3	0.0504572	0	6.0208	4.19236	0.0200623	pykA	pyruvate kinase II	UTR-3
1939225	+	3	0.45401	0	6.08676	4.24297	0.0190361	pykA	pyruvate kinase II	UTR-3
1944286	-	3	0.214536	0	5.27837	3.66785	0.0254047	ruvB	Holliday junction branch migration complex subunit RuvB	UTR-3
1948477	-	3	0.0456342	0	5.27348	3.6579	0.0217717	nudB	dihydroneopterin triphosphate diphosphatase	ORF
1958443	-	3	0.519048	0	5.65676	3.92515	0.0149072	micL		ORF
1987509	+	3	0.716006	0	6.78079	4.80788	0.0075324	ftnB	putative ferritin-like protein	UTR-3
1994611	-	3	0.0397172	0	5.38301	3.73638	0.0217205	uvrC	excision nuclease subunit C	ORF
1997019	-	3	0.619048	0	5.47506	3.79399	0.016704	sdiA	DNA-binding transcriptional dual regulator SdiA	UTR-5
2009747	+	3	0.420635	0	4.59689	3.25391	0.0454821	yedF<->yedK	putative sulfurtransferase YedF<->putative SOS response-associated peptidase YedK	UTR
2036758	+	3	0.205397	0	6.21414	4.34403	0.01004	hchA	protein/nucleic acid deglycase 1	UTR-3
2056609	+	3	0.763588	0	6.59486	4.65288	0.00370452	amn<->yeeN	AMP nucleosidase<->putative transcriptional regulator YeeN	UTR
2088156	-	3	0.38961	0.0909091	3.55296	4.56376	0.0278591	yeeY	putative DNA-binding transcriptional regulator YeeY	ORF
2113340	-	3	0.0383179	0.0107527	2.83281	4.02015	0.046988	rfbB<->galF	dTDP-glucose 4,6-dehydratase 1<->"UTP:glucose-1-phosphate uridylyltransferase, low activity"	UTR
2113346	-	3	0.0499897	0.00900901	3.46579	4.49503	0.0278591	rfbB<->galF	dTDP-glucose 4,6-dehydratase 1<->"UTP:glucose-1-phosphate uridylyltransferase, low activity"	UTR
2171801	-	3	0.319685	0	9.26241	7.11266	1.87495e-05	gatR<->gatD	<->galactitol-1-phosphate 5-dehydrogenase	UTR
2172888	-	3	0.235573	0	10.3876	8.21688	7.21386e-07	gatD<->gatC	galactitol-1-phosphate 5-dehydrogenase	UTR
2174528	-	3	0.021729	0	6.55642	4.62077	0.00686305	gatB	galactitol-specific PTS enzyme IIB component	ORF
2211688	-	3	0.337037	0	5.27032	3.65379	0.02684	yehS	conserved protein YehS	UTR-3
2219620	-	3	0.376853	0.125	3.28606	4.35503	0.0406355	osmF<->bglX	glycine betaine ABC transporter periplasmic binding protein OsmF<->"beta-D-glucoside glucohydrolase, periplasmic"	UTR
2223902	-	3	0.273028	0	6.59087	4.64923	0.00352671	pbpG	peptidoglycan DD-endopeptidase PbpG	UTR-3
2223934	+	3	0.171369	0	5.37943	3.73066	0.0240033	dld	D-lactate dehydrogenase	UTR-3
2223986	+	3	0.150691	0	4.76017	3.3436	0.0406355	dld	D-lactate dehydrogenase	UTR-3
2232770	+	3	0.345999	0	7.92668	5.83713	0.000455321	cdd<->sanA	cytidine/deoxycytidine deaminase<->DUF218 domain-containing protein SanA	UTR
2239314	-	3	0.656424	0	10.7236	8.54887	0.00100924	mglA<->mglB	D-galactose/methyl-galactoside ABC transporter ATP binding subunit<->D-galactose/methyl-galactoside ABC transporter periplasmic binding protein	UTR
2242820	-	3	0.177371	0	5.26562	3.65315	0.0353168	yeiB	DUF418 domain-containing protein YeiB	ORF
2304509	+	3	0.0692971	0	5.03997	3.51301	0.0278591	eco	serine protease inhibitor ecotin	UTR-3
2304562	+	3	0.056594	0	4.59689	3.25391	0.0454821	eco	serine protease inhibitor ecotin	UTR-3
2304622	+	3	0.153288	0	5.47609	3.79679	0.0154772	eco	serine protease inhibitor ecotin	UTR-3
2316978	+	3	0.0224397	0	4.59689	3.25719	0.0454821	rcsB	DNA-binding transcriptional activator RcsB	UTR-3
2316989	+	3	0.521443	0.0666667	4.10852	5.84125	0.00422704	rcsB	DNA-binding transcriptional activator RcsB	UTR-3
2340398	+	3	0.42663	0	6.01945	4.19188	0.0101278	ubiG	bifunctional 3-demethylubiquinone-8 3-O-methyltransferase and 2-octaprenyl-6-hydroxyphenol methylase	UTR-3
2349897	-	3	0.583843	0	11.5023	9.3217	0.000165424	glpQ	glycerophosphoryl diester phosphodiesterase	UTR-3
2362390	-	3	0.510101	0	5.65302	3.92029	0.0152357	yfaX<->yfaY	putative DNA-binding transcriptional regulator YfaX<->IPR008135 CinA family protein YfaY	UTR
2389996	-	3	0.243254	0.0769231	4.34951	5.23488	0.00903286	nuoN	NADH:quinone oxidoreductase subunit N	UTR-3
2403872	-	3	0.0838471	0	6.72236	4.76024	0.00268814	nuoC<->nuoB	NADH:quinone oxidoreductase subunit CD<->NADH:quinone oxidoreductase subunit B	UTR
2408815	+	3	0.315476	0	5.47777	3.79846	0.0191686	alaA<->yfbR	glutamate--pyruvate aminotransferase AlaA<->dCMP phosphohydrolase	UTR
2411397	-	3	0.152649	0	6.00433	4.17919	0.0144995	yfbS<->hxpA	putative transporter YfbS<->hexitol phosphatase A	UTR
2416959	+	3	0.0645904	0.00806452	3.65845	4.64896	0.0406355	pta<->yfcC	phosphate acetyltransferase<->putative transporter YfcC	UTR
2421853	+	3	0.109644	0.0285714	3.54863	4.56041	0.0278591	yfcH	putative NAD-dependent epimerase YfcH	ORF
2432888	-	3	0.103323	0	5.37651	3.72665	0.0230511	folC	bifunctional folylpolyglutamate synthetase/dihydrofolate synthetase	ORF
2436669	-	3	0.194696	0.047619	2.60867	4.55965	0.041461	usg<->pdxB	putative semialdehyde dehydrogenase Usg<->erythronate-4-phosphate dehydrogenase	UTR
2443833	-	3	0.262657	0.0333333	3.6205	4.61921	0.023925	yfcL	protein YfcL	UTR-3
2462693	+	3	0.184531	0.025641	2.89509	4.7877	0.0406355	fadL<->yfdF	long-chain fatty acid outer membrane channel/bacteriophage T2 receptor<->protein YfdF	UTR
2470496	+	3	0.531746	0	5.03997	3.51301	0.0278591	yfdI	CPS-53 (KpLE1) prophage; serotype specific glucosyl transferase	UTR-3
2480584	+	3	0.533982	0	6.89631	4.90866	0.0023169	dsdA	D-serine ammonia-lyase	UTR-3
2497009	-	3	0.643403	0.2	5.52307	6.30981	0.00116161	alaC	glutamate--pyruvate aminotransferase AlaC	UTR-3
2508422	-	3	0.11329	0	5.3865	3.73693	0.0278591	fryB<->glk	putative PTS enzyme IIB component FryB<->glucokinase	UTR
2519209	-	3	0.04046	0	5.26918	3.65616	0.0360095	gltX	glutamate--tRNA ligase	UTR-3
2533433	+	3	0.50969	0.0833333	3.46208	4.49158	0.0254047	cysK<->ptsH	O-acetylserine sulfhydrylase A<->phosphocarrier protein HPr	UTR
2536391	+	3	0.565079	0	4.59689	3.25391	0.0454821	crr	Enzyme IIA(Glc)	UTR-3
2543679	-	3	0.1087	0	5.47777	3.79846	0.0191686	cysP<->ucpA	thiosulfate/sulfate ABC transporter periplasmic binding protein CysP<->putative oxidoreductase	UTR
2543792	-	3	0.211343	0.0606061	3.87766	5.63025	0.0232615	cysP<->ucpA	thiosulfate/sulfate ABC transporter periplasmic binding protein CysP<->putative oxidoreductase	UTR
2549482	-	3	0.138418	0	5.03792	3.50746	0.0343825	yfeX	porphyrinogen peroxidase	UTR-3
2549590	-	3	0.102235	0	5.56238	3.85409	0.019503	yfeX	porphyrinogen peroxidase	UTR-3
2576049	-	3	0.539316	0	6.73201	4.76718	0.00840938	eutS<->maeB	putative structural protein, ethanolamine utilization microcompartment<->malate dehydrogenase	UTR
2600998	+	3	0.388214	0	5.88345	4.08884	0.011229	bcp<->hyfA	thiol peroxidase<->hydrogenase 4 component A	UTR
2622915	+	3	0.404762	0	5.56425	3.85625	0.020028	purN<->ppk	phosphoribosylglycinamide formyltransferase 1<->polyphosphate kinase	UTR
2644338	-	3	0.0726209	0.00847458	3.58148	4.58711	0.0289573	rlmN<->ndk	23S rRNA m(2)A2503 methyltransferase/tRNA m(2)A37 methyltransferase<->nucleoside diphosphate kinase	UTR
2653386	+	3	0.671591	0	6.61028	4.66537	0.0066414	sseA<->ryfA	3-mercaptopyruvate sulfurtransferase	UTR
2654129	-	3	0.333333	0	6.0749	4.23293	0.00872625	sseB	protein SseB	UTR-3
2684067	-	3	0.467592	0	5.64261	3.91167	0.0243101	glyA	serine hydroxymethyltransferase	UTR-3
2687061	+	3	0.254167	0	5.27442	3.66374	0.0190312	hmp	nitric oxide dioxygenase	UTR-3
2700556	-	3	0.275312	0	5.3865	3.73693	0.0278591	shoB	toxic peptide ShoB	UTR-5
2704286	-	3	0.13216	0	6.39905	4.49238	0.0114134	rnc<->lepB	RNase III<->signal peptidase I	UTR
2707306	-	3	0.125641	0	4.90761	3.43754	0.0372448	lepA<->rseC	elongation factor 4<->protein RseC	UTR
2716013	-	3	0.613462	0.166667	3.25211	4.33018	0.0369408	grcA	stress-induced alternate pyruvate formate-lyase subunit	UTR-3
2724349	-	3	0.218091	0.0512821	3.27727	5.1056	0.037377	kgtP	alpha-ketoglutarate:H(+) symporter	UTR-3
2731336	-	3	0.035626	0	5.56219	3.85298	0.0184093	rrsG<->clpB	<->ClpB chaperone	UTR
2731401	-	3	0.0267972	0	5.04	3.51176	0.0278591	rrsG<->clpB	<->ClpB chaperone	UTR
2731563	-	3	0.0430956	0	5.63761	3.90738	0.023787	rrsG<->clpB	<->ClpB chaperone	UTR
2736928	+	3	0.0201055	0	5.26242	3.65023	0.035117	bamD<->raiA	outer membrane protein assembly factor BamD<->stationary phase translation inhibitor and ribosome stability factor	UTR
2737545	+	3	0.277609	0	7.55791	5.49184	0.011229	raiA<->pheL	stationary phase translation inhibitor and ribosome stability factor<->phe operon leader peptide	UTR
2737721	+	3	0.299529	0	6.11324	4.25971	0.026603	pheL<->pheA	phe operon leader peptide<->fused chorismate mutase/prephenate dehydratase	UTR
2750057	-	3	0.135088	0	4.90685	3.43314	0.0353168	grpE	nucleotide exchange factor GrpE	UTR-3
2755437	+	3	0.0609702	0	5.16184	3.58877	0.0238296	smpB<->ssrA	SsrA-binding protein	UTR
2757438	+	3	0.26455	0	5.04	3.51176	0.0278591	intA	CP4-57 prophage; integrase	UTR-3
2796241	-	3	0.0504428	0	4.76018	3.35	0.0406355	kbp	K(+) binding protein	UTR-3
2796274	-	3	0.0644738	0	5.27143	3.65726	0.0278591	kbp	K(+) binding protein	UTR-3
2798049	-	3	0.0534245	0.0133333	2.86353	4.76165	0.0454057	stpA	DNA-binding transcriptional repressor StpA with RNA chaperone activity	UTR-3
2799651	+	3	0.127662	0	5.27496	3.662	0.0233983	alaE	L-alanine exporter	UTR-3
2800534	+	3	0.558333	0	5.977	4.1579	0.020445	ygaM<->nrdH	DUF883 domain-containing protein YgaM<->glutaredoxin-like protein	UTR
2807106	+	3	0.0774101	0.0215827	3.18737	5.52199	0.0217205	proW<->proX	glycine betaine ABC transporter membrane subunit ProW<->glycine betaine ABC transporter periplasmic binding protein ProX	UTR
2811376	+	3	0.532293	0.1	3.94602	5.69351	0.00701561	mprA<->emrA	DNA-binding transcriptional repressor MprA<->multidrug efflux pump membrane fusion protein EmrA	UTR
2814158	-	3	0.276543	0.0333333	3.66524	4.65539	0.0218368	luxS	S-ribosylhomocysteine lyase	UTR-3
2814848	-	3	0.0458976	0	5.73167	3.97548	0.011229	luxS	S-ribosylhomocysteine lyase	UTR-5
2817672	-	3	0.0569888	0	5.80063	4.02546	0.0172249	yqaB<->argQ	fructose-1-phosphatase	UTR
2817683	-	3	0.0243236	0	5.03996	3.50565	0.0278591	yqaB<->argQ	fructose-1-phosphatase	UTR
2817744	-	3	0.040175	0.0027248	2.71242	4.64174	0.0446875	yqaB<->argQ	fructose-1-phosphatase	UTR
2817778	-	3	0.0420955	0.00358852	2.59977	5.02053	0.0490466	yqaB<->argQ	fructose-1-phosphatase	UTR
2824456	-	3	0.334622	0.1	3.4083	4.44942	0.0314701	pncC<->mltB	NMN aminohydrolase<->membrane-bound lytic murein transglycosylase B	UTR
2828551	+	3	0.0512898	0	7.15256	5.13269	0.00120346	srlD<->gutM	sorbitol-6-phosphate 2-dehydrogenase<->DNA-binding transcriptional activator GutM	UTR
2828590	+	3	0.761814	0	10.9204	8.74414	1.2279e-07	srlD<->gutM	sorbitol-6-phosphate 2-dehydrogenase<->DNA-binding transcriptional activator GutM	UTR
2830829	+	3	0.218254	0	5.3865	3.73693	0.0278591	gutQ	D-arabinose 5-phosphate isomerase GutQ	UTR-3
2859691	+	3	0.212063	0	5.27421	3.65963	0.0184093	mutS<->pphB	DNA mismatch repair protein MutS<->phosphoprotein phosphatase 2	UTR
2866470	-	3	0.664368	0	7.57478	5.5121	0.000633163	rpoS	RNA polymerase, sigma S (sigma 38) factor	UTR-3
2866511	-	3	0.177805	0.0196078	6.47449	7.22289	8.81051e-05	rpoS	RNA polymerase, sigma S (sigma 38) factor	UTR-3
2922423	-	3	0.106798	0	5.16705	3.59474	0.0298562	gudP<->yqcA	galactarate/glucarate/glycerate transporter GudP<->putative flavodoxin YqcA	UTR
2924158	-	3	0.534444	0	6.32397	4.43142	0.00815228	csrB		ORF
2927708	+	3	0.222589	0	7.39746	5.35159	0.00110637	ppnN<->sdaC	nucleotide 5\\'-monophosphate nucleosidase<->serine:H(+) symporter SdaC	UTR
2930978	+	3	0.0828514	0.0186916	2.84159	4.74469	0.0406355	sdaB<->ygdG	L-serine deaminase II<->flap endonuclease	UTR
2972706	+	3	0.331211	0.0454545	5.78874	6.56237	0.000360493	tas	putative NADP(H)-dependent aldo-keto reductase Tas	UTR-3
2977708	+	3	0.270704	0	5.56425	3.85625	0.020028	galR	DNA-binding transcriptional dual regulator GalR	UTR-3
2979747	-	3	0.271765	0	5.37603	3.72603	0.0228181	lysA	diaminopimelate decarboxylase	UTR-5
3033614	-	3	0.155392	0.0196078	4.28132	5.99967	0.00457226	lysS	lysine--tRNA ligase, constitutive	UTR-3
3036320	-	3	0.0698266	0.0178571	2.84889	4.75044	0.042874	prfB<->recJ	peptide chain release factor RF2<->ssDNA-specific exonuclease RecJ	UTR
3040582	-	3	0.0365812	0	4.90684	3.42689	0.0353168	ygfX	protein YgfX	ORF
3042334	+	3	0.0809446	0.0178571	3.53637	4.54954	0.0406355	ygfZ	folate-binding protein	UTR-3
3042477	+	3	0.152272	0.027027	3.11683	4.22617	0.0406355	ygfZ	folate-binding protein	UTR-3
3045143	+	3	0.0521933	0	5.28431	3.67077	0.0278591	bglA	6-phospho-beta-glucosidase A	UTR-3
3046121	-	3	0.221681	0	6.41835	4.5079	0.00558283	ygfF<->gcvP	putative NAD(P)-binding oxidoreductase with NAD(P)-binding Rossmann-fold domain<->glycine decarboxylase	UTR
3049097	-	3	0.248075	0.0714286	6.72008	7.46197	4.62368e-05	gcvP<->gcvH	glycine decarboxylase<->glycine cleavage system H protein	UTR
3051042	-	3	0.554843	0.142857	3.18449	4.27783	0.0335535	ubiI	2-octaprenylphenol hydroxylase	UTR-3
3056168	+	3	0.231054	0.0660377	2.70236	6.18989	0.0325224	ssrS<->fau	<->putative 5-formyltetrahydrofolate cyclo-ligase	UTR
3057128	-	3	0.324262	0	6.24436	4.36684	0.0101278	ibsC<->serA	toxic peptide IbsC<->phosphoglycerate dehydrogenase	UTR
3058640	-	3	0.0594279	0.0173913	2.66767	4.60699	0.0406355	serA<->rpiA	phosphoglycerate dehydrogenase<->ribose-5-phosphate isomerase A	UTR
3060686	+	3	0.411111	0	4.76018	3.35	0.0406355	argP<->scpA	DNA-binding transcriptional dual regulator ArgP<->methylmalonyl-CoA mutase	UTR
3067307	-	3	0.52809	0.166667	4.31633	6.93859	0.001853	ygfI<->yggE	putative LysR-type DNA-binding transcriptional regulator YgfI<->uncharacterized protein YggE	UTR
3070115	-	3	0.326486	0.05	3.35861	4.41096	0.0314212	mscS<->fbaA	small conductance mechanosensitive channel MscS<->fructose-bisphosphate aldolase class II	UTR
3071315	-	3	0.0462093	0.0125	3.67474	5.45104	0.0127775	fbaA<->pgk	fructose-bisphosphate aldolase class II<->phosphoglycerate kinase	UTR
3073837	-	3	0.18759	0	4.90684	3.43129	0.0353168	epd<->yggC	D-erythrose-4-phosphate dehydrogenase<->P-loop NTPase domain-containing protein YggC	UTR
3080920	-	3	0.0235343	0	5.37651	3.72665	0.0230511	tktA	transketolase 1	ORF
3082574	-	3	0.17186	0	5.26964	3.65497	0.0278591	tktA	transketolase 1	UTR-5
3082841	+	3	0.184483	0	5.03998	3.51731	0.0278591	loiP	metalloprotease LoiP	UTR-3
3089716	+	3	0.465609	0	5.16316	3.59054	0.0278591	galP<->yggI	galactose:H(+) symporter<->conserved protein YggI	UTR
3092911	+	3	0.174532	0.0338983	3.33824	5.15794	0.0184093	gshB<->yqgE	glutathione synthetase<->DUF179 domain-containing protein YqgE	UTR
3101643	-	3	0.120006	0	7.5423	5.48174	0.0010225	yggN<->yggL	putative EcfF<->protein YggL	UTR
3104400	+	3	0.145121	0.0277778	3.22234	5.05927	0.0275663	yggX<->mltC	putative Fe(2(+))-trafficking protein<->membrane-bound lytic murein transglycosylase C	UTR
3136608	-	3	0.421212	0	5.6504	3.91709	0.0170753	pitB<->gss	metal phosphate:H(+) symporter PitB<->fused glutathionylspermidine amidase/glutathionylspermidine synthetase	UTR
3148974	+	3	0.966667	0	5.64549	3.91275	0.0184093	gpr	L-glyceraldehyde 3-phosphate reductase	UTR-3
3150780	-	3	0.0530941	0	4.59689	3.25719	0.0454821	exbD	Ton complex subunit ExbD	UTR-3
3156611	+	3	0.0873565	0	5.03997	3.50871	0.0278591	yqhD<->dkgA	NADPH-dependent aldehyde reductase YqhD<->methylglyoxal reductase DkgA	UTR
3157495	+	3	0.327235	0	5.47119	3.78893	0.0184549	dkgA<->yqhG	methylglyoxal reductase DkgA<->DUF3828 domain-containing protein YqhG	UTR
3163633	-	3	0.19181	0	5.47685	3.79792	0.0177573	plsC<->parC	1-acylglycerol-3-phosphate O-acyltransferase<->DNA topoisomerase IV subunit A	UTR
3163639	-	3	0.259818	0.037037	3.65333	4.64489	0.0184093	plsC<->parC	1-acylglycerol-3-phosphate O-acyltransferase<->DNA topoisomerase IV subunit A	UTR
3169250	-	3	0.205274	0.047619	3.80311	4.76688	0.0278591	ygiV<->ygiW	DNA-binding transcriptional repressor YgiV<->BOF family protein YgiW	UTR
3173495	+	3	0.246636	0.0759494	2.28857	6.54688	0.0414404	ygiN	putative quinol monooxygenase YgiN	UTR-3
3179627	+	3	0.633111	0.186992	3.08005	8.18712	0.00890275	ygiA	putative protein YgiA	ORF
3181616	+	3	0.0406937	0	5.73427	3.97918	0.011229	ygiC	putative enzyme with ATPase activity	UTR-3
3183366	+	3	0.286604	0	5.56414	3.85462	0.0161148	zupT	heavy metal divalent cation transporter ZupT	UTR-3
3183744	-	3	0.272161	0	4.59689	3.25391	0.0454821	yqiD<->ribB	protein YqiD<->"3,4-dihydroxy-2-butanone-4-phosphate synthase"	UTR
3195094	-	3	0.359428	0	5.16184	3.58457	0.0238296	sibE		UTR-3
3202033	+	3	0.0786586	0	5.5562	3.85129	0.0278591	cca	fused tRNA nucleotidyltransferase/2\\',3\\'-cyclic phosphodiesterase/2\\' nucleotidase and phosphatase	ORF
3202237	+	3	0.0743183	0	5.03997	3.50871	0.0278591	cca	fused tRNA nucleotidyltransferase/2\\',3\\'-cyclic phosphodiesterase/2\\' nucleotidase and phosphatase	ORF
3209492	-	3	0.11485	0	4.76017	3.3436	0.0406355	tsaD	N(6)-L-threonylcarbamoyladenine synthase, TsaD subunit	UTR-3
3215679	-	3	0.503174	0	6.30873	4.41851	0.00506241	nfeF	NADPH-dependent ferric chelate reductase	UTR-3
3241770	-	3	0.412939	0	5.64538	3.91436	0.0278591	ygjV<->uxaA	inner membrane protein<->D-altronate dehydratase	UTR
3247467	+	3	0.248918	0	5.56576	3.85736	0.016874	exuR<->yqjA	DNA-binding transcriptional repressor ExuR<->DedA family protein YqjA	UTR
3250154	+	3	0.0232399	0	5.03826	3.50814	0.0348336	yqjK	conserved protein YqjK	ORF
3252711	+	3	0.316835	0	6.2548	4.37546	0.00867656	yhaH<->yhaI	putative inner membrane protein<->putative inner membrane protein	UTR
3255213	-	3	0.200231	0	5.04	3.51176	0.0278591	cyuA	putative L-cysteine desulfidase CyuA	UTR-3
3295543	+	3	0.099032	0	4.76017	3.3436	0.0406355	yraN	UPF0102 family protein YraN	ORF
3297035	+	3	0.174896	0	6.08312	4.24058	0.0157223	yraP	divisome-associated lipoprotein YraP	UTR-3
3300210	-	3	0.468097	0.1	4.46139	6.16686	0.00696743	yhbP	putative FMN binding protein YhbP	UTR-5
3304567	+	3	0.135232	0	5.73167	3.97548	0.011229	yhbW	putative luciferase-like monooxygenase	UTR-3
3304574	+	3	0.198556	0	5.47571	3.79566	0.0171146	yhbW	putative luciferase-like monooxygenase	UTR-3
3304832	+	3	0.249158	0	4.76017	3.3436	0.0406355	yhbW	putative luciferase-like monooxygenase	UTR-3
3308607	-	3	0.0385721	0	6.6306	4.68262	0.00441663	nlpI	lipoprotein NlpI	ORF
3308995	-	3	0.198979	0	8.73421	6.60194	3.85861e-05	nlpI<->pnp	lipoprotein NlpI<->polynucleotide phosphorylase	UTR
3320019	+	3	0.541667	0	5.37874	3.73005	0.0202635	argG	argininosuccinate synthetase	UTR-3
3322035	-	3	0.0429279	0.0105485	2.71256	5.75648	0.0406355	yhbX<->leuU	putative hydrolase, inner membrane	UTR
3334718	+	3	0.138716	0	5.47243	3.79006	0.0184093	ispB<->sfsB	all-trans-octaprenyl-diphosphate synthase<->putative transcriptional regulator SfsB	UTR
3349685	-	3	0.0666125	0	4.90684	3.43001	0.0353168	mtgA	peptidoglycan glycosyltransferase MtgA	ORF
3349717	-	3	0.0440695	0	5.16705	3.59474	0.0298562	mtgA	peptidoglycan glycosyltransferase MtgA	ORF
3360784	+	3	0.508715	0	5.56238	3.85409	0.019503	gltD<->gltF	glutamate synthase subunit GltD<->periplasmic protein GltF	UTR
3368966	-	3	0.726476	0	8.77181	6.63775	0.000458435	yhcH	DUF386 domain-containing protein YhcH	UTR-3
3376243	-	3	0.177505	0.0555556	3.02504	4.89422	0.0356337	sspB	ClpXP protease specificity-enhancing factor	UTR-3
3382155	+	3	0.335934	0	6.63067	4.68305	0.00648823	degQ<->degS	periplasmic serine endoprotease<->serine endoprotease	UTR
3383315	+	3	0.486243	0	5.16184	3.58755	0.0238296	degS	serine endoprotease	UTR-3
3390487	-	3	0.106177	0	4.90684	3.42816	0.0353168	tldD	metalloprotease TldD	UTR-3
3390502	-	3	0.262575	0.0416667	4.00342	4.93562	0.0113853	tldD	metalloprotease TldD	UTR-3
3399910	-	3	0.0457771	0	5.16193	3.59175	0.0240384	mreC	cell shape determining protein MreC	ORF
3399999	-	3	0.0303774	0	5.26997	3.65434	0.0278591	mreC<->mreB	cell shape determining protein MreC<->dynamic cytoskeletal protein MreB	UTR
3404497	+	3	0.269841	0	5.03067	3.50317	0.0406355	yhdH<->accB	acrylyl-CoA reductase<->biotin carboxyl carrier protein	UTR
3429913	+	3	0.247475	0	5.48761	3.80632	0.0269328	yrdA	protein YrdA	UTR-3
3431798	-	3	0.0751174	0	6.25657	4.37682	0.0138265	yrdD	putative DNA topoisomerase	ORF
3431891	-	3	0.0280559	0	5.27842	3.66548	0.0278591	yrdD	putative DNA topoisomerase	ORF
3431920	-	3	0.0635727	0.0188679	4.04898	4.97386	0.0406355	yrdD	putative DNA topoisomerase	ORF
3438496	+	3	0.0837464	0.0238095	4.32866	5.21342	0.0206564	mscL	large conductance mechanosensitive channel	UTR-3
3442551	-	3	0.0258279	0.00315259	2.6572	5.70765	0.0368526	rpsM<->rpmJ	30S ribosomal subunit protein S13<->50S ribosomal subunit protein L36	UTR
3442559	-	3	0.0440427	0.00852424	2.44733	7.08706	0.0339127	rpsM<->rpmJ	30S ribosomal subunit protein S13<->50S ribosomal subunit protein L36	UTR
3448262	-	3	0.21269	0.0430447	2.60495	10.6538	0.028729	rplN<->rpsQ	50S ribosomal subunit protein L14<->30S ribosomal subunit protein S17	UTR
3466217	-	3	0.317053	0	6.14548	4.29008	0.00684476	bfr	bacterioferritin	UTR-3
3477865	-	3	0.0568096	0.0113636	3.61211	5.3958	0.011229	slyD	FKBP-type peptidyl-prolyl cis-trans isomerase SlyD	UTR-3
3485367	-	3	0.443758	0	7.8465	5.75922	0.00201583	yhfA	OsmC family protein	UTR-3
3485398	+	3	0.541346	0.166667	3.82027	4.78225	0.025488	prkB	putative phosphoribulokinase	UTR-3
3491570	-	3	0.18394	0	5.27568	3.66493	0.0217205	yhfG	DUF2559 domain-containing protein YhfG	ORF
3491621	-	3	0.219561	0.0714286	3.50564	4.52666	0.0380853	yhfG<->ppiA	DUF2559 domain-containing protein YhfG<->peptidyl-prolyl cis-trans isomerase A	UTR
3525423	-	3	0.117381	0	5.16066	3.58335	0.027812	nudE	ADP-sugar diphosphatase NudE	UTR-3
3529723	+	3	0.0302002	0	4.75962	3.34099	0.0406355	hslR	heat shock protein Hsp15	ORF
3530688	+	3	0.159985	0	5.5564	3.84913	0.0225986	hslO	molecular chaperone Hsp33	UTR-3
3534480	-	3	0.305555	0	4.59689	3.25257	0.0454821	envZ	sensory histidine kinase EnvZ	UTR-3
3534519	+	3	0.124145	0	5.65063	3.91813	0.025567	pck	phosphoenolpyruvate carboxykinase (ATP)	UTR-3
3534607	+	3	0.380468	0	5.8106	4.03478	0.0109236	pck	phosphoenolpyruvate carboxykinase (ATP)	UTR-3
3535778	-	3	0.0662529	0	5.47571	3.79566	0.0171146	envZ	sensory histidine kinase EnvZ	ORF
3537338	+	3	0.151323	0	4.76017	3.3423	0.0406355	greB<->yhgF	transcription elongation factor GreB<->putative RNA-binding protein YhgF	UTR
3539832	+	3	0.335097	0.0952381	3.62879	5.41037	0.0108393	yhgF<->feoA	putative RNA-binding protein YhgF<->ferrous iron transport protein A	UTR
3546257	+	3	0.370837	0.106383	3.91159	6.85564	0.00419412	nfuA<->gntT	iron-sulfur cluster carrier protein NfuA<->high-affinity gluconate transporter	UTR
3546266	+	3	0.0943902	0	4.90684	3.42874	0.0353168	nfuA<->gntT	iron-sulfur cluster carrier protein NfuA<->high-affinity gluconate transporter	UTR
3547881	-	3	0.316083	0	7.60951	5.54401	0.000589669	malQ	4-alpha-glucanotransferase	UTR-3
3547937	-	3	0.0257877	0	6.99178	4.98966	0.00749509	malQ	4-alpha-glucanotransferase	UTR-3
3549822	-	3	0.0703844	0	7.89048	5.80359	0.00063282	malQ	4-alpha-glucanotransferase	ORF
3549915	-	3	0.283913	0	10.8174	8.64206	2.81773e-07	malQ	4-alpha-glucanotransferase	ORF
3563562	+	3	0.0698333	0	8.11574	6.01347	0.000397313	glpD	aerobic glycerol 3-phosphate dehydrogenase	UTR-3
3563684	+	3	0.286114	0	9.12367	6.97735	9.21408e-05	glpD	aerobic glycerol 3-phosphate dehydrogenase	UTR-3
3563816	+	3	0.057667	0	5.03997	3.50995	0.0278591	glpD	aerobic glycerol 3-phosphate dehydrogenase	UTR-3
3564089	-	3	0.425	0	4.76018	3.3468	0.0406355	yzgL<->glgP	putative uncharacterized protein YzgL<->glycogen phosphorylase	UTR
3573734	-	3	0.243897	0	7.80851	5.72713	0.000221552	glgB<->asd	1,4-alpha-glucan branching enzyme<->aspartate-semialdehyde dehydrogenase	UTR
3579718	-	3	0.213275	0	6.15165	4.29478	0.010477	yhhW<->yhhX	quercetin 2,3-dioxygenase<->putative oxidoreductase YhhX	UTR
3598550	+	3	0.173033	0	4.76018	3.3468	0.0406355	panZ	PanD maturation factor	UTR-3
3600971	-	3	0.0460138	0.0122699	3.15184	4.99995	0.0278591	rpoH<->ftsX	RNA polymerase, sigma 32 (sigma H) factor<->cell division protein FtsX	UTR
3619034	+	3	0.426768	0	4.90684	3.42689	0.0353168	nikR<->rhsB	DNA-binding transcriptional repressor NikR<->rhs element protein RhsB	UTR
3625625	-	3	0.230027	0	5.47609	3.79679	0.0154772	yhhJ	ABC transporter family protein YhhJ	UTR-3
3643082	-	3	0.287361	0	8.46367	6.34266	0.000629777	rsmJ	16S rRNA m(2)G1516 methyltransferase	ORF
3656319	-	3	0.189223	0	6.41916	4.50875	0.00516907	hdeB<->hdeA	periplasmic acid stress chaperone<->"HdeA monomer, chaperone active form"	UTR
3680445	+	3	0.167093	0	6.0272	4.1987	0.011229	kdgK	2-dehydro-3-deoxygluconokinase	UTR-3
3680554	+	3	0.306621	0.0588235	2.8414	4.02998	0.0456961	kdgK	2-dehydro-3-deoxygluconokinase	UTR-3
3710690	-	3	0.650083	0	7.69955	5.62304	0.0101142	eptB<->yhjX	Kdo2-lipid A phosphoethanolamine 7\\'\\'-transferase<->putative pyruvate transporter	UTR
3717246	+	3	0.0668129	0	5.81193	4.03632	0.011229	yiaD<->ghrB	PF13488 family lipoprotein YiaD<->glyoxylate reductase	UTR
3718268	-	3	0.245411	0	8.32428	6.21006	0.000148355	yiaF	DUF3053 domain-containing protein YiaF	UTR-3
3718296	-	3	0.0677411	0	6.7665	4.79763	0.00337072	yiaF	DUF3053 domain-containing protein YiaF	UTR-3
3718331	+	3	0.189438	0	7.07874	5.0676	0.0018735	ghrB	glyoxylate reductase	UTR-3
3722282	-	3	0.5	0	4.76018	3.3468	0.0406355	glyS	glycine--tRNA ligase subunit beta	UTR-3
3736304	-	3	0.135619	0.0246914	3.24649	5.0798	0.0208295	bax	putative glycoside hydrolase Bax	UTR-3
3757922	-	3	0.696429	0	5.56658	3.85846	0.0136454	yiaY<->selB	L-threonine dehydrogenase<->selenocysteyl-tRNA-specific translation elongation factor	UTR
3775998	-	3	0.460905	0.105263	4.30038	6.01526	0.0166331	yibT	protein YibT	UTR-3
3776030	+	3	0.137612	0	4.59689	3.25719	0.0454821	mtlR	transcriptional repressor MtlR	ORF
3781065	+	3	0.091615	0	6.68761	4.73052	0.00533477	lldD<->trmL	L-lactate dehydrogenase<->tRNA (cytidine/uridine-2\\'-O)-ribose methyltransferase	UTR
3781147	+	3	0.0362222	0	5.04106	3.51606	0.0290316	lldD<->trmL	L-lactate dehydrogenase<->tRNA (cytidine/uridine-2\\'-O)-ribose methyltransferase	UTR
3781160	+	3	0.08228	0	6.52312	4.59161	0.0124298	lldD<->trmL	L-lactate dehydrogenase<->tRNA (cytidine/uridine-2\\'-O)-ribose methyltransferase	UTR
3781217	+	3	0.360054	0	8.92547	6.78523	0.00230398	trmL	tRNA (cytidine/uridine-2\\'-O)-ribose methyltransferase	ORF
3781694	-	3	0.0619344	0	4.76017	3.3423	0.0406355	cysE	serine acetyltransferase	UTR-3
3782584	-	3	0.187502	0.0571429	3.80994	6.46049	0.0051728	cysE<->gpsA	serine acetyltransferase<->glycerol-3-phosphate dehydrogenase	UTR
3786914	+	3	0.0920898	0.0126582	3.501	5.29868	0.0278591	envC	murein hydrolase activator EnvC	ORF
3790283	-	3	0.401282	0	4.59689	3.25719	0.0454821	waaH<->tdh	UDP-glucuronate:LPS(HepIII) glycosyltransferase<->threonine dehydrogenase	UTR
3792751	-	3	0.320635	0	5.04702	3.52036	0.0394034	kbl<->htrL	2-amino-3-ketobutyrate CoA ligase<->protein HtrL	UTR
3810231	-	3	0.211111	0	5.47097	3.79059	0.0232966	mutM	DNA-formamidopyrimidine glycosylase	UTR-3
3819542	+	3	0.411111	0	6.2212	4.34817	0.0131272	yicG	conserved inner membrane protein YicG	UTR-3
3866979	-	3	0.0831362	0.0128205	5.85617	7.4995	0.0172249	ibpB<->ibpA	small heat shock protein IbpB<->small heat shock protein IbpA	UTR
3876094	-	3	0.0754987	0	4.76017	3.3423	0.0406355	yidA	sugar phosphatase YidA	UTR-3
3877542	-	3	0.184507	0.0363636	3.03842	4.90537	0.0278591	yidB<->gyrB	conserved protein YidB<->DNA gyrase subunit B	UTR
3881163	-	3	0.126884	0	5.26964	3.65497	0.0278591	recF	DNA repair protein RecF	ORF
3890189	+	3	0.580331	0	11.1998	9.02121	0.00047183	tnaA<->tnaB	tryptophanase<->tryptophan:H(+) symporter TnaB	UTR
3895258	+	3	0.382514	0	7.11702	5.10187	0.00233169	yieF	chromate reductase	UTR-3
3906807	-	3	0.510846	0.142857	2.74142	4.66451	0.0459787	bglG<->phoU	transcriptional antiterminator BglG<->negative regulator of the pho regulon	UTR
3910438	-	3	0.14123	0.0384615	3.60614	4.60689	0.0278591	pstC<->pstS	phosphate ABC transporter membrane subunit PstC<->phosphate ABC transporter periplasmic binding protein	UTR
3911803	-	3	0.560342	0	7.78854	5.70872	0.000384575	pstS<->glmS	phosphate ABC transporter periplasmic binding protein<->L-glutamine--D-fructose-6-phosphate aminotransferase	UTR
3915504	-	3	0.0327107	0.00584795	4.08042	5.00122	0.0241921	glmU<->atpC	fused N-acetylglucosamine-1-phosphate uridyltransferase and glucosamine-1-phosphate acetyltransferase<->ATP synthase F1 complex subunit epsilon	UTR
3933646	+	3	0.145829	0	5.16184	3.58877	0.0238296	rbsD	D-ribose pyranase	ORF
3937278	+	3	0.406089	0	9.17727	7.02855	0.00106906	rbsB<->rbsK	ribose ABC transporter periplasmic binding protein<->ribokinase	UTR
3938387	+	3	0.228861	0	6.03063	4.19918	0.0207344	rbsR	DNA-binding transcriptional dual regulator RbsR	ORF
3942206	+	3	0.0277357	0.0026738	3.23905	4.31817	0.0366676	rrsC		ORF
3944095	+	3	0.0480134	0.000797448	5.39547	6.18947	0.00053758	rrlC		ORF
3944137	+	3	0.33609	0.00274474	6.42844	8.60462	9.2786e-06	rrlC		ORF
3944146	+	3	0.0628208	0.00379507	2.90387	5.63709	0.0239118	rrlC		ORF
3944163	+	3	0.0319659	0.00142653	3.25152	4.32972	0.0353807	rrlC		ORF
3947035	-	3	0.558201	0	5.47756	3.79733	0.0267718	hdfR	DNA-binding transcriptional dual regulator HdfR	UTR-3
3959909	-	3	0.572222	0	5.76431	3.99709	0.0308473	ppiC<->yifN	peptidyl-prolyl cis-trans isomerase C	UTR
3986598	-	3	0.39899	0	5.27442	3.66374	0.0190312	aslA	arylsulfatase	UTR-5
3986649	-	3	0.0556629	0	4.90685	3.43314	0.0353168	hemY	protein HemY	UTR-3
4005843	+	3	0.176852	0	5.16184	3.58998	0.0238296	pldA<->recQ	outer membrane phospholipase A<->ATP-dependent DNA helicase RecQ	UTR
4011086	+	3	0.308502	0	5.03997	3.50871	0.0278591	bioP	biotin transporter	ORF
4015351	+	3	0.654762	0	4.90761	3.43754	0.0372448	metE	cobalamin-independent homocysteine transmethylase	UTR-3
4017237	+	3	0.196212	0	7.07248	5.06196	0.00537021	udp<->rmuC	uridine phosphorylase<->putative recombination limiting protein RmuC	UTR
4017335	+	3	0.24167	0.05	3.66443	4.65419	0.0278591	rmuC	putative recombination limiting protein RmuC	ORF
4032599	+	3	0.0516756	0	5.80097	4.027	0.0209713	yigZ	IMPACT family member YigZ	ORF
4032872	+	3	0.0838572	0	5.26242	3.65023	0.035117	yigZ	IMPACT family member YigZ	ORF
4037910	+	3	0.0897327	0.000930233	5.2705	6.07209	0.000905297	rrlA		ORF
4037952	+	3	0.335438	0.00643087	4.34323	7.517	0.00087133	rrlA		ORF
4039442	+	3	0.0596409	0.00261097	3.06465	4.19035	0.0406355	rrlA		ORF
4039479	+	3	0.0718557	0.00355872	2.75562	3.96792	0.0474497	rrlA		ORF
4039561	+	3	0.0897297	0	4.76017	3.3436	0.0406355	rrlA		ORF
4042498	+	3	0.148298	0.027027	4.93027	5.75448	0.00855926	srkA	stress response kinase A	ORF
4044056	+	3	0.0314849	0	4.59689	3.25719	0.0454821	dsbA<->yihF	thiol:disulfide oxidoreductase DsbA<->uncharacterized protein YihF	UTR
4050006	+	3	0.616993	0.0833333	3.61089	5.39469	0.0114817	spf		ORF
4050026	-	3	0.156085	0	4.90684	3.42816	0.0353168	yihA	GTP-binding protein YihA	UTR-3
4056299	-	3	0.0618755	0	4.59689	3.25719	0.0454821	glnL	sensory histidine kinase NtrB	ORF
4056429	-	3	0.068676	0.0217391	4.52367	5.38905	0.00494001	glnL<->glnA	sensory histidine kinase NtrB<->glutamine synthetase	UTR
4056519	-	3	0.0654422	0	7.70587	5.63251	0.000372237	glnL<->glnA	sensory histidine kinase NtrB<->glutamine synthetase	UTR
4081151	-	3	0.132073	0.0357143	4.02726	5.76739	0.0099594	fdhE	formate dehydrogenase formation protein	ORF
4082683	-	3	0.0285824	0	6.53982	4.60682	0.00534801	fdoH	formate dehydrogenase O subunit beta	ORF
4086897	+	3	0.428571	0	4.59689	3.25257	0.0454821	fdhD<->yiiG	sulfurtransferase for molybdenum cofactor sulfuration<->DUF3829 domain-containing lipoprotein YiiG	UTR
4101511	+	3	0.127345	0.0403338	3.15542	8.58761	0.00896481	sodA<->kdgT	superoxide dismutase (Mn)<->2-dehydro-3-deoxy-D-gluconate:H(+) symporter	UTR
4101517	+	3	0.60039	0.2	2.66139	5.07172	0.0406355	sodA<->kdgT	superoxide dismutase (Mn)<->2-dehydro-3-deoxy-D-gluconate:H(+) symporter	UTR
4103504	-	3	0.203399	0	6.20299	4.33481	0.00774505	cpxA	sensory histidine kinase CpxA	UTR-3
4106296	+	3	0.0497976	0	4.90685	3.43441	0.0353168	cpxP	periplasmic protein CpxP	ORF
4106325	+	3	0.0471313	0	4.76017	3.3455	0.0406355	cpxP<->cpxQ	periplasmic protein CpxP	UTR
4106385	+	3	0.129894	0	6.41436	4.5036	0.0177969	cpxQ		ORF
4110704	-	3	0.0631087	0.00917431	4.74904	5.59175	0.00262634	tpiA	triose-phosphate isomerase	UTR-3
4110735	+	3	0.280021	0	5.95707	4.1445	0.0138797	cdh	CDP-diacylglycerol diphosphatase	UTR-3
4113796	+	3	0.484547	0.142857	5.02345	5.8427	0.00316987	uspD	universal stress protein D	UTR-3
4113803	+	3	0.38254	0	4.76018	3.3468	0.0406355	uspD	universal stress protein D	UTR-3
4114520	-	3	0.63983	0.2	4.92712	5.75313	0.00862635	fpr<->glpX	flavodoxin/ferredoxin-NADP(+) reductase<->"fructose-1,6-bisphosphatase 2"	UTR
4115636	-	3	0.420574	0	9.2343	7.08519	0.000997591	glpX<->glpK	fructose-1,6-bisphosphatase 2<->glycerol kinase	UTR
4118815	-	3	0.35983	0	7.70089	5.62752	0.000643194	rraA	ribonuclease E inhibitor protein A	UTR-3
4120360	-	3	0.401876	0.105263	3.62532	5.40766	0.0229858	menA<->hslU	1,4-dihydroxy-2-naphthoate octaprenyltransferase<->ATPase component of the HslVU protease	UTR
4127912	-	3	0.0599084	0	5.5699	3.86342	0.016902	yiiX<->metJ	putative lipid binding hydrolase<->DNA-binding transcriptional repressor MetJ	UTR
4136061	+	3	0.479235	0	8.54485	6.42054	5.69153e-05	katG<->yijE	hydroperoxidase I<->cystine exporter	UTR
4137896	-	3	0.194444	0	4.76017	3.3423	0.0406355	yijF<->gldA	conserved protein YijF<->"L-1,2-propanediol dehydrogenase/glycerol dehydrogenase"	UTR
4159267	-	3	0.124968	0	5.16316	3.59054	0.0278591	sthA	soluble pyridine nucleotide transhydrogenase	UTR-3
4159458	+	3	0.142526	0.0454545	2.83526	4.02273	0.0426295	oxyR	DNA-binding transcriptional dual regulator OxyR	UTR-3
4159505	+	3	0.30631	0	5.87615	4.08125	0.0115806	oxyR	DNA-binding transcriptional dual regulator OxyR	UTR-3
4162266	+	3	0.433961	0.0588235	6.1298	7.76673	0.00506241	yijD	conserved inner membrane protein YijD	UTR-3
4168201	+	3	0.0451929	0.00512821	2.55544	6.05904	0.0294681	rrsB<->gltT		UTR
4175837	+	3	0.0239381	0.00611621	2.24823	6.51121	0.0406355	thrT<->tufB	<->translation elongation factor Tu 2	UTR
4196185	-	3	0.248612	0	6.56888	4.63099	0.00668364	thiC<->rsd	phosphomethylpyrimidine synthase<->regulator of sigma D	UTR
4196242	-	3	0.0457112	0	4.59689	3.25719	0.0454821	thiC<->rsd	phosphomethylpyrimidine synthase<->regulator of sigma D	UTR
4218474	+	3	0.0420702	0	7.08542	5.0745	0.00337994	aceA<->aceK	isocitrate lyase<->isocitrate dehydrogenase kinase/phosphatase	UTR
4218517	+	3	0.0326523	0	6.36239	4.46209	0.00451454	aceA<->aceK	isocitrate lyase<->isocitrate dehydrogenase kinase/phosphatase	UTR
4218571	+	3	0.152711	0	8.45159	6.33171	0.000133438	aceA<->aceK	isocitrate lyase<->isocitrate dehydrogenase kinase/phosphatase	UTR
4218833	+	3	0.0427746	0	5.88557	4.09036	0.0178413	aceK	isocitrate dehydrogenase kinase/phosphatase	ORF
4218964	+	3	0.301714	0	7.37482	5.331	0.000594847	aceK	isocitrate dehydrogenase kinase/phosphatase	ORF
4227572	+	3	0.578917	0	5.80761	4.03166	0.0148265	metH<->yjbB	cobalamin-dependent methionine synthase<->putative inorganic phosphate export protein	UTR
4242532	-	3	0.547343	0	8.86866	6.73062	0.00349686	xylE<->malG	D-xylose:H(+) symporter<->maltose ABC transporter membrane subunit MalG	UTR
4245093	-	3	0.679255	0	13.2021	11.0161	6.60612e-07	malF<->malE	maltose ABC transporter membrane subunit MalF<->maltose ABC transporter periplasmic binding protein	UTR
4245129	-	3	0.0355974	0	10.0134	7.84778	8.34322e-05	malF<->malE	maltose ABC transporter membrane subunit MalF<->maltose ABC transporter periplasmic binding protein	UTR
4245183	-	3	0.042248	0	10.3736	8.20311	2.23737e-05	malF<->malE	maltose ABC transporter membrane subunit MalF<->maltose ABC transporter periplasmic binding protein	UTR
4249398	+	3	0.0414666	0	9.87985	7.71649	3.59033e-05	lamB<->malM	maltose outer membrane channel/phage lambda receptor protein<->maltose regulon periplasmic protein	UTR
4249450	+	3	0.0909749	0	10.5723	8.39941	9.78403e-07	lamB<->malM	maltose outer membrane channel/phage lambda receptor protein<->maltose regulon periplasmic protein	UTR
4249492	+	3	0.354358	0	11.4378	9.25785	4.67695e-06	lamB<->malM	maltose outer membrane channel/phage lambda receptor protein<->maltose regulon periplasmic protein	UTR
4249541	+	3	0.247595	0	8.24471	6.13483	0.00320496	lamB<->malM	maltose outer membrane channel/phage lambda receptor protein<->maltose regulon periplasmic protein	UTR
4250533	+	3	0.794994	0	11.2071	9.02844	0.00410916	malM<->yjbI	maltose regulon periplasmic protein	UTR
4253924	+	3	0.117158	0	4.90685	3.43314	0.0353168	ubiA	4-hydroxybenzoate octaprenyltransferase	UTR-3
4268344	+	3	0.211653	0	6.87473	4.89038	0.00217413	tyrB	tyrosine aminotransferase	UTR-3
4270160	+	3	0.412601	0	7.93416	5.84169	0.0083362	aphA<->yjbQ	acid phosphatase/phosphotransferase<->UPF0047 protein YjbQ	UTR
4281703	+	3	0.141917	0	4.59689	3.25719	0.0454821	yjcE	putative transporter YjcE	UTR-3
4311056	-	3	0.503968	0	5.8103	4.03424	0.0184093	alsA<->alsB	D-allose ABC transporter ATP binding subunit<->D-allose ABC transporter periplasmic binding protein	UTR
4362512	-	3	0.511538	0	5.88065	4.08582	0.011229	cadC<->pheU	DNA-binding transcriptional activator CadC	UTR
4365438	-	3	0.401379	0	7.93764	5.84703	0.000163213	cutA<->dcuA	copper binding protein CutA<->C4-dicarboxylate transporter DcuA	UTR
4366838	-	3	0.352363	0.0291262	5.54257	7.73451	0.00577057	dcuA<->aspA	C4-dicarboxylate transporter DcuA<->aspartate ammonia-lyase	UTR
4369186	+	3	0.0546051	0	5.49492	3.80912	0.0311046	fxsA	protein FxsA	UTR-3
4378963	-	3	0.258083	0	7.37745	5.33341	0.00120346	ampC<->frdD	beta-lactamase<->fumarate reductase membrane protein FrdD	UTR
4404365	+	3	0.0464058	0.0125523	3.42062	5.72943	0.0158605	hflC<->yjeT	regulator of FtsH protease<->DUF2065 domain-containing protein YjeT	UTR
4406077	+	3	0.120873	0.0142349	3.62403	6.28768	0.00648823	purA<->nsrR	adenylosuccinate synthetase<->DNA-binding transcriptional repressor NsrR	UTR
4409188	+	3	0.054684	0	5.16184	3.58998	0.0238296	rnr<->rlmB	RNase R<->23S rRNA 2\\'-O-ribose G2251 methyltransferase	UTR
4434558	-	3	0.425	0	5.04106	3.51606	0.0290316	cpdB	2\\'3\\' cyclic nucleotide phosphodiesterase/3\\' nucleotidase	UTR-3
4441284	-	3	0.147619	0	4.59689	3.25391	0.0454821	ytfL<->msrA	putative inner membrane protein<->methionine sulfoxide reductase A	UTR
4454576	-	3	0.598652	0.153846	4.17989	5.90672	0.00407073	fbp	fructose-1,6-bisphosphatase 1	UTR-3
4459900	+	3	0.333556	0	5.1616	3.58699	0.0278591	pmbA	metalloprotease PmbA	UTR-3
4463010	-	3	0.50959	0	9.90256	7.73876	0.000145517	nrdD<->treC	anaerobic ribonucleoside-triphosphate reductase<->trehalose-6-phosphate hydrolase	UTR
4464728	-	3	0.24933	0	9.61015	7.45084	0.000640187	treC<->treB	trehalose-6-phosphate hydrolase<->trehalose-specific PTS enzyme IIBC component	UTR
4484314	-	3	0.0361886	0	4.75962	3.34099	0.0406355	holC<->pepA	DNA polymerase III subunit chi<->aminopeptidase A/I	UTR
4513312	-	3	0.0690639	0	5.65363	3.92138	0.0128653	fecC	ferric citrate ABC transporter membrane subunit FecC	ORF
4541588	+	3	0.104613	0	4.90684	3.42689	0.0353168	fimB<->fimE	regulator for fimA<->regulator for fimA	UTR
4552857	+	3	0.161243	0	5.46086	3.78553	0.0353168	uxuA<->uxuB	D-mannonate dehydratase<->D-mannonate oxidoreductase	UTR
4554422	+	3	0.690858	0.142857	5.02133	5.84076	0.011229	uxuB<->uxuR	D-mannonate oxidoreductase<->DNA-binding transcriptional repressor UxuR	UTR
4558300	-	3	0.252715	0.0277778	3.06176	4.18791	0.0406355	hypT<->iadA	DNA-binding transcriptional dual regulator HypT<->isoaspartyl dipeptidase	UTR
4583066	-	3	0.0829297	0	4.76017	3.3455	0.0406355	hsdM<->hsdR	type I restriction enzyme EcoKI methyltransferase component<->type I restriction enzyme EcoKI endonuclease component	UTR
4587866	-	3	0.515208	0.130435	4.93506	7.1455	0.00187143	yjiA	P-loop guanosine triphosphatase	UTR-3
4589093	-	3	0.0764081	0	6.53708	4.60684	0.0184093	yjiX<->btsT	conserved protein YjiX<->pyruvate:H(+) symporter	UTR
4612346	+	3	0.616667	0	5.89327	4.09646	0.0184093	ytjA<->yjjU	DUF1328 domain-containing protein YtjA<->putative patatin-like phospholipase YjjU	UTR
4623042	-	3	0.467196	0	5.55958	3.85077	0.0187792	lplA	lipoate--protein ligase A	UTR-3
4628741	-	3	0.0321572	0	4.90761	3.43754	0.0372448	ettA	energy-dependent translational throttle protein EttA	UTR-3
4632745	+	3	0.236652	0.0285714	3.33101	4.38771	0.0493504	slt<->trpR	soluble lytic murein transglycosylase<->DNA-binding transcriptional repressor TrpR	UTR
4634383	-	3	0.125934	0	5.37829	3.72835	0.0178018	yjjX	ITPase/XTPase	UTR-5
4636362	+	3	0.223333	0.0357143	3.79288	4.75846	0.040436	creB	DNA-binding transcriptional regulator CreB	ORF
4639541	-	3	0.207074	0.0188679	5.00425	6.679	0.000519114	arcA	DNA-binding transcriptional dual regulator ArcA	UTR-3

## Sheet: PNPase ends in Δpnp
Position	Strand	End	Proportion of ends in Δpnp	Proportion of ends in WT	Log 2 FC	Log 2 cpm	FDR	Gene ID	Description	Location
267	+	3	0.0625	0	-4.34588	2.65759	0.0406355	thrL<->thrA	thr operon leader peptide<->fused aspartate kinase/homoserine dehydrogenase 1	UTR
303	+	5	0.0714286	0	-5.05418	2.88268	0.0184093	thrL<->thrA	thr operon leader peptide<->fused aspartate kinase/homoserine dehydrogenase 1	UTR
724	+	3	0.0576923	0	-4.34588	2.65759	0.0406355	thrA	fused aspartate kinase/homoserine dehydrogenase 1	ORF
9235	+	3	0.0804598	0.0140797	-2.25037	3.35032	0.0490239	talB<->mog	transaldolase B<->molybdopterin adenylyltransferase	UTR
14290	+	3	0.036036	0	-4.74307	2.77491	0.0278591	dnaJ	chaperone protein DnaJ	ORF
14369	+	3	0.03125	0	-4.34588	2.65759	0.0406355	dnaJ	chaperone protein DnaJ	ORF
14796	+	5	0.03125	0	-4.34588	2.65759	0.0406355	dnaJ	chaperone protein DnaJ	ORF
17589	-	5	1	0	-5.05418	2.88268	0.0184093	mokC	regulatory protein MokC	UTR-5
18811	+	3	0.115385	0	-4.34588	2.65759	0.0406355	nhaR	DNA-binding transcriptional activator NhaR	ORF
20846	-	3	0.0847059	0.0062396	-4.58318	4.63072	8.32815e-05	rpsT	30S ribosomal subunit protein S20	ORF
20866	-	3	0.0307018	0.00203252	-4.54853	3.65797	0.000627864	rpsT	30S ribosomal subunit protein S20	ORF
21118	-	5	0.286385	0.0787842	-2.97451	6.41493	0.00296639	rpsT	30S ribosomal subunit protein S20	UTR-5
21473	+	5	0.0241935	0	-4.34588	2.65759	0.0406355	ribF	bifunctional riboflavin kinase/FMN adenylyltransferase	ORF
21767	+	3	0.023622	0	-4.34588	2.65759	0.0406355	ribF	bifunctional riboflavin kinase/FMN adenylyltransferase	ORF
22359	+	3	0.023622	0	-4.34588	2.65759	0.0406355	ribF<->ileS	bifunctional riboflavin kinase/FMN adenylyltransferase<->isoleucine--tRNA ligase	UTR
23172	+	5	0.0263158	0	-4.34588	2.65759	0.0406355	ileS	isoleucine--tRNA ligase	ORF
23901	+	5	0.0258621	0	-4.34588	2.65759	0.0406355	ileS	isoleucine--tRNA ligase	ORF
24408	+	5	0.0263158	0	-4.34588	2.65759	0.0406355	ileS	isoleucine--tRNA ligase	ORF
24483	+	3	0.026087	0	-4.34588	2.65759	0.0406355	ileS	isoleucine--tRNA ligase	ORF
24531	+	5	0.0583333	0.00388195	-2.76124	3.26806	0.0278591	ileS	isoleucine--tRNA ligase	ORF
24586	+	5	0.025641	0	-4.34588	2.65759	0.0406355	ileS	isoleucine--tRNA ligase	ORF
24831	+	5	0.0227273	0	-4.34588	2.65759	0.0406355	ileS	isoleucine--tRNA ligase	ORF
24859	+	5	0.0217391	0	-4.34588	2.65759	0.0406355	ileS	isoleucine--tRNA ligase	ORF
24919	+	3	0.0218978	0	-4.34588	2.65759	0.0406355	ileS	isoleucine--tRNA ligase	ORF
25192	+	3	0.0239521	0	-4.74307	2.77491	0.0278591	ileS	isoleucine--tRNA ligase	ORF
25621	+	3	0.0952381	0.0118299	-2.33103	3.81218	0.0395448	lspA	lipoprotein signal peptidase	ORF
25657	+	3	0.0520833	0	-5.05418	2.88268	0.0184093	lspA	lipoprotein signal peptidase	ORF
29862	+	3	0.138889	0	-5.05418	2.88268	0.0184093	carA	carbamoyl phosphate synthetase subunit alpha	ORF
32499	+	5	0.230769	0	-4.34588	2.65759	0.0406355	carB	carbamoyl phosphate synthetase subunit beta	ORF
49644	-	5	1	0	-4.34588	2.65759	0.0406355	apaH	diadenosine tetraphosphatase	UTR-3
50303	+	3	0.047619	0	-4.34588	2.65759	0.0406355	folA	dihydrofolate reductase	UTR-3
50477	+	5	0.097561	0	-4.74307	2.77491	0.0278591	folA	dihydrofolate reductase	UTR-3
51322	-	3	0.0789474	0	-4.34588	2.65759	0.0406355	apaG	DUF525 domain-containing protein ApaG	ORF
51371	-	3	0.102941	0.0184364	-2.25084	3.34905	0.0482833	apaG	DUF525 domain-containing protein ApaG	ORF
52372	-	3	0.04	0	-4.34588	2.65759	0.0406355	rsmA	16S rRNA m(6)2A1518,m(6)2A1519 dimethyltransferase	ORF
53021	-	3	0.114286	0	-4.74307	2.77491	0.0278591	pdxA	4-hydroxythreonine-4-phosphate dehydrogenase	ORF
53255	-	3	0.0652174	0	-4.34588	2.65759	0.0406355	pdxA	4-hydroxythreonine-4-phosphate dehydrogenase	ORF
54168	-	3	0.029703	0	-4.34588	2.65759	0.0406355	surA	peptidyl-prolyl cis-trans isomerase SurA	ORF
56867	-	5	0.023622	0	-4.34588	2.65759	0.0406355	lptD	lipopolysaccharide assembly protein LptD	ORF
56968	-	3	0.0208333	0	-4.34588	2.65759	0.0406355	lptD	lipopolysaccharide assembly protein LptD	ORF
57844	+	5	0.0784314	0	-4.74307	2.77491	0.0278591	djlA	co-chaperone protein DjlA	ORF
58482	+	5	0.176471	0	-4.34588	2.65759	0.0406355	yabP	putative uncharacterized protein YabP	ORF
58722	+	3	0.2	0	-4.34588	2.65759	0.0406355	yabP	putative uncharacterized protein YabP	ORF
60023	-	3	0.146341	0	-5.30996	2.98236	0.011229	rluA	23S rRNA pseudouridine(746) and tRNA pseudouridine(32) synthase	ORF
60173	-	5	0.0652174	0	-4.34588	2.65759	0.0406355	rluA	23S rRNA pseudouridine(746) and tRNA pseudouridine(32) synthase	ORF
63477	+	5	1	0	-4.34588	2.65759	0.0406355	yabQ	protein YabQ	UTR-3
71567	+	3	0.275862	0.0175439	-3.75349	3.25271	0.0101278	yabI	DedA family protein YabI	ORF
75368	-	3	0.125	0	-4.34588	2.65759	0.0406355	thiB	thiamine ABC transporter periplasmic binding protein	ORF
78859	+	3	0.375	0	-4.34588	2.65759	0.0406355	setA	sugar exporter SetA	UTR-3
81212	+	5	0.6	0	-4.34588	2.65759	0.0406355	setA	sugar exporter SetA	UTR-3
89359	+	5	0.5	0	-4.34588	2.65759	0.0406355	cra<->mraZ	DNA-binding transcriptional dual regulator Cra<->DNA-binding transcriptional repressor MraZ	UTR
89789	+	5	0.0294118	0	-4.74307	2.77491	0.0278591	mraZ	DNA-binding transcriptional repressor MraZ	ORF
89954	+	5	0.0204082	0	-4.34588	2.65759	0.0406355	mraZ	DNA-binding transcriptional repressor MraZ	ORF
90001	+	3	0.0212766	0	-4.34588	2.65759	0.0406355	mraZ	DNA-binding transcriptional repressor MraZ	ORF
90016	+	3	0.0362319	0	-5.05418	2.88268	0.0184093	mraZ	DNA-binding transcriptional repressor MraZ	ORF
90081	+	3	0.025641	0	-4.34588	2.65759	0.0406355	mraZ	DNA-binding transcriptional repressor MraZ	ORF
90270	+	3	0.0322581	0	-4.34588	2.65759	0.0406355	rsmH	16S rRNA m(4)C1402 methyltransferase	ORF
90324	+	3	0.0375	0	-4.34588	2.65759	0.0406355	rsmH	16S rRNA m(4)C1402 methyltransferase	ORF
91218	+	3	0.0555556	0	-4.74307	2.77491	0.0278591	ftsL	cell division protein FtsL	ORF
91891	+	5	0.1	0	-4.34588	2.65759	0.0406355	ftsI	peptidoglycan DD-transpeptidase FtsI	ORF
92658	+	3	0.15625	0	-5.05418	2.88268	0.0184093	ftsI	peptidoglycan DD-transpeptidase FtsI	ORF
92866	-	5	1	0	-4.74307	2.77491	0.0278591	yabR	protein YabR	UTR-5
93634	+	5	0.0566038	0	-4.34588	2.65759	0.0406355	murE	UDP-N-acetylmuramoyl-L-alanyl-D-glutamate--2,6-diaminopimelate ligase	ORF
94729	+	3	0.0588235	0	-4.34588	2.65759	0.0406355	murF	D-alanyl-D-alanine-adding enzyme	ORF
103988	+	5	0.0612245	0	-4.34588	2.65759	0.0406355	ftsA	cell division protein FtsA	ORF
104674	+	5	0.024	0	-4.34588	2.65759	0.0406355	ftsA	cell division protein FtsA	ORF
105000	+	3	0.0310078	0	-4.74307	2.77491	0.0278591	ftsA	cell division protein FtsA	ORF
105076	+	3	0.0582524	0.0026455	-3.34959	3.08523	0.0406355	ftsA	cell division protein FtsA	ORF
105085	+	3	0.0631579	0	-5.30996	2.98236	0.011229	ftsA	cell division protein FtsA	ORF
105172	+	3	0.0309278	0	-4.34588	2.65759	0.0406355	ftsA	cell division protein FtsA	ORF
105285	+	5	0.0327869	0	-4.74307	2.77491	0.0278591	ftsA<->ftsZ	cell division protein FtsA<->cell division protein FtsZ	UTR
105292	+	5	0.0238095	0	-4.34588	2.65759	0.0406355	ftsA<->ftsZ	cell division protein FtsA<->cell division protein FtsZ	UTR
105809	+	5	0.0223881	0	-4.34588	2.65759	0.0406355	ftsZ	cell division protein FtsZ	ORF
105815	+	5	0.0218978	0	-4.34588	2.65759	0.0406355	ftsZ	cell division protein FtsZ	ORF
105837	+	3	0.0217391	0	-4.34588	2.65759	0.0406355	ftsZ	cell division protein FtsZ	ORF
106064	+	5	0.0222222	0	-4.34588	2.65759	0.0406355	ftsZ	cell division protein FtsZ	ORF
106212	+	5	0.0241935	0	-4.34588	2.65759	0.0406355	ftsZ	cell division protein FtsZ	ORF
106529	+	5	0.276896	0.0653309	-2.74591	6.81867	0.00192085	ftsZ<->lpxC	cell division protein FtsZ<->UDP-3-O-acyl-N-acetylglucosamine deacetylase	UTR
106863	+	3	0.282504	0	-11.1482	7.43417	1.77336e-16	lpxC	UDP-3-O-acyl-N-acetylglucosamine deacetylase	ORF
106940	+	3	0.0864382	0.00806112	-3.80027	5.28514	0.000193137	lpxC	UDP-3-O-acyl-N-acetylglucosamine deacetylase	ORF
107561	+	5	0.14	0.0095238	-3.56427	3.17294	0.0217205	lpxC<->secM	UDP-3-O-acyl-N-acetylglucosamine deacetylase<->SecA translation regulator	UTR
107894	+	3	0.0220588	0	-4.34588	2.65759	0.0406355	secM	SecA translation regulator	ORF
107924	+	3	0.0944882	0	-6.29166	3.46116	7.83827e-05	secM	SecA translation regulator	ORF
107976	+	3	0.0485437	0	-5.05418	2.88268	0.0184093	secM	SecA translation regulator	ORF
108227	+	3	0.0344828	0	-4.74307	2.77491	0.0278591	secM<->secA	SecA translation regulator<->protein translocation ATPase	UTR
108884	+	3	0.0265487	0	-4.34588	2.65759	0.0406355	secA	protein translocation ATPase	ORF
109034	+	5	0.0263158	0	-4.34588	2.65759	0.0406355	secA	protein translocation ATPase	ORF
109079	+	5	0.125	0.00544218	-4.02653	3.87986	0.00106294	secA	protein translocation ATPase	ORF
109449	+	3	0.0875912	0.00347223	-4.32862	3.53641	0.00110637	secA	protein translocation ATPase	ORF
109471	+	3	0.0485437	0	-5.05418	2.88268	0.0184093	secA	protein translocation ATPase	ORF
110684	+	5	0.0283019	0	-4.34588	2.65759	0.0406355	secA	protein translocation ATPase	ORF
110986	+	3	0.0365854	0	-4.34588	2.65759	0.0406355	secA<->mutT	protein translocation ATPase<->8-oxo-dGTP diphosphatase	UTR
112757	-	3	0.0731707	0	-4.34588	2.65759	0.0406355	coaE	dephospho-CoA kinase	ORF
113548	+	3	0.0454545	0	-5.05418	2.88268	0.0184093	guaC	GMP reductase	ORF
113573	+	3	0.0326087	0	-4.34588	2.65759	0.0406355	guaC	GMP reductase	ORF
113605	+	3	0.0361446	0	-4.34588	2.65759	0.0406355	guaC	GMP reductase	ORF
113647	+	3	0.038961	0	-4.34588	2.65759	0.0406355	guaC	GMP reductase	ORF
113712	+	3	0.0597015	0	-4.74307	2.77491	0.0278591	guaC	GMP reductase	ORF
113941	+	5	0.184211	0.00666667	-4.54999	3.65683	0.000626844	guaC	GMP reductase	ORF
113995	+	3	0.04	0	-4.34588	2.65759	0.0406355	guaC	GMP reductase	ORF
114262	+	3	0.0491803	0	-4.34588	2.65759	0.0406355	guaC	GMP reductase	ORF
115647	+	5	0.444444	0	-4.74307	2.77491	0.0278591	guaC	GMP reductase	UTR-3
115902	+	3	0.5	0	-4.74307	2.77491	0.0278591	guaC	GMP reductase	UTR-3
122312	+	3	0.0234375	0	-7.28242	4.09198	7.97635e-06	pdhR	DNA-binding transcriptional dual regulator PdhR	ORF
122369	+	3	0.0261364	0	-7.22142	4.0493	9.96556e-06	pdhR	DNA-binding transcriptional dual regulator PdhR	ORF
122475	+	3	0.0658436	0	-8.27778	4.84789	8.56743e-08	pdhR	DNA-binding transcriptional dual regulator PdhR	ORF
122568	+	3	0.042065	0	-7.15773	4.00523	1.26195e-05	pdhR	DNA-binding transcriptional dual regulator PdhR	ORF
122602	+	3	0.034632	0.00401607	-4.74117	3.76832	0.000386808	pdhR	DNA-binding transcriptional dual regulator PdhR	ORF
122778	+	3	0.0503356	0	-6.6099	3.64861	4.42258e-05	pdhR	DNA-binding transcriptional dual regulator PdhR	ORF
122851	+	3	0.0367347	0	-5.88275	3.24314	0.00076324	pdhR	DNA-binding transcriptional dual regulator PdhR	ORF
122967	+	5	0.0526316	0.00411523	-3.34737	3.08659	0.0406355	pdhR<->aceE	DNA-binding transcriptional dual regulator PdhR<->pyruvate dehydrogenase E1 component	UTR
123389	+	5	0.0255754	0.00518322	-2.75657	3.55483	0.0215562	aceE	pyruvate dehydrogenase E1 component	ORF
123798	+	3	0.0244444	0.00748223	-2.51097	3.68882	0.0394034	aceE	pyruvate dehydrogenase E1 component	ORF
124822	+	5	0.0288889	0	-6.40572	3.5266	7.17245e-05	aceE	pyruvate dehydrogenase E1 component	ORF
125350	+	3	0.0215517	0	-6.0323	3.31984	0.000310493	aceE	pyruvate dehydrogenase E1 component	ORF
127894	+	3	0.0623501	0.00860431	-3.19274	4.43663	0.00362451	aceF<->lpd	pyruvate dehydrogenase, E2 subunit<->lipoamide dehydrogenase	UTR
128167	+	5	0.0205656	0.00480406	-2.06061	3.50313	0.0436053	lpd	lipoamide dehydrogenase	ORF
128603	+	3	0.02331	0.00226757	-3.26113	3.48722	0.0142056	lpd	lipoamide dehydrogenase	ORF
134817	+	3	0.075	0	-4.34588	2.65759	0.0406355	yacL	UPF0231 family protein YacL	UTR-3
134903	+	3	0.12	0	-4.34588	2.65759	0.0406355	yacL	UPF0231 family protein YacL	UTR-3
135721	-	5	0.0309278	0.0102509	-2.54348	3.18738	0.0454057	speE	spermidine synthase	ORF
136500	-	5	0.030303	0.00444443	-3.34959	3.08523	0.0406355	speE<->yacC	spermidine synthase<->putative lipoprotein YacC	UTR
142145	-	3	0.0230769	0	-4.34588	2.65759	0.0406355	can	carbonic anhydrase 2	ORF
142182	+	3	0.0816327	0.0144928	-2.95153	3.341	0.0280618	hpt	hypoxanthine phosphoribosyltransferase	UTR-3
142187	-	3	0.0215827	0	-4.34588	2.65759	0.0406355	can	carbonic anhydrase 2	ORF
142207	+	3	0.0465116	0	-4.74307	2.77491	0.0278591	hpt	hypoxanthine phosphoribosyltransferase	UTR-3
142347	+	3	0.046875	0	-4.34588	2.65759	0.0406355	hpt	hypoxanthine phosphoribosyltransferase	UTR-3
142583	+	3	0.12	0	-4.34588	2.65759	0.0406355	hpt	hypoxanthine phosphoribosyltransferase	UTR-3
144340	+	5	0.147059	0	-5.05418	2.88268	0.0184093	yadH	putative ABC transporter membrane subunit YadH	ORF
145474	+	3	0.2	0	-4.34588	2.65759	0.0406355	yadE	putative polysaccharide deacetylase lipoprotein	ORF
146683	-	5	0.027027	0	-4.34588	2.65759	0.0406355	panD	aspartate 1-decarboxylase proenzyme	ORF
147140	-	3	0.75	0	-4.34588	2.65759	0.0406355	panD	aspartate 1-decarboxylase proenzyme	UTR-5
147268	+	5	0.666667	0	-4.74307	2.77491	0.0278591	rpnC	recombination-promoting nuclease RpnC	ORF
147945	+	3	0.115385	0	-4.34588	2.65759	0.0406355	rpnC	recombination-promoting nuclease RpnC	UTR-3
148230	-	3	0.0454545	0	-4.34588	2.65759	0.0406355	panC	pantothenate synthetase	ORF
148397	-	3	0.0428571	0	-4.34588	2.65759	0.0406355	panC	pantothenate synthetase	ORF
149056	-	3	0.046875	0	-4.34588	2.65759	0.0406355	panB	3-methyl-2-oxobutanoate hydroxymethyltransferase	ORF
156107	+	5	1	0	-4.74307	2.77491	0.0278591	hrpB	putative ATP-dependent RNA helicase HrpB	UTR-5
157356	-	3	0.0833333	0	-4.34588	2.65759	0.0406355	folK	2-amino-4-hydroxy-6-hydroxymethyldihydropteridine diphosphokinase	ORF
158343	-	3	0.026087	0	-4.34588	2.65759	0.0406355	pcnB	poly(A) polymerase I	ORF
158448	-	3	0.0222222	0	-4.34588	2.65759	0.0406355	pcnB	poly(A) polymerase I	ORF
162929	-	5	1	0	-4.34588	2.65759	0.0406355	thpR	RNA 2\\',3\\'-cyclic phosphodiesterase	UTR-5
164501	+	3	0.15	0	-5.30996	2.98236	0.011229	hrpB	putative ATP-dependent RNA helicase HrpB	ORF
168785	+	3	0.0681818	0	-4.34588	2.65759	0.0406355	fhuA	ferrichrome outer membrane transporter/phage receptor	ORF
169858	+	3	0.157895	0	-4.34588	2.65759	0.0406355	fhuC	iron(III) hydroxamate ABC transporter ATP binding subunit	ORF
170592	+	3	0.166667	0	-4.34588	2.65759	0.0406355	fhuD	iron(III) hydroxamate ABC transporter periplasmic binding protein	ORF
173173	-	3	0.6	0	-4.34588	2.65759	0.0406355	hemL	glutamate-1-semialdehyde aminotransferase	UTR-3
174351	-	3	0.0431655	0.00151515	-3.34737	3.08659	0.0406355	hemL	glutamate-1-semialdehyde aminotransferase	ORF
174589	-	3	0.0206186	0	-4.74307	2.77491	0.0278591	hemL	glutamate-1-semialdehyde aminotransferase	ORF
177701	-	5	0.375	0.0734298	-2.23095	3.56345	0.0406355	btuF	vitamin B12 ABC transporter periplasmic binding protein	ORF
178417	-	3	0.115385	0	-4.34588	2.65759	0.0406355	btuF	vitamin B12 ABC transporter periplasmic binding protein	ORF
178753	-	3	0.0253165	0	-4.74307	2.77491	0.0278591	mtn	5\\'-methylthioadenosine/S-adenosylhomocysteine nucleosidase	ORF
184257	+	5	1	0	-4.34588	2.65759	0.0406355	cdaR	DNA-binding transcriptional activator CdaR	UTR-3
186072	-	5	0.0789474	0	-4.34588	2.65759	0.0406355	glnD	PII uridylyltransferase/uridylyl removing enzyme	ORF
188166	-	3	0.333333	0	-4.74307	2.77491	0.0278591	glnD	PII uridylyltransferase/uridylyl removing enzyme	ORF
191817	+	3	0.0740741	0	-5.30996	2.98236	0.011229	tsf<->pyrH	protein chain elongation factor EF-Ts<->UMP kinase	UTR
191823	+	5	0.0769231	0.00694443	-3.34206	3.08992	0.0406355	tsf<->pyrH	protein chain elongation factor EF-Ts<->UMP kinase	UTR
191841	+	5	0.0361446	0	-4.34588	2.65759	0.0406355	tsf<->pyrH	protein chain elongation factor EF-Ts<->UMP kinase	UTR
192031	+	3	0.0322581	0	-4.34588	2.65759	0.0406355	pyrH	UMP kinase	ORF
192313	+	3	0.03125	0	-4.34588	2.65759	0.0406355	pyrH	UMP kinase	ORF
193541	-	3	0.75	0	-4.34588	2.65759	0.0406355	map	methionine aminopeptidase	UTR-3
193898	+	5	0.0727273	0	-4.74307	2.77491	0.0278591	dxr	1-deoxy-D-xylulose 5-phosphate reductoisomerase	ORF
194842	+	5	0.021164	0	-4.74307	2.77491	0.0278591	dxr<->ispU	1-deoxy-D-xylulose 5-phosphate reductoisomerase<->undecaprenyl diphosphate synthase	UTR
194848	+	5	0.021164	0	-4.74307	2.77491	0.0278591	dxr<->ispU	1-deoxy-D-xylulose 5-phosphate reductoisomerase<->undecaprenyl diphosphate synthase	UTR
195475	+	3	0.0588235	0	-5.88275	3.24314	0.00076324	ispU	undecaprenyl diphosphate synthase	ORF
195579	+	5	0.0254237	0	-4.34588	2.65759	0.0406355	ispU	undecaprenyl diphosphate synthase	ORF
195582	+	3	0.034188	0	-4.74307	2.77491	0.0278591	ispU	undecaprenyl diphosphate synthase	ORF
195613	+	5	0.026087	0	-4.34588	2.65759	0.0406355	ispU	undecaprenyl diphosphate synthase	ORF
195912	+	5	0.0258621	0	-4.34588	2.65759	0.0406355	cdsA	CDP-diglyceride synthetase	ORF
196029	+	5	0.029703	0	-4.34588	2.65759	0.0406355	cdsA	CDP-diglyceride synthetase	ORF
196241	+	3	0.0234375	0	-4.34588	2.65759	0.0406355	cdsA	CDP-diglyceride synthetase	ORF
197491	+	3	0.0405405	0	-4.34588	2.65759	0.0406355	rseP	intramembrane zinc metalloprotease	ORF
199003	+	5	0.0319149	0	-4.34588	2.65759	0.0406355	bamA	outer membrane protein assembly factor BamA	ORF
199033	+	5	0.0294118	0	-4.34588	2.65759	0.0406355	bamA	outer membrane protein assembly factor BamA	ORF
199101	+	5	0.0275229	0	-4.34588	2.65759	0.0406355	bamA	outer membrane protein assembly factor BamA	ORF
199480	+	3	0.0384615	0	-4.34588	2.65759	0.0406355	bamA	outer membrane protein assembly factor BamA	ORF
200986	+	5	0.0235294	0	-4.74307	2.77491	0.0278591	lpxD	UDP-3-O-(3-hydroxymyristoyl)glucosamine N-acyltransferase	ORF
201055	+	3	0.0466667	0.00229885	-3.56077	3.17619	0.0217205	lpxD	UDP-3-O-(3-hydroxymyristoyl)glucosamine N-acyltransferase	ORF
201216	+	5	0.0300752	0	-4.74307	2.77491	0.0278591	lpxD	UDP-3-O-(3-hydroxymyristoyl)glucosamine N-acyltransferase	ORF
201401	+	5	0.0215827	0	-4.34588	2.65759	0.0406355	lpxD	UDP-3-O-(3-hydroxymyristoyl)glucosamine N-acyltransferase	ORF
202019	+	5	0.0469799	0.00684152	-2.86225	3.84597	0.0163897	lpxD<->fabZ	UDP-3-O-(3-hydroxymyristoyl)glucosamine N-acyltransferase<->3-hydroxy-acyl	UTR
203551	+	3	0.0205479	0	-4.34588	2.65759	0.0406355	lpxB	lipid A disaccharide synthase	ORF
203558	+	3	0.020979	0	-4.34588	2.65759	0.0406355	lpxB	lipid A disaccharide synthase	ORF
203609	+	3	0.034188	0	-4.74307	2.77491	0.0278591	lpxB	lipid A disaccharide synthase	ORF
203703	+	3	0.0421053	0	-4.74307	2.77491	0.0278591	lpxB	lipid A disaccharide synthase	ORF
203726	+	3	0.0333333	0	-4.34588	2.65759	0.0406355	lpxB	lipid A disaccharide synthase	ORF
203747	+	3	0.037037	0	-4.34588	2.65759	0.0406355	lpxB	lipid A disaccharide synthase	ORF
203815	+	5	0.0657895	0	-5.05418	2.88268	0.0184093	lpxB	lipid A disaccharide synthase	ORF
203875	+	5	0.0581395	0	-5.05418	2.88268	0.0184093	lpxB	lipid A disaccharide synthase	ORF
204561	+	3	0.0625	0	-4.34588	2.65759	0.0406355	rnhB	RNase HII	ORF
204874	+	3	0.0714286	0	-4.34588	2.65759	0.0406355	rnhB	RNase HII	ORF
206892	-	5	0.833333	0	-6.0323	3.31984	0.000310493	rof	modulator of Rho-dependent transcription termination	UTR-3
211618	+	5	0.8	0	-4.74307	2.77491	0.0278591	ldcC	lysine decarboxylase 2	ORF
213650	-	3	0.047619	0	-4.34588	2.65759	0.0406355	rof	modulator of Rho-dependent transcription termination	UTR-3
213885	-	3	0.0375	0	-4.34588	2.65759	0.0406355	rof	modulator of Rho-dependent transcription termination	ORF
213887	+	3	0.375	0	-4.34588	2.65759	0.0406355	tilS	tRNA(Ile)-lysidine synthetase	UTR-3
215907	-	3	0.428571	0	-4.34588	2.65759	0.0406355	yaeF	peptidase C92 family protein	UTR-3
217123	-	3	0.0344828	0	-4.34588	2.65759	0.0406355	proS	proline--tRNA ligase	ORF
217432	-	5	0.0254237	0	-4.34588	2.65759	0.0406355	proS	proline--tRNA ligase	ORF
217513	-	3	0.0252101	0	-4.34588	2.65759	0.0406355	proS	proline--tRNA ligase	ORF
217534	-	5	0.0333333	0	-4.74307	2.77491	0.0278591	proS	proline--tRNA ligase	ORF
217751	-	5	0.0280374	0	-4.34588	2.65759	0.0406355	proS	proline--tRNA ligase	ORF
218338	-	5	0.0361446	0	-4.34588	2.65759	0.0406355	proS	proline--tRNA ligase	ORF
218958	+	5	0.75	0	-4.34588	2.65759	0.0406355	nlpE	lipoprotein NlpE	UTR-3
221840	+	5	0.8	0	-5.71588	3.16176	0.00262634	gmhB	D-glycero-beta-D-manno-heptose-1,7-bisphosphate 7-phosphatase	UTR-5
222209	-	5	0.0447761	0	-4.34588	2.65759	0.0406355	metN	L-methionine/D-methionine ABC transporter ATP binding subunit	ORF
223458	+	3	0.115385	0	-4.34588	2.65759	0.0406355	gmhB<->rrsH	D-glycero-beta-D-manno-heptose-1,7-bisphosphate 7-phosphatase	UTR
224001	+	3	0.0319149	0	-5.30996	2.98236	0.011229	rrsH		ORF
224090	+	3	0.034965	0	-5.05418	2.88268	0.0184093	rrsH		ORF
224188	+	3	0.0291262	0	-4.34588	2.65759	0.0406355	rrsH		ORF
224551	+	5	0.0285714	0	-5.30996	2.98236	0.011229	rrsH		ORF
224689	+	5	0.240093	0.058799	-2.9373	6.19585	0.00446532	rrsH		ORF
225182	+	3	0.0238495	0.000209908	-6.88201	5.33823	5.42335e-08	rrsH		ORF
227829	+	3	0.571429	0	-4.74307	2.77491	0.0278591	rrlH		ORF
228658	+	3	0.0314961	0.00351354	-2.95022	3.34284	0.0184093	rrlH		ORF
228673	+	3	0.0945946	0	-5.52715	3.07509	0.00684476	rrlH<->rrfH		UTR
229045	+	3	0.714286	0.222222	-3.26782	3.48126	0.0128653	aspU<->dkgB	<->methylglyoxal reductase DkgB	UTR
229358	-	3	1	0	-4.34588	2.65759	0.0406355	yafC	putative LysR family transcriptional regulator YafC	UTR-3
229599	-	5	1	0	-4.34588	2.65759	0.0406355	yafC	putative LysR family transcriptional regulator YafC	UTR-3
232947	-	3	0.057971	0	-4.74307	2.77491	0.0278591	mltD	membrane-bound lytic murein transglycosylase D	ORF
233768	-	3	0.0416667	0	-4.34588	2.65759	0.0406355	mltD	membrane-bound lytic murein transglycosylase D	ORF
235854	+	5	0.571429	0	-4.74307	2.77491	0.0278591	yafS	putative S-adenosyl-L-methionine-dependent methyltransferase	UTR-3
237009	+	3	0.166667	0	-4.34588	2.65759	0.0406355	aspV<->yafT	<->lipoprotein YafT	UTR
246214	-	3	0.157895	0	-4.34588	2.65759	0.0406355	yafQ	ribosome-dependent mRNA interferase toxin YafQ	ORF
254590	-	5	0.0375	0	-4.34588	2.65759	0.0406355	pepD	peptidase D	ORF
255923	+	5	0.0307692	0	-4.74307	2.77491	0.0278591	gpt	xanthine-guanine phsophoribosyltransferase	UTR-5
256435	+	3	0.0361446	0	-4.34588	2.65759	0.0406355	gpt<->frsA	xanthine-guanine phsophoribosyltransferase<->fermentation-respiration switch protein	UTR
256476	+	3	0.444444	0.122222	-3.52801	3.60698	0.00401765	gpt<->frsA	xanthine-guanine phsophoribosyltransferase<->fermentation-respiration switch protein	UTR
256574	+	3	0.153846	0	-4.74307	2.77491	0.0278591	frsA	fermentation-respiration switch protein	ORF
257556	+	5	0.2	0	-4.34588	2.65759	0.0406355	frsA	fermentation-respiration switch protein	ORF
258984	+	3	0.0375	0	-4.34588	2.65759	0.0406355	crl		ORF
262829	+	3	0.5	0	-4.34588	2.65759	0.0406355	proA<->thrW	glutamate-5-semialdehyde dehydrogenase	UTR
262838	+	5	0.772727	0.0208333	-4.82142	3.8245	0.000310493	proA<->thrW	glutamate-5-semialdehyde dehydrogenase	UTR
263074	+	3	0.047619	0	-4.34588	2.65759	0.0406355	thrW		UTR-3
263084	+	3	0.113208	0	-5.30996	2.98236	0.011229	thrW		UTR-3
263093	+	3	0.0714286	0	-4.34588	2.65759	0.0406355	thrW		UTR-3
263110	+	3	0.0882353	0	-4.34588	2.65759	0.0406355	thrW		UTR-3
265605	-	3	0.333333	0	-4.34588	2.65759	0.0406355	ykfF<->ykfB	CP4-6 prophage; protein YkfF<->CP4-6 prophage; protein YkfB	UTR
295298	-	3	0.0810811	0	-4.34588	2.65759	0.0406355	yagN	CP4-6 prophage; protein YagN	ORF
305451	+	5	0.8	0	-4.74307	2.77491	0.0278591	yagU	inner membrane protein that contributes to acid resistance	UTR-3
329765	+	5	0.230769	0	-4.34588	2.65759	0.0406355	betT	choline:H(+) symporter	ORF
329923	+	5	0.25	0	-4.34588	2.65759	0.0406355	betT	choline:H(+) symporter	ORF
330192	+	3	0.333333	0	-4.34588	2.65759	0.0406355	betT	choline:H(+) symporter	ORF
330528	+	3	0.6	0	-4.34588	2.65759	0.0406355	betT	choline:H(+) symporter	ORF
345253	+	5	0.1	0	-4.34588	2.65759	0.0406355	yahL<->yahM	uncharacterized protein YahL<->uncharacterized protein YahM	UTR
345417	+	3	0.0967742	0	-4.34588	2.65759	0.0406355	yahM	uncharacterized protein YahM	ORF
375622	-	3	0.428571	0	-4.34588	2.65759	0.0406355	frmB	S-formylglutathione hydrolase FrmB	UTR-3
401932	+	3	0.6	0	-4.34588	2.65759	0.0406355	phoA	alkaline phosphatase	ORF
420911	+	3	0.4375	0.0166667	-3.56427	3.17294	0.0217205	brnQ<->proY	branched chain amino acid transporter BrnQ<->putative transporter ProY	UTR
424932	-	3	0.25	0	-4.34588	2.65759	0.0406355	acpH	acyl carrier protein phosphodiesterase	UTR-5
426725	+	5	0.0952381	0	-4.74307	2.77491	0.0278591	tgt	tRNA-guanine transglycosylase	ORF
428023	+	3	0.111111	0	-5.30996	2.98236	0.011229	secD	Sec translocon accessory complex subunit SecD	ORF
433897	+	3	0.0833333	0	-4.34588	2.65759	0.0406355	ribD	fused diaminohydroxyphosphoribosylaminopyrimidine deaminase/5-amino-6-(5-phosphoribosylamino)uracil reductase	ORF
435133	+	5	0.0352941	0	-4.34588	2.65759	0.0406355	ribE<->nusB	6,7-dimethyl-8-ribityllumazine synthase<->transcription antitermination protein NusB	UTR
435206	+	5	0.0319149	0	-4.34588	2.65759	0.0406355	nusB	transcription antitermination protein NusB	ORF
435536	+	3	0.097561	0.00135501	-3.75349	3.25271	0.0101278	nusB	transcription antitermination protein NusB	ORF
442869	+	5	0.0789474	0	-4.34588	2.65759	0.0406355	thiI	tRNA uridine 4-sulfurtransferase	ORF
443127	+	3	0.157895	0	-4.34588	2.65759	0.0406355	thiI	tRNA uridine 4-sulfurtransferase	UTR-3
449812	-	3	0.0833333	0	-4.34588	2.65759	0.0406355	cyoB	cytochrome bo3 ubiquinol oxidase subunit 1	ORF
450132	-	3	0.0461538	0	-4.34588	2.65759	0.0406355	cyoB	cytochrome bo3 ubiquinol oxidase subunit 1	ORF
450397	-	5	0.04	0	-4.34588	2.65759	0.0406355	cyoB	cytochrome bo3 ubiquinol oxidase subunit 1	ORF
450620	-	5	0.038961	0	-4.34588	2.65759	0.0406355	cyoB	cytochrome bo3 ubiquinol oxidase subunit 1	ORF
453863	-	3	0.0746269	0	-5.05418	2.88268	0.0184093	yajG	putative lipoprotein YajG	ORF
456859	+	3	0.0230769	0	-4.34588	2.65759	0.0406355	clpP	ATP-dependent Clp protease proteolytic subunit	ORF
460111	+	5	0.047619	0	-4.74307	2.77491	0.0278591	lon	Lon protease	ORF
461983	+	5	0.0737705	0.00339889	-3.11775	3.41174	0.011229	ppiD	periplasmic folding chaperone	ORF
463734	+	3	0.024	0	-4.34588	2.65759	0.0406355	ppiD	periplasmic folding chaperone	ORF
480083	-	3	0.0422535	0	-4.34588	2.65759	0.0406355	maa<->hha	maltose O-acetyltransferase<->hemolysin expression modulating protein	UTR
480129	-	3	0.0333333	0	-4.34588	2.65759	0.0406355	hha	hemolysin expression modulating protein	ORF
480344	-	5	0.026087	0	-4.34588	2.65759	0.0406355	tomB	protein that modulates Hha toxicity	ORF
480426	-	5	0.0769231	0	-4.34588	2.65759	0.0406355	tomB	protein that modulates Hha toxicity	ORF
484396	-	3	0.0779221	0	-5.30996	2.98236	0.011229	acrB	multidrug efflux pump RND permease AcrB	ORF
484816	-	3	0.0344828	0	-4.74307	2.77491	0.0278591	acrA	multidrug efflux pump membrane fusion lipoprotein AcrA	ORF
485122	-	3	0.0225564	0	-4.34588	2.65759	0.0406355	acrA	multidrug efflux pump membrane fusion lipoprotein AcrA	ORF
490670	-	3	0.214286	0	-4.34588	2.65759	0.0406355	priC	primosomal replication protein N\\'\\'	ORF
491320	+	5	0.0230769	0	-4.34588	2.65759	0.0406355	ybaN<->apt	conserved inner membrane protein YbaN<->adenine phosphoribosyltransferase	UTR
491688	+	3	0.0325203	0	-4.74307	2.77491	0.0278591	apt	adenine phosphoribosyltransferase	ORF
491747	+	3	0.0280374	0	-4.34588	2.65759	0.0406355	apt	adenine phosphoribosyltransferase	ORF
491791	+	3	0.03	0	-4.34588	2.65759	0.0406355	apt	adenine phosphoribosyltransferase	ORF
491963	+	3	0.0609756	0	-5.05418	2.88268	0.0184093	apt<->dnaX	adenine phosphoribosyltransferase<->DNA polymerase III subunit gamma	UTR
492545	+	5	0.103448	0	-4.34588	2.65759	0.0406355	dnaX	DNA polymerase III subunit gamma	ORF
494269	+	5	0.0657895	0	-5.05418	2.88268	0.0184093	ybaB	putative nucleoid-associated protein YbaB	ORF
497398	+	3	0.0263158	0	-4.74307	2.77491	0.0278591	adk	adenylate kinase	ORF
500410	+	3	0.12069	0	-5.52715	3.07509	0.00684476	gsk	inosine/guanosine kinase	ORF
507398	+	3	0.25	0	-4.34588	2.65759	0.0406355	chiX		UTR-3
507486	+	3	0.5	0	-4.34588	2.65759	0.0406355	chiX		UTR-3
508549	+	3	0.172414	0	-5.05418	2.88268	0.0184093	ybaQ	putative DNA-binding transcriptional regulator YbaQ	ORF
528286	-	5	1	0	-5.30996	2.98236	0.011229	tesA	multifunctional acyl-CoA thioesterase I and protease I and lysophospholipase L1	UTR-5
532947	-	5	1	0	-4.34588	2.65759	0.0406355	allS	DNA-binding transcriptional activator AllS	UTR-5
553985	-	3	0.0438596	0	-5.05418	2.88268	0.0184093	ppiB	peptidyl-prolyl cis-trans isomerase B	ORF
554023	-	5	0.0254237	0	-4.34588	2.65759	0.0406355	ppiB	peptidyl-prolyl cis-trans isomerase B	ORF
554252	-	3	0.0265487	0	-4.34588	2.65759	0.0406355	ppiB	peptidyl-prolyl cis-trans isomerase B	ORF
554444	-	5	0.03	0	-4.34588	2.65759	0.0406355	ppiB	peptidyl-prolyl cis-trans isomerase B	UTR-5
555003	+	5	0.0545455	0	-4.34588	2.65759	0.0406355	cysS	cysteine--tRNA ligase	ORF
559377	-	3	0.75	0	-4.34588	2.65759	0.0406355	folD	bifunctional 5,10-methylene-tetrahydrofolate dehydrogenase/ 5,10-methylene-tetrahydrofolate cyclohydrolase	UTR-5
559779	-	5	1	0	-4.74307	2.77491	0.0278591	folD	bifunctional 5,10-methylene-tetrahydrofolate dehydrogenase/ 5,10-methylene-tetrahydrofolate cyclohydrolase	UTR-5
564699	+	5	0.15	0.047619	-4.64313	3.71759	0.000521425	argU		UTR-5
564883	+	3	0.0275229	0	-4.34588	2.65759	0.0406355	argU		UTR-3
564893	+	3	0.14433	0	-6.51142	3.58899	5.69153e-05	argU		UTR-3
564977	+	3	0.0588235	0	-4.34588	2.65759	0.0406355	argU		UTR-3
565002	+	3	0.119048	0	-5.05418	2.88268	0.0184093	argU		UTR-3
565053	+	3	0.142857	0	-4.34588	2.65759	0.0406355	argU		UTR-3
575813	-	3	0.44	0.00976518	-3.19469	4.25536	0.00564446	nmpC		ORF
575885	-	3	0.0416667	0	-4.34588	2.65759	0.0406355	nmpC		ORF
578420	-	3	0.0442478	0	-5.05418	2.88268	0.0184093	borD	DLP12 prophage; prophage lipoprotein BorD	UTR-3
578651	-	3	0.0237288	0	-5.52715	3.07509	0.00684476	borD	DLP12 prophage; prophage lipoprotein BorD	ORF
582834	+	5	0.75	0	-4.34588	2.65759	0.0406355	tfaX	DLP12 prophage; protein TfaX	UTR-5
584997	-	3	0.0405405	0	-4.34588	2.65759	0.0406355	ompT	outer membrane protease VII (outer membrane protein 3b)	ORF
585182	-	5	0.0344828	0	-4.34588	2.65759	0.0406355	ompT	outer membrane protease VII (outer membrane protein 3b)	ORF
605953	-	3	0.1875	0	-4.34588	2.65759	0.0406355	ybdJ	DUF1158 domain-containing protein YbdJ	ORF
606199	-	5	0.230769	0	-4.34588	2.65759	0.0406355	ybdJ<->ybdK	DUF1158 domain-containing protein YbdJ<->carboxylate-amine ligase	UTR
632206	-	3	0.75	0	-4.34588	2.65759	0.0406355	hcxA	hydroxycarboxylate dehydrogenase A	UTR-3
640777	+	5	0.0441176	0	-4.34588	2.65759	0.0406355	ahpF	alkyl hydroperoxide reductase, AhpF component	ORF
641069	+	3	0.0483871	0	-4.34588	2.65759	0.0406355	ahpF	alkyl hydroperoxide reductase, AhpF component	ORF
641578	-	3	0.24	0	-5.30996	2.98236	0.011229	uspG	universal stress protein G	ORF
643415	+	5	0.5	0	-4.34588	2.65759	0.0406355	ybdR	putative Zn(2(+))-dependent alcohol dehydrogenase YbdR	UTR-3
644142	-	3	0.333333	0	-4.34588	2.65759	0.0406355	rnk<->rna	nucleoside diphosphate kinase regulator<->RNase I	UTR
645052	-	3	0.6	0	-4.34588	2.65759	0.0406355	rna<->citT	RNase I<->citrate:succinate antiporter	UTR
651581	+	5	0.75	0	-4.34588	2.65759	0.0406355	dpiB	sensory histidine kinase DpiB	UTR-5
655410	-	3	1	0	-4.34588	2.65759	0.0406355	dcuC	anaerobic C4-dicarboxylate transporter DcuC	ORF
655808	-	5	1	0	-5.05418	2.88268	0.0184093	dcuC	anaerobic C4-dicarboxylate transporter DcuC	ORF
657275	+	5	0.0689655	0.0045232	-2.54348	3.18738	0.0454057	pagP<->cspE	Lipid IVA palmitoyltransferase<->transcription antiterminator and regulator of RNA stability	UTR
663994	-	3	0.0588235	0	-4.34588	2.65759	0.0406355	dacA<->rlpA	D-alanyl-D-alanine carboxypeptidase DacA<->rare lipoprotein RlpA	UTR
665042	-	3	0.0681818	0	-4.34588	2.65759	0.0406355	rlpA	rare lipoprotein RlpA	ORF
665299	-	5	0.0625	0	-4.34588	2.65759	0.0406355	mrdB	SEDS family protein MrdB	ORF
666181	-	3	0.125	0	-4.34588	2.65759	0.0406355	mrdB	SEDS family protein MrdB	ORF
666904	-	5	0.142857	0	-4.34588	2.65759	0.0406355	mrdA	peptidoglycan DD-transpeptidase MrdA	ORF
667852	-	5	0.0731707	0	-4.34588	2.65759	0.0406355	mrdA	peptidoglycan DD-transpeptidase MrdA	ORF
668152	-	3	0.0526316	0	-4.34588	2.65759	0.0406355	mrdA	peptidoglycan DD-transpeptidase MrdA	ORF
668257	-	3	0.03125	0	-4.34588	2.65759	0.0406355	rlmH	23S rRNA m(3)psi1915 methyltransferase	ORF
668478	-	5	0.0238095	0	-4.34588	2.65759	0.0406355	rlmH	23S rRNA m(3)psi1915 methyltransferase	ORF
669692	+	5	0.5	0	-4.74307	2.77491	0.0278591	ybeL	DUF1451 domain-containing protein YbeL	UTR-5
670596	+	5	0.666667	0	-4.74307	2.77491	0.0278591	ybeL	DUF1451 domain-containing protein YbeL	UTR-5
674581	-	3	0.0422535	0	-4.34588	2.65759	0.0406355	leuS	leucine--tRNA ligase	ORF
691034	-	3	0.0714286	0	-4.34588	2.65759	0.0406355	ybeX	CorC-HlyC family protein YbeX	ORF
691278	-	3	0.114754	0.00652387	-2.25037	3.35032	0.0490239	ybeX	CorC-HlyC family protein YbeX	ORF
691798	-	5	0.0615385	0	-4.74307	2.77491	0.0278591	ybeX<->ybeY	CorC-HlyC family protein YbeX<->endoribonuclease YbeY	UTR
693907	-	3	0.0681818	0	-4.34588	2.65759	0.0406355	miaB	isopentenyl-adenosine A37 tRNA methylthiolase	ORF
696505	-	3	0.050571	0.00707668	-2.38819	4.82033	0.0291915	glnX<->glnV		UTR
696633	-	3	0.023918	0.00108567	-3.81805	4.11438	0.00147795	glnV<->metU		UTR
696692	-	5	0.0265577	0.00502013	-2.35171	4.62693	0.0248787	metU		ORF
696741	-	3	0.575485	0.108627	-3.22487	9.96993	0.00528372	metU<->glnW		UTR
696751	-	3	0.0234425	0.00628338	-2.63503	5.82349	0.0278591	metU<->glnW		UTR
696831	-	3	0.0216024	0.00337899	-3.93796	5.65917	0.000438151	glnW<->glnU		UTR
710517	-	3	0.0202703	0	-4.34588	2.65759	0.0406355	fur	DNA-binding transcriptional dual regulator Fur	ORF
710752	-	3	0.0201342	0	-4.34588	2.65759	0.0406355	uof<->fldA	RyhB-regulated fur leader peptide<->flavodoxin 1	UTR
711620	-	3	0.0769231	0	-4.74307	2.77491	0.0278591	ybfE	LexA-regulated protein	ORF
713855	+	3	0.0652174	0	-4.34588	2.65759	0.0406355	pgm	phosphoglucomutase	ORF
729089	+	5	0.103448	0	-4.34588	2.65759	0.0406355	ybfA	DUF2517 domain-containing protein YbfA	UTR-5
729358	+	3	0.166667	0	-4.34588	2.65759	0.0406355	ybfA<->rhsC	DUF2517 domain-containing protein YbfA<->rhs element protein RhsC	UTR
733342	+	5	0.75	0	-4.34588	2.65759	0.0406355	rhsC	rhs element protein RhsC	ORF
739425	+	5	1	0	-4.34588	2.65759	0.0406355	ybgA	DUF1722 domain-containing protein YbgA	ORF
758534	+	3	0.363636	0	-4.74307	2.77491	0.0278591	sdhB<->sucA	succinate:quinone oxidoreductase, iron-sulfur cluster binding protein<->subunit of E1(0) component of 2-oxoglutarate dehydrogenase	UTR
771426	+	3	0.0428571	0	-4.34588	2.65759	0.0406355	mngB<->cydA	alpha-mannosidase<->cytochrome bd-I ubiquinol oxidase subunit I	UTR
771656	+	3	0.0615385	0	-4.74307	2.77491	0.0278591	cydA	cytochrome bd-I ubiquinol oxidase subunit I	ORF
772908	+	3	0.0422535	0	-4.34588	2.65759	0.0406355	cydA	cytochrome bd-I ubiquinol oxidase subunit I	ORF
772910	+	5	0.0422535	0	-4.34588	2.65759	0.0406355	cydA	cytochrome bd-I ubiquinol oxidase subunit I	ORF
773378	+	3	0.0348837	0	-4.34588	2.65759	0.0406355	cydB	cytochrome bd-I ubiquinol oxidase subunit II	ORF
773776	+	5	0.0291262	0	-4.34588	2.65759	0.0406355	cydB	cytochrome bd-I ubiquinol oxidase subunit II	ORF
774036	+	3	0.0267857	0	-4.34588	2.65759	0.0406355	cydB	cytochrome bd-I ubiquinol oxidase subunit II	ORF
778271	+	5	0.0357143	0	-4.34588	2.65759	0.0406355	tolB	Tol-Pal system periplasmic protein TolB	ORF
779522	+	3	0.0244898	0.00155248	-2.54541	3.18279	0.0439174	pal	peptidoglycan-associated outer membrane lipoprotein Pal	ORF
781040	+	3	0.0972763	0.00432228	-5.12643	5.84373	2.53977e-06	lysW<->valZ		UTR
781318	+	3	0.0236794	0.00159744	-3.13075	3.73314	0.0190312	lysY<->lysZ		UTR
781545	+	3	0.059322	0.00852274	-3.74847	3.72288	0.00237835	lysZ<->lysQ		UTR
781691	+	3	0.333333	0	-4.34588	2.65759	0.0406355	lysQ<->nadA	<->quinolinate synthase	UTR
789759	-	5	0.636364	0	-5.52715	3.07509	0.00684476	galK	galactokinase	ORF
794751	+	5	0.769231	0.0175439	-4.06765	3.40571	0.00255556	acrZ	multidrug efflux pump accessory protein AcrZ	UTR-5
794996	+	5	0.857143	0	-5.30996	2.98236	0.011229	acrZ<->modA	multidrug efflux pump accessory protein AcrZ<->molybdate ABC transporter periplasmic binding protein	UTR
798206	-	5	0.266667	0	-4.74307	2.77491	0.0278591	ybhA	pyridoxal phosphate/fructose-1,6-bisphosphate phosphatase	ORF
807659	+	3	0.75	0	-4.34588	2.65759	0.0406355	ybhJ	putative hydratase YbhJ	UTR-3
832197	+	3	0.1	0	-4.34588	2.65759	0.0406355	rhlE	ATP-dependent RNA helicase RhlE	ORF
837924	-	3	0.210526	0	-4.74307	2.77491	0.0278591	ybiJ	DUF1471 domain-containing protein YbiJ	ORF
842312	+	5	1	0.0833333	-3.91955	3.33042	0.00506241	rlmF	23S rRNA m(6)A1618 methyltransferase	UTR-5
852547	-	3	0.2	0	-4.34588	2.65759	0.0406355	opgE	phosphoethanolamine transferase	ORF
853511	+	3	0.166667	0	-4.34588	2.65759	0.0406355	mntR	DNA-binding transcriptional dual regulator MntR	ORF
855384	-	5	0.0566038	0	-4.34588	2.65759	0.0406355	ldtB	L,D-transpeptidase YbiS	ORF
857908	+	3	0.5	0	-4.34588	2.65759	0.0406355	ybiT	ABC transporter ATP-binding protein YbiT	UTR-3
876668	-	3	0.176471	0	-4.34588	2.65759	0.0406355	rimO	ribosomal protein S12 methylthiotransferase RimO	UTR-3
882396	-	3	0.391304	0	-5.88275	3.24314	0.00076324	deoR	DNA-binding transcriptional repressor DeoR	ORF
883236	-	3	0.06	0	-4.34588	2.65759	0.0406355	ybjG	undecaprenyl pyrophosphate phosphatase	ORF
891096	+	3	0.0588235	0	-5.05418	2.88268	0.0184093	ybjC	DUF1418 domain-containing protein YbjC	ORF
891162	+	3	0.0526316	0	-4.74307	2.77491	0.0278591	ybjC	DUF1418 domain-containing protein YbjC	ORF
891840	+	3	0.0428571	0	-4.34588	2.65759	0.0406355	nfsA	NADPH-dependent nitroreductase NfsA	ORF
899276	+	5	0.137931	0	-4.74307	2.77491	0.0278591	rlmC	23S rRNA m(5)U747 methyltransferase	ORF
918088	-	3	0.0576923	0	-4.34588	2.65759	0.0406355	aqpZ	water channel AqpZ	UTR-5
918156	-	3	0.0416667	0	-4.34588	2.65759	0.0406355	ybjX	DUF535 domain-containing protein YbjX	ORF
918717	-	5	0.0238095	0	-4.34588	2.65759	0.0406355	ybjX	DUF535 domain-containing protein YbjX	ORF
922317	+	5	0.375	0	-4.34588	2.65759	0.0406355	macB	ABC-type tripartite efflux pump ATP binding/membrane subunit	UTR-3
922663	+	3	0.1875	0	-4.34588	2.65759	0.0406355	clpS	specificity factor for ClpA-ClpP chaperone-protease complex	UTR-5
925559	-	3	0.5	0	-4.34588	2.65759	0.0406355	serW		UTR-3
925613	-	3	0.214286	0	-4.34588	2.65759	0.0406355	serW		UTR-3
926193	-	3	0.0206897	0	-5.88275	3.24314	0.00076324	serW<->infA	<->translation initiation factor IF-1	UTR
926479	-	5	0.523207	0.141328	-2.12513	6.70273	0.0389019	infA<->aat	translation initiation factor IF-1<->leucyl/phenylalanyl-tRNA--protein transferase	UTR
928205	-	5	0.6	0	-4.34588	2.65759	0.0406355	cydC	glutathione/L-cysteine ABC exporter subunit CydC	ORF
939734	+	3	0.0309278	0	-4.34588	2.65759	0.0406355	serS	serine--tRNA ligase	ORF
939774	+	3	0.0659341	0.00164914	-2.54541	3.18279	0.0439174	serS	serine--tRNA ligase	ORF
946327	+	3	0.3	0	-4.34588	2.65759	0.0406355	ycaD	putative transporter YcaD	ORF
952917	-	3	0.0631579	0	-5.30996	2.98236	0.011229	pflB	pyruvate formate-lyase	ORF
953998	-	3	0.214286	0	-4.34588	2.65759	0.0406355	focA	formate channel FocA	ORF
957855	+	3	0.103448	0	-4.34588	2.65759	0.0406355	serC	phosphoserine/phosphohydroxythreonine aminotransferase	ORF
961530	+	3	0.0230769	0	-4.34588	2.65759	0.0406355	cmk	cytidylate kinase	ORF
961554	+	3	0.0241935	0	-4.34588	2.65759	0.0406355	cmk	cytidylate kinase	ORF
961573	+	3	0.0252101	0	-4.34588	2.65759	0.0406355	cmk	cytidylate kinase	ORF
961652	+	3	0.0285714	0	-4.34588	2.65759	0.0406355	cmk	cytidylate kinase	ORF
964070	+	3	0.0425532	0	-4.74307	2.77491	0.0278591	ihfB	integration host factor subunit beta	ORF
964100	+	3	0.1625	0.0162181	-2.21337	3.91306	0.049336	ihfB	integration host factor subunit beta	ORF
966645	+	5	0.163265	0.018018	-2.94398	3.34721	0.0304591	msbA	ATP-binding lipopolysaccharide transport protein	ORF
967004	+	3	0.105263	0	-4.74307	2.77491	0.0278591	msbA	ATP-binding lipopolysaccharide transport protein	ORF
967819	+	3	0.0810811	0	-4.34588	2.65759	0.0406355	msbA	ATP-binding lipopolysaccharide transport protein	ORF
978165	+	5	0.0833333	0	-4.34588	2.65759	0.0406355	mukB	chromosome partitioning protein MukB	ORF
980136	+	5	0.0555556	0	-4.34588	2.65759	0.0406355	mukB	chromosome partitioning protein MukB	ORF
983333	+	3	0.0833333	0	-4.34588	2.65759	0.0406355	ycbK	DUF882 domain-containing protein YcbK	ORF
984142	-	5	0.5	0	-4.34588	2.65759	0.0406355	aspC	aspartate aminotransferase	UTR-3
985970	-	3	0.0377358	0	-4.74307	2.77491	0.0278591	ompF	outer membrane porin F	ORF
986138	-	5	0.0243902	0	-4.34588	2.65759	0.0406355	ompF	outer membrane porin F	ORF
986308	-	3	0.0234375	0	-4.34588	2.65759	0.0406355	ompF	outer membrane porin F	ORF
986324	-	3	0.0447761	0	-5.30996	2.98236	0.011229	ompF	outer membrane porin F	ORF
990120	-	3	0.0447761	0	-4.34588	2.65759	0.0406355	pncB	nicotinate phosphoribosyltransferase	ORF
992884	+	5	0.0967742	0	-4.34588	2.65759	0.0406355	pepN	aminopeptidase N	ORF
1002110	-	3	1	0	-4.34588	2.65759	0.0406355	ssuE	NADPH-dependent FMN reductase	UTR-5
1005186	+	3	0.115385	0	-4.34588	2.65759	0.0406355	pyrD	dihydroorotate dehydrogenase, type 2	ORF
1006666	+	3	0.666667	0	-4.74307	2.77491	0.0278591	zapC	cell division protein ZapC	UTR-3
1012081	+	3	0.121212	0	-4.74307	2.77491	0.0278591	pqiA	intermembrane transport protein PqiA	ORF
1015471	-	3	0.3	0	-4.34588	2.65759	0.0406355	fabA	beta-hydroxyacyl-acyl carrier protein dehydratase/isomerase	UTR-3
1015712	-	3	0.137931	0	-4.74307	2.77491	0.0278591	fabA	beta-hydroxyacyl-acyl carrier protein dehydratase/isomerase	UTR-3
1015763	-	3	0.0989011	0.0119048	-3.91955	3.33042	0.00506241	fabA	beta-hydroxyacyl-acyl carrier protein dehydratase/isomerase	UTR-3
1015794	-	3	0.030303	0	-4.34588	2.65759	0.0406355	fabA	beta-hydroxyacyl-acyl carrier protein dehydratase/isomerase	UTR-3
1015828	-	3	0.0288462	0	-4.34588	2.65759	0.0406355	fabA	beta-hydroxyacyl-acyl carrier protein dehydratase/isomerase	UTR-3
1018269	+	3	0.230769	0	-4.34588	2.65759	0.0406355	matP	macrodomain Ter protein	UTR-5
1028591	-	3	0.0789474	0	-4.34588	2.65759	0.0406355	hspQ	heat shock protein, hemimethylated DNA-binding protein	ORF
1028644	-	3	0.0681818	0	-4.34588	2.65759	0.0406355	hspQ	heat shock protein, hemimethylated DNA-binding protein	ORF
1031155	-	5	0.0434783	0	-4.34588	2.65759	0.0406355	yccA	modulator of FtsH protease	ORF
1050427	-	3	0.0731707	0	-4.34588	2.65759	0.0406355	cspH	CspA family protein CspH	UTR-3
1051902	+	3	1	0	-4.74307	2.77491	0.0278591	ymcE	protein YmcE	ORF
1052331	+	3	0.4	0.0144928	-3.34206	3.08992	0.0406355	gnsA	putative phosphatidylethanolamine synthesis regulator GnsA	UTR-3
1056885	-	3	1	0	-4.34588	2.65759	0.0406355	torS	sensory histidine kinase TorS	UTR-5
1098227	-	5	0.75	0	-4.34588	2.65759	0.0406355	serX		UTR-5
1100305	+	3	0.0882353	0	-4.34588	2.65759	0.0406355	ycdZ	putative inner membrane protein	ORF
1105204	+	5	0.214286	0	-4.34588	2.65759	0.0406355	csgC	inhibitor of CsgA amyloid formation	ORF
1105396	+	3	0.428571	0	-5.30996	2.98236	0.011229	csgC<->ymdA	inhibitor of CsgA amyloid formation<->uncharacterized protein YmdA	UTR
1106304	+	5	0.333333	0	-4.34588	2.65759	0.0406355	ymdB	2\\'-O-acetyl-ADP-ribose deacetylase, regulator of RNase III activity	ORF
1109512	+	3	0.0606061	0	-4.74307	2.77491	0.0278591	opgG	osmoregulated periplasmic glucans (OPGs) biosynthesis protein G	ORF
1118893	+	5	1	0	-4.34588	2.65759	0.0406355	yceA	UPF0176 protein YceA	UTR-3
1119314	+	3	1	0	-4.34588	2.65759	0.0406355	yceA	UPF0176 protein YceA	UTR-3
1120772	-	3	0.105263	0	-5.30996	2.98236	0.011229	bssS	regulator of biofilm formation	ORF
1129378	-	3	0.44	0.108333	-2.89083	3.61825	0.0176267	flgN	flagellar biosynthesis protein FlgN	UTR-3
1129427	-	3	0.102564	0	-4.74307	2.77491	0.0278591	flgN	flagellar biosynthesis protein FlgN	ORF
1129593	-	3	0.0508475	0	-4.34588	2.65759	0.0406355	flgN	flagellar biosynthesis protein FlgN	ORF
1129601	-	3	0.130435	0	-5.88275	3.24314	0.00076324	flgN	flagellar biosynthesis protein FlgN	ORF
1130164	-	5	0.241935	0	-7.6025	4.32331	2.23165e-06	flgM<->flgA	anti-sigma factor for FliA (sigma(28))<->flagellar basal body P-ring formation protein FlgA	UTR
1130369	-	5	0.0333333	0	-4.34588	2.65759	0.0406355	flgA	flagellar basal body P-ring formation protein FlgA	ORF
1130398	-	5	0.0337079	0	-4.34588	2.65759	0.0406355	flgA	flagellar basal body P-ring formation protein FlgA	ORF
1130417	-	3	0.043956	0	-4.74307	2.77491	0.0278591	flgA	flagellar basal body P-ring formation protein FlgA	ORF
1130475	-	3	0.0288462	0	-4.34588	2.65759	0.0406355	flgA	flagellar basal body P-ring formation protein FlgA	ORF
1130887	-	5	0.75	0	-5.30996	2.98236	0.011229	flgA	flagellar basal body P-ring formation protein FlgA	UTR-5
1131946	+	5	0.05	0	-4.34588	2.65759	0.0406355	flgD	flagellar biosynthesis, initiation of hook assembly	ORF
1132893	+	3	0.0447761	0	-4.34588	2.65759	0.0406355	flgE	flagellar hook protein FlgE	ORF
1133817	+	3	0.0810811	0	-4.34588	2.65759	0.0406355	flgF	flagellar basal-body rod protein FlgF	ORF
1133846	+	5	0.0789474	0	-4.34588	2.65759	0.0406355	flgF	flagellar basal-body rod protein FlgF	ORF
1134902	+	3	0.0833333	0	-4.34588	2.65759	0.0406355	flgG	flagellar basal-body rod protein FlgG	ORF
1135507	+	5	0.09375	0	-4.34588	2.65759	0.0406355	flgG	flagellar basal-body rod protein FlgG	ORF
1136070	+	3	0.176471	0	-4.34588	2.65759	0.0406355	flgH	flagellar L-ring protein	ORF
1138352	+	5	0.136364	0	-4.34588	2.65759	0.0406355	flgJ<->flgK	putative peptidoglycan hydrolase FlgJ<->flagellar hook-filament junction protein 1	UTR
1138362	+	5	0.0789474	0	-4.34588	2.65759	0.0406355	flgJ<->flgK	putative peptidoglycan hydrolase FlgJ<->flagellar hook-filament junction protein 1	UTR
1141272	-	3	0.0612245	0	-4.34588	2.65759	0.0406355	rne	ribonuclease E	ORF
1141707	-	5	0.0545455	0	-4.34588	2.65759	0.0406355	rne	ribonuclease E	ORF
1145410	+	5	0.025641	0	-4.34588	2.65759	0.0406355	rluC	23S rRNA pseudouridine(955/2504/2580) synthase	ORF
1145426	+	3	0.0254237	0	-4.34588	2.65759	0.0406355	rluC	23S rRNA pseudouridine(955/2504/2580) synthase	ORF
1146647	+	5	0.857143	0.166667	-3.34959	3.08523	0.0406355	sraB		ORF
1148253	+	3	0.0461538	0	-4.34588	2.65759	0.0406355	plsX	putative phosphate acyltransferase	ORF
1149219	+	5	0.0561798	0	-5.05418	2.88268	0.0184093	fabH	beta-ketoacyl	ORF
1149498	+	3	0.0357143	0	-4.34588	2.65759	0.0406355	fabH	beta-ketoacyl	ORF
1150673	+	3	0.0235849	0	-5.05418	2.88268	0.0184093	fabG	3-oxoacyl	ORF
1157629	+	5	0.304348	0.0095238	-3.56427	3.17294	0.0217205	ycfH<->ptsG	putative metal-dependent hydrolase YcfH<->glucose-specific PTS enzyme IIBC component	UTR
1158719	+	3	0.05	0	-4.34588	2.65759	0.0406355	ptsG	glucose-specific PTS enzyme IIBC component	ORF
1165991	+	5	1	0.333333	-4.06909	3.40267	0.0025208	ycfP<->ndh	UPF0227 protein YcfP<->NADH:quinone oxidoreductase II	UTR
1166828	+	5	0.0454545	0	-4.34588	2.65759	0.0406355	ndh	NADH:quinone oxidoreductase II	ORF
1167259	+	5	0.0384615	0	-4.34588	2.65759	0.0406355	ndh	NADH:quinone oxidoreductase II	ORF
1167472	+	3	0.0681818	0	-4.34588	2.65759	0.0406355	ndh<->ycfJ	NADH:quinone oxidoreductase II<->PF05433 family protein YcfJ	UTR
1167595	+	3	0.235294	0	-5.71588	3.16176	0.00262634	ndh<->ycfJ	NADH:quinone oxidoreductase II<->PF05433 family protein YcfJ	UTR
1181723	-	3	0.3	0	-4.34588	2.65759	0.0406355	ymfA	putative inner membrane protein	ORF
1185659	-	5	0.206897	0.032603	-2.64115	3.74116	0.0278591	potA	spermidine preferential ABC transporter ATP binding subunit	UTR-5
1191810	-	3	0.352941	0.0215054	-2.64137	3.74227	0.043668	purB	adenylosuccinate lyase	ORF
1192861	-	3	0.0545455	0	-4.34588	2.65759	0.0406355	mnmA	tRNA-specific 2-thiouridylase	ORF
1193003	-	5	0.05	0	-4.34588	2.65759	0.0406355	mnmA	tRNA-specific 2-thiouridylase	ORF
1193561	-	3	0.0677966	0	-4.74307	2.77491	0.0278591	mnmA	tRNA-specific 2-thiouridylase	ORF
1196290	+	3	0.0348837	0	-4.34588	2.65759	0.0406355	icd	isocitrate dehydrogenase	ORF
1199441	+	5	0.4	0	-4.74307	2.77491	0.0278591	lit	e14 prophage; cell death peptidase Lit	ORF
1201195	-	3	1	0	-4.34588	2.65759	0.0406355	ymfH	e14 prophage; protein YmfH	ORF
1227730	+	5	0.0625	0	-4.34588	2.65759	0.0406355	ycgL	PF05166 family protein YcgL	ORF
1228204	+	3	0.117647	0	-4.74307	2.77491	0.0278591	ycgM	putative isomerase/hydrolase	ORF
1242112	-	5	0.454545	0	-5.05418	2.88268	0.0184093	cvrA<->ldcA	putative K(+):H(+) antiporter<->"murein L,D-carboxypeptidase"	UTR
1244555	-	5	1	0.333333	-5.13097	4.01233	0.000133438	ycgR	flagellar brake protein YcgR	UTR-5
1254311	-	5	0.666667	0	-4.74307	2.77491	0.0278591	ycgV	putative autotransporter adhesin YcgV	ORF
1256988	-	3	0.0319149	0	-4.34588	2.65759	0.0406355	ychF	redox-responsive ATPase YchF	ORF
1261097	-	3	0.140845	0.00191571	-4.06909	3.40267	0.0025208	prs	ribose-phosphate diphosphokinase	ORF
1261701	-	5	0.025	0	-4.34588	2.65759	0.0406355	prs	ribose-phosphate diphosphokinase	ORF
1261859	-	3	0.0344828	0	-5.05418	2.88268	0.0184093	prs	ribose-phosphate diphosphokinase	ORF
1261876	-	3	0.0202703	0	-4.34588	2.65759	0.0406355	prs<->ispE	ribose-phosphate diphosphokinase<->4-(cytidine 5\\'-diphospho)-2-C-methyl-D-erythritol kinase	UTR
1261899	-	3	0.290323	0.0109192	-4.9059	5.43925	1.72448e-05	prs<->ispE	ribose-phosphate diphosphokinase<->4-(cytidine 5\\'-diphospho)-2-C-methyl-D-erythritol kinase	UTR
1261962	-	3	0.0350877	0.00149477	-4.54853	3.65797	0.000627864	prs<->ispE	ribose-phosphate diphosphokinase<->4-(cytidine 5\\'-diphospho)-2-C-methyl-D-erythritol kinase	UTR
1262258	-	5	0.357143	0	-5.05418	2.88268	0.0184093	ispE	4-(cytidine 5\\'-diphospho)-2-C-methyl-D-erythritol kinase	ORF
1262908	-	3	0.25	0	-4.34588	2.65759	0.0406355	lolB	outer membrane lipoprotein LolB	ORF
1265898	+	3	0.176471	0	-4.34588	2.65759	0.0406355	prfA	peptide chain release factor RF1	ORF
1276415	-	5	0.0967742	0	-4.34588	2.65759	0.0406355	narX	sensory histidine kinase NarX	ORF
1277095	-	5	0.333333	0	-4.34588	2.65759	0.0406355	narX	sensory histidine kinase NarX	ORF
1280130	+	3	0.470588	0	-5.71588	3.16176	0.00262634	narG	nitrate reductase A subunit alpha	ORF
1281989	+	3	0.5	0	-5.05418	2.88268	0.0184093	narG	nitrate reductase A subunit alpha	ORF
1283177	+	3	0.533333	0	-5.71588	3.16176	0.00262634	narG	nitrate reductase A subunit alpha	ORF
1283375	+	3	0.5	0	-4.74307	2.77491	0.0278591	narG	nitrate reductase A subunit alpha	ORF
1283932	+	3	0.666667	0	-4.74307	2.77491	0.0278591	narH	nitrate reductase A subunit beta	ORF
1284387	+	3	0.428571	0	-4.34588	2.65759	0.0406355	narH	nitrate reductase A subunit beta	ORF
1287173	-	3	0.0735294	0	-5.05418	2.88268	0.0184093	rttR		ORF
1287174	-	5	0.112676	0	-5.71588	3.16176	0.00262634	rttR		ORF
1287316	-	3	0.027027	0	-4.34588	2.65759	0.0406355	tyrV		ORF
1287535	-	5	0.0869565	0.00694443	-3.52746	3.60814	0.00714505	tyrV<->tyrT		UTR
1288715	-	3	0.0789474	0	-4.34588	2.65759	0.0406355	ychJ	NTF2-like domain-containing protein YchJ	ORF
1300713	+	5	0.06	0	-4.34588	2.65759	0.0406355	insH21<->oppA	IS5 transposase and trans-activator<->oligopeptide ABC transporter periplasmic binding protein	UTR
1300879	+	5	0.0416667	0	-4.34588	2.65759	0.0406355	insH21<->oppA	IS5 transposase and trans-activator<->oligopeptide ABC transporter periplasmic binding protein	UTR
1300913	+	3	0.0405405	0	-4.34588	2.65759	0.0406355	insH21<->oppA	IS5 transposase and trans-activator<->oligopeptide ABC transporter periplasmic binding protein	UTR
1300919	+	3	0.0405405	0	-4.34588	2.65759	0.0406355	insH21<->oppA	IS5 transposase and trans-activator<->oligopeptide ABC transporter periplasmic binding protein	UTR
1301010	+	3	0.0277778	0	-4.34588	2.65759	0.0406355	insH21<->oppA	IS5 transposase and trans-activator<->oligopeptide ABC transporter periplasmic binding protein	UTR
1301060	+	5	0.0263158	0	-4.34588	2.65759	0.0406355	insH21<->oppA	IS5 transposase and trans-activator<->oligopeptide ABC transporter periplasmic binding protein	UTR
1301066	+	5	0.0229008	0	-4.34588	2.65759	0.0406355	insH21<->oppA	IS5 transposase and trans-activator<->oligopeptide ABC transporter periplasmic binding protein	UTR
1301157	+	5	0.0212766	0	-4.74307	2.77491	0.0278591	insH21<->oppA	IS5 transposase and trans-activator<->oligopeptide ABC transporter periplasmic binding protein	UTR
1301239	+	3	0.0813397	0	-6.78873	3.76046	3.25684e-05	oppA	oligopeptide ABC transporter periplasmic binding protein	ORF
1301559	+	3	0.0405405	0	-5.30996	2.98236	0.011229	oppA	oligopeptide ABC transporter periplasmic binding protein	ORF
1301792	+	5	0.0241935	0	-4.34588	2.65759	0.0406355	oppA	oligopeptide ABC transporter periplasmic binding protein	ORF
1302277	+	5	0.023622	0	-4.34588	2.65759	0.0406355	oppA	oligopeptide ABC transporter periplasmic binding protein	ORF
1302330	+	5	0.0230769	0	-4.34588	2.65759	0.0406355	oppA	oligopeptide ABC transporter periplasmic binding protein	ORF
1302756	+	3	0.0650407	0.00275482	-3.75093	3.25718	0.0101278	oppA	oligopeptide ABC transporter periplasmic binding protein	ORF
1303015	+	3	0.0491803	0	-4.34588	2.65759	0.0406355	oppB	murein tripeptide ABC transporter/oligopeptide ABC transporter inner membrane subunit OppB	ORF
1303634	+	3	0.05	0	-4.34588	2.65759	0.0406355	oppB	murein tripeptide ABC transporter/oligopeptide ABC transporter inner membrane subunit OppB	ORF
1303929	+	3	0.05	0	-4.34588	2.65759	0.0406355	oppC	murein tripeptide ABC transporter/oligopeptide ABC transporter inner membrane subunit OppC	ORF
1304915	+	3	0.0410959	0	-4.34588	2.65759	0.0406355	oppD	murein tripeptide ABC transporter/oligopeptide ABC transporter ATP binding subunit OppD	ORF
1305053	+	3	0.0533333	0	-4.74307	2.77491	0.0278591	oppD	murein tripeptide ABC transporter/oligopeptide ABC transporter ATP binding subunit OppD	ORF
1308992	+	3	0.6	0	-4.34588	2.65759	0.0406355	yciY	uncharacterized protein YciY	UTR-3
1312064	-	5	0.0909091	0	-4.34588	2.65759	0.0406355	yciA	acyl-CoA thioesterase	ORF
1323534	+	5	0.3	0	-4.34588	2.65759	0.0406355	yciV	RNA/ssDNA 5\\'->3\\' exonuclease	ORF
1327721	+	3	0.0491803	0	-4.34588	2.65759	0.0406355	rluB	23S rRNA pseudouridine(2605) synthase	ORF
1330382	-	3	0.214286	0.0315126	-2.54412	3.18604	0.0450439	yciN	protein YciN	UTR-3
1330517	-	3	0.0336134	0	-4.74307	2.77491	0.0278591	yciN	protein YciN	ORF
1331155	+	3	0.0254237	0	-4.34588	2.65759	0.0406355	topA	DNA topoisomerase 1	ORF
1331802	+	3	0.0384615	0	-4.34588	2.65759	0.0406355	topA	DNA topoisomerase 1	ORF
1332024	+	3	0.0454545	0	-4.34588	2.65759	0.0406355	topA	DNA topoisomerase 1	ORF
1342465	+	3	0.0697674	0	-4.34588	2.65759	0.0406355	pyrF	orotidine-5\\'-phosphate decarboxylase	ORF
1342596	+	3	0.0909091	0	-4.34588	2.65759	0.0406355	pyrF	orotidine-5\\'-phosphate decarboxylase	ORF
1342640	+	3	0.103448	0	-4.34588	2.65759	0.0406355	pyrF	orotidine-5\\'-phosphate decarboxylase	ORF
1343369	-	5	0.428571	0	-4.34588	2.65759	0.0406355	osmB<->yciT	osmotically-inducible lipoprotein OsmB<->putative DNA-binding transcriptional regulator YciT	UTR
1344727	+	5	0.428571	0	-4.34588	2.65759	0.0406355	yciH	putative translation factor	UTR-3
1352406	+	5	1	0	-4.34588	2.65759	0.0406355	ymiB	putative protein YmiB	UTR-3
1388637	+	3	0.230769	0	-4.34588	2.65759	0.0406355	tyrR	DNA-binding transcriptional dual regulator TyrR	UTR-3
1398620	-	3	0.138462	0	-5.88275	3.24314	0.00076324	uspE	universal stress protein with a role cellular motility	ORF
1399008	-	3	0.0310078	0	-4.74307	2.77491	0.0278591	fnr	DNA-binding transcriptional dual regulator FNR	ORF
1410894	-	3	0.230769	0	-4.34588	2.65759	0.0406355	ttcA	tRNA cytosine(32) 2-sulfurtransferase TtcA	UTR-3
1412161	-	5	1	0.122222	-2.54348	3.18738	0.0454057	intR	Rac prophage; putative integrase	ORF
1420007	-	3	0.0461538	0	-4.34588	2.65759	0.0406355	racR	Rac prophage; DNA-binding transcriptional repressor RacR	ORF
1438207	-	5	0.0833333	0	-4.34588	2.65759	0.0406355	ydbK	putative pyruvate-flavodoxin oxidoreductase	ORF
1441288	+	3	0.133333	0	-4.74307	2.77491	0.0278591	ydbJ	DUF333 domain-containing protein YdbJ	ORF
1456360	-	5	1	0	-4.34588	2.65759	0.0406355	paaZ	oxepin-CoA hydrolase/3-oxo-5,6-dehydrosuberyl-CoA semialdehyde dehydrogenase	UTR-5
1517816	+	3	0.0202703	0	-4.34588	2.65759	0.0406355	ydcY	DUF2526 domain-containing protein YdcY	ORF
1520270	+	5	0.8	0	-4.74307	2.77491	0.0278591	mcbR	DNA-binding transcriptional dual regulator McbR	ORF
1535192	-	5	0.230769	0	-4.34588	2.65759	0.0406355	yddE	PF02567 family protein YddE	ORF
1552316	-	3	0.272727	0	-4.34588	2.65759	0.0406355	yddM	putative DNA-binding transcriptional regulator YddM	UTR-3
1572809	-	5	1	0	-4.34588	2.65759	0.0406355	pqqL	putative zinc peptidase	ORF
1607387	+	5	0.6	0	-4.34588	2.65759	0.0406355	tam	trans-aconitate 2-methyltransferase	ORF
1608972	+	5	0.5	0	-4.34588	2.65759	0.0406355	tam	trans-aconitate 2-methyltransferase	UTR-3
1609216	+	3	0.75	0	-4.34588	2.65759	0.0406355	tam	trans-aconitate 2-methyltransferase	UTR-3
1611907	+	5	1	0	-5.30996	2.98236	0.011229	tam	trans-aconitate 2-methyltransferase	UTR-3
1611940	+	5	0.176471	0	-4.34588	2.65759	0.0406355	tam	trans-aconitate 2-methyltransferase	UTR-3
1612211	+	3	0.461538	0	-5.30996	2.98236	0.011229	tam	trans-aconitate 2-methyltransferase	UTR-3
1618246	+	3	0.6	0	-4.34588	2.65759	0.0406355	ydeA	L-arabinose exporter	UTR-3
1619389	+	3	0.111111	0	-4.34588	2.65759	0.0406355	marR	DNA-binding transcriptional repressor MarR	ORF
1621265	-	5	0.75	0	-4.34588	2.65759	0.0406355	eamA	cysteine/O-acetylserine exporter EamA	UTR-5
1622792	+	3	0.0510204	0	-5.05418	2.88268	0.0184093	mgtS	small protein MgtS	UTR-3
1622809	+	3	0.125	0	-5.05418	2.88268	0.0184093	mgtS	small protein MgtS	UTR-3
1628251	+	3	0.0681818	0	-4.34588	2.65759	0.0406355	ydfG	3-hydroxy acid dehydrogenase	ORF
1632716	+	5	0.5	0	-4.34588	2.65759	0.0406355	ynfT	Qin prophage; protein YnfT	UTR-5
1637023	+	5	0.666667	0	-4.74307	2.77491	0.0278591	ynfO<->ydfO	Qin prophage; protein YnfO<->Qin prophage; protein YdfO	UTR
1637555	-	3	0.142857	0	-4.74307	2.77491	0.0278591	gnsB	Qin prophage; protein GnsB	UTR-3
1642110	+	3	0.142857	0	-4.34588	2.65759	0.0406355	cspF<->ynfS	Qin prophage; cold shock protein CspF<->Qin prophage; protein YnfS	UTR
1644630	-	5	0.583333	0	-5.52715	3.07509	0.00684476	ydfU<->rem	Qin prophage; protein YdfU<->Qin prophage; protein Rem	UTR
1646385	+	5	1	0	-5.05418	2.88268	0.0184093	ydfV<->flxA	Qin prophage; protein YdfV<->Qin prophage; protein FlxA	UTR
1648277	+	3	0.106383	0	-5.05418	2.88268	0.0184093	dicA	DNA-binding transcriptional dual regulator DicA	ORF
1649131	-	5	1	0	-4.34588	2.65759	0.0406355	dicC	Qin prophage; DNA-binding transcriptional regulator for DicB	UTR-5
1656046	+	3	0.0454545	0	-4.34588	2.65759	0.0406355	ynfB	DUF1283 domain-containing protein YnfB	ORF
1659039	-	3	0.2	0	-4.34588	2.65759	0.0406355	ynfA	conserved inner membrane protein YnfA	UTR-5
1665130	+	5	0.333333	0	-5.30996	2.98236	0.011229	dmsD<->clcB	redox enzyme maturation protein DmsD<->putative chloride:H(+) antiporter ClcB	UTR
1668101	-	5	0.285714	0.0111913	-2.54412	3.18604	0.0450439	mlc	DNA-binding transcriptional repressor Mlc	ORF
1668372	-	3	0.136364	0	-4.34588	2.65759	0.0406355	mlc	DNA-binding transcriptional repressor Mlc	ORF
1673495	-	3	0.107143	0	-4.34588	2.65759	0.0406355	mdtJ	multidrug/spermidine efflux pump membrane subunit MdtJ	ORF
1682452	+	3	0.173913	0	-4.74307	2.77491	0.0278591	rstA	DNA-binding transcriptional regulator RstA	ORF
1696805	-	3	0.103448	0	-4.34588	2.65759	0.0406355	uidR	DNA-binding transcriptional repressor UidR	ORF
1697032	-	5	0.075	0	-4.34588	2.65759	0.0406355	uidR	DNA-binding transcriptional repressor UidR	ORF
1698277	-	5	0.375	0	-4.34588	2.65759	0.0406355	malI	DNA-binding transcriptional repressor MalI	ORF
1699242	-	5	0.75	0	-4.34588	2.65759	0.0406355	malI	DNA-binding transcriptional repressor MalI	UTR-5
1705208	+	5	0.0784314	0	-4.74307	2.77491	0.0278591	cnu<->ydgK	H-NS- and StpA-binding protein<->conserved inner membrane protein YdgK	UTR
1706152	+	5	0.1875	0	-4.34588	2.65759	0.0406355	rsxA	SoxR	ORF
1708268	+	5	0.142857	0.0401234	-2.54541	3.18279	0.0439174	rsxC	SoxR	ORF
1708484	-	5	1	0	-4.34588	2.65759	0.0406355	ydgJ	putative oxidoreductase YdgJ	UTR-5
1709086	+	3	0.166667	0	-4.34588	2.65759	0.0406355	rsxC	SoxR	ORF
1711527	+	5	0.115385	0	-4.34588	2.65759	0.0406355	nth	endonuclease III	ORF
1716968	-	3	0.0254237	0	-4.34588	2.65759	0.0406355	tyrS	tyrosine--tRNA ligase	ORF
1720707	-	5	0.0789474	0	-4.34588	2.65759	0.0406355	slyA	DNA-binding transcriptional dual regulator SlyA	ORF
1732047	+	5	0.6	0	-4.34588	2.65759	0.0406355	lhr	putative ATP-dependent helicase Lhr	ORF
1732805	+	3	0.6	0	-4.34588	2.65759	0.0406355	lhr	putative ATP-dependent helicase Lhr	ORF
1741350	+	3	0.0465116	0	-4.74307	2.77491	0.0278591	ydhC<->cfa	putative transporter YdhC<->cyclopropane fatty acyl phospholipid synthase	UTR
1741447	+	3	0.0405405	0	-4.34588	2.65759	0.0406355	cfa	cyclopropane fatty acyl phospholipid synthase	ORF
1741469	+	3	0.0454545	0	-4.34588	2.65759	0.0406355	cfa	cyclopropane fatty acyl phospholipid synthase	ORF
1741532	+	3	0.0576923	0	-4.34588	2.65759	0.0406355	cfa	cyclopropane fatty acyl phospholipid synthase	ORF
1741589	+	3	0.1	0	-4.74307	2.77491	0.0278591	cfa	cyclopropane fatty acyl phospholipid synthase	ORF
1746415	+	5	0.75	0	-4.34588	2.65759	0.0406355	valV		UTR-5
1746617	+	3	0.0652174	0	-6.29166	3.46116	7.83827e-05	valW<->ydhR	<->putative monooxygenase YdhR	UTR
1746658	+	5	0.0254777	0	-4.74307	2.77491	0.0278591	valW<->ydhR	<->putative monooxygenase YdhR	UTR
1746674	+	3	0.0201005	0	-4.74307	2.77491	0.0278591	valW<->ydhR	<->putative monooxygenase YdhR	UTR
1746686	+	5	0.0209424	0	-4.74307	2.77491	0.0278591	valW<->ydhR	<->putative monooxygenase YdhR	UTR
1746700	+	3	0.0833333	0.0202206	-3.8418	3.78106	0.0019018	ydhR	putative monooxygenase YdhR	ORF
1746711	+	5	0.0492958	0	-5.52715	3.07509	0.00684476	ydhR	putative monooxygenase YdhR	ORF
1746915	+	3	0.0238095	0	-4.34588	2.65759	0.0406355	ydhR	putative monooxygenase YdhR	ORF
1746957	+	3	0.0934579	0.0138889	-4.06909	3.40267	0.0025208	ydhR	putative monooxygenase YdhR	ORF
1747010	+	3	0.0987654	0	-5.71588	3.16176	0.00262634	ydhR<->ydhS	putative monooxygenase YdhR<->FAD/NAD(P) binding domain-containing protein YdhS	UTR
1751273	+	5	1	0	-4.34588	2.65759	0.0406355	ydhS	FAD/NAD(P) binding domain-containing protein YdhS	UTR-3
1751959	+	5	1	0	-4.34588	2.65759	0.0406355	ydhS	FAD/NAD(P) binding domain-containing protein YdhS	UTR-3
1752449	+	3	1	0	-4.34588	2.65759	0.0406355	ydhS	FAD/NAD(P) binding domain-containing protein YdhS	UTR-3
1756557	+	5	0.0254237	0	-4.34588	2.65759	0.0406355	pykF	pyruvate kinase I	ORF
1757742	+	3	0.075	0	-4.34588	2.65759	0.0406355	lpp	murein lipoprotein	UTR-3
1757795	+	3	0.380952	0.111111	-3.75093	3.25718	0.0101278	lpp	murein lipoprotein	UTR-3
1760737	-	3	0.6	0	-4.34588	2.65759	0.0406355	sufD	Fe-S cluster scaffold complex subunit SufD	ORF
1761473	-	5	1	0	-4.34588	2.65759	0.0406355	sufD	Fe-S cluster scaffold complex subunit SufD	ORF
1786677	-	3	0.454545	0	-5.05418	2.88268	0.0184093	ppsA	phosphoenolpyruvate synthetase	ORF
1795273	-	3	0.0329218	0	-5.71588	3.16176	0.00262634	ihfA	integration host factor subunit alpha	ORF
1797939	-	5	0.0697674	0	-4.34588	2.65759	0.0406355	pheT	phenylalanine--tRNA ligase subunit beta	ORF
1802280	-	3	0.0348259	0	-5.52715	3.07509	0.00684476	thrS	threonine--tRNA ligase	ORF
1805285	-	3	0.5	0	-4.34588	2.65759	0.0406355	ydiY	acid-inducible putative outer membrane protein YdiY	UTR-3
1805861	-	3	0.1	0	-4.34588	2.65759	0.0406355	ydiY	acid-inducible putative outer membrane protein YdiY	ORF
1808664	-	3	0.1875	0	-4.34588	2.65759	0.0406355	yniB	uncharacterized protein YniB	UTR-3
1809601	+	3	0.142857	0	-4.34588	2.65759	0.0406355	hxpB	hexitol phosphatase B	ORF
1810881	+	5	0.5	0	-4.34588	2.65759	0.0406355	ydjM<->tcyP	putative inner membrane protein regulated by LexA<->cystine/sulfocysteine:cation symporter	UTR
1824982	-	5	0.833333	0	-5.05418	2.88268	0.0184093	ves<->spy	HutD family protein Ves<->ATP-independent periplasmic chaperone	UTR
1842162	-	5	0.769231	0	-6.0323	3.31984	0.000310493	ynjH	DUF1496 domain-containing protein YnjH	UTR-5
1847015	-	3	0.0508475	0	-4.34588	2.65759	0.0406355	selD	selenide, water dikinase	ORF
1849122	+	3	0.0967742	0	-4.34588	2.65759	0.0406355	sppA	protease IV, a signal peptide peptidase	ORF
1866006	-	3	0.0202703	0	-4.34588	2.65759	0.0406355	mipA	scaffolding protein that interacts with murein polymerase and murein hydrolase	ORF
1873559	+	5	0.06	0	-4.34588	2.65759	0.0406355	dgcJ<->yeaK	putative diguanylate cyclase DgcJ<->mischarged aminoacyl-tRNA deacylase	UTR
1878162	-	5	0.5	0	-4.34588	2.65759	0.0406355	yoaF	DUF333 domain-containing lipoprotein YoaF	UTR-5
1890724	-	3	0.0810811	0	-4.34588	2.65759	0.0406355	tsaB	N(6)-L-threonylcarbamoyladenine synthase, TsaB subunit	ORF
1892206	-	5	0.25	0	-4.34588	2.65759	0.0406355	yoaA	putative 5\\' to 3\\' DNA helicase implicated in DNA repair	ORF
1894375	-	3	0.428571	0	-4.34588	2.65759	0.0406355	yoaH	UFP0181 family protein YoaH	UTR-3
1894452	-	3	0.25	0	-4.34588	2.65759	0.0406355	yoaH	UFP0181 family protein YoaH	UTR-3
1894753	-	5	0.6	0.167756	-2.67238	4.1391	0.0172267	yoaH	UFP0181 family protein YoaH	UTR-5
1897096	+	5	0.0555556	0	-4.74307	2.77491	0.0278591	sdaA	L-serine deaminase I	ORF
1897349	+	3	0.0638298	0	-4.34588	2.65759	0.0406355	sdaA	L-serine deaminase I	ORF
1905680	+	3	0.0819672	0	-5.05418	2.88268	0.0184093	yobD<->mntP	conserved inner membrane protein YobD<->Mn(2(+)) exporter	UTR
1905755	+	3	0.0714286	0	-4.34588	2.65759	0.0406355	mntP	Mn(2(+)) exporter	ORF
1905860	+	3	0.15	0	-4.34588	2.65759	0.0406355	mntP	Mn(2(+)) exporter	ORF
1906225	-	3	0.157895	0	-4.34588	2.65759	0.0406355	rlmA	23S rRNA m(1)G745 methyltransferase	UTR-3
1906476	-	5	0.272727	0.0208333	-3.34206	3.08992	0.0406355	rlmA	23S rRNA m(1)G745 methyltransferase	ORF
1908273	-	3	0.035503	0	-5.30996	2.98236	0.011229	yebO	uncharacterized protein YebO	ORF
1908503	-	3	0.028436	0.00239808	-3.34737	3.08659	0.0406355	yebO	uncharacterized protein YebO	ORF
1908900	+	5	0.9	0	-5.88275	3.24314	0.00076324	yobH	protein YobH	UTR-5
1909875	-	3	0.0638298	0	-4.34588	2.65759	0.0406355	kdgR	DNA-binding transcriptional repressor KdgR	ORF
1914381	-	3	0.046875	0	-4.34588	2.65759	0.0406355	prc	tail-specific protease	ORF
1914480	-	3	0.0306122	0	-4.34588	2.65759	0.0406355	prc	tail-specific protease	ORF
1914807	-	3	0.0502283	0.0104735	-1.96578	3.81731	0.0454821	prc	tail-specific protease	ORF
1915019	-	3	0.0203252	0	-5.05418	2.88268	0.0184093	proQ	RNA chaperone ProQ	ORF
1920955	+	5	0.166667	0	-4.34588	2.65759	0.0406355	rsmF	16S rRNA m(5)C1407 methyltransferase	ORF
1924796	-	3	0.0588235	0	-4.34588	2.65759	0.0406355	yobA	CopC domain-containing protein	ORF
1925039	-	3	0.108108	0	-4.74307	2.77491	0.0278591	yobA	CopC domain-containing protein	UTR-5
1925103	-	5	0.0545455	0	-4.34588	2.65759	0.0406355	yobA	CopC domain-containing protein	UTR-5
1925423	+	3	0.0967742	0	-4.34588	2.65759	0.0406355	holE<->yobB	DNA polymerase III subunit theta<->putative carbon-nitrogen hydrolase family protein YobB	UTR
1925442	+	3	0.111111	0	-4.34588	2.65759	0.0406355	yobB	putative carbon-nitrogen hydrolase family protein YobB	ORF
1927066	+	3	0.6	0	-4.34588	2.65759	0.0406355	exoX	exonuclease X	UTR-3
1930349	-	3	0.0243902	0	-4.34588	2.65759	0.0406355	yebF	secreted protein YebF	ORF
1930371	-	5	0.0222222	0	-4.34588	2.65759	0.0406355	yebF	secreted protein YebF	ORF
1930428	-	3	0.0225564	0	-4.34588	2.65759	0.0406355	yebF<->yebG	secreted protein YebF<->DNA damage-inducible protein YebG	UTR
1930778	-	5	0.75	0	-4.34588	2.65759	0.0406355	yebG	DNA damage-inducible protein YebG	UTR-5
1939800	-	5	0.09375	0	-4.34588	2.65759	0.0406355	lpxM	myristoyl-acyl carrier protein-dependent acyltransferase	ORF
1941870	-	3	0.12	0	-4.34588	2.65759	0.0406355	znuA	Zn(2(+)) ABC transporter periplasmic binding protein	ORF
1945191	-	3	0.111111	0	-4.34588	2.65759	0.0406355	ruvB	Holliday junction branch migration complex subunit RuvB	ORF
1947443	-	5	0.0228571	0	-4.74307	2.77491	0.0278591	yebC	putative transcriptional regulator YebC	ORF
1947466	+	5	1	0	-4.74307	2.77491	0.0278591	yebB	putative papain-like amidase YebB	UTR-3
1948071	-	5	0.0252101	0	-4.34588	2.65759	0.0406355	yebC	putative transcriptional regulator YebC	ORF
1948741	-	5	0.0422535	0	-4.34588	2.65759	0.0406355	nudB<->aspS	dihydroneopterin triphosphate diphosphatase<->aspartate--tRNA ligase	UTR
1949378	-	5	0.0410959	0	-4.34588	2.65759	0.0406355	aspS	aspartate--tRNA ligase	ORF
1950511	-	5	0.0588235	0	-4.34588	2.65759	0.0406355	aspS	aspartate--tRNA ligase	ORF
1952379	+	3	0.0344828	0	-4.34588	2.65759	0.0406355	yecN	putative inner membrane protein	ORF
1952441	+	3	0.0465116	0	-4.74307	2.77491	0.0278591	yecN	putative inner membrane protein	ORF
1952476	+	3	0.0875	0	-5.52715	3.07509	0.00684476	yecN	putative inner membrane protein	ORF
1952615	+	3	0.0461538	0	-4.34588	2.65759	0.0406355	yecN	putative inner membrane protein	ORF
1952623	+	3	0.115385	0	-5.30996	2.98236	0.011229	yecN	putative inner membrane protein	ORF
1952657	+	3	0.0930233	0	-4.74307	2.77491	0.0278591	yecN	putative inner membrane protein	ORF
1960055	+	5	0.0666667	0	-4.34588	2.65759	0.0406355	argS	arginine--tRNA ligase	UTR-5
1960570	+	3	0.05	0	-4.34588	2.65759	0.0406355	argS	arginine--tRNA ligase	ORF
1960626	+	3	0.0677966	0	-4.74307	2.77491	0.0278591	argS	arginine--tRNA ligase	ORF
1965151	-	3	0.2	0	-4.34588	2.65759	0.0406355	flhB	flagellar biosynthesis protein FlhB	ORF
1965875	-	3	0.0833333	0	-4.74307	2.77491	0.0278591	flhB	flagellar biosynthesis protein FlhB	ORF
1966209	-	5	0.047619	0	-4.34588	2.65759	0.0406355	flhB<->cheZ	flagellar biosynthesis protein FlhB<->chemotaxis protein CheZ	UTR
1966349	-	3	0.25	0	-5.71588	3.16176	0.00262634	flhB<->cheZ	flagellar biosynthesis protein FlhB<->chemotaxis protein CheZ	UTR
1967457	-	5	0.210526	0	-4.74307	2.77491	0.0278591	cheB	protein-glutamate methylesterase/protein glutamine deamidase	ORF
1972716	-	5	0.5	0	-4.34588	2.65759	0.0406355	tar<->cheW	methyl-accepting chemotaxis protein Tar<->chemotaxis protein CheW	UTR
1972780	-	3	0.466667	0	-5.52715	3.07509	0.00684476	tar<->cheW	methyl-accepting chemotaxis protein Tar<->chemotaxis protein CheW	UTR
1972893	-	3	0.125	0	-4.34588	2.65759	0.0406355	cheW	chemotaxis protein CheW	ORF
1976764	-	3	0.0681818	0	-4.34588	2.65759	0.0406355	motA	motility protein A	ORF
1976951	-	3	0.0689655	0	-4.74307	2.77491	0.0278591	motA	motility protein A	ORF
1977300	-	5	0.651515	0.138889	-4.85011	4.81388	3.21919e-05	flhC	DNA-binding transcriptional dual regulator FlhC	ORF
1978201	-	5	0.0731707	0	-4.34588	2.65759	0.0406355	flhD<->insB-5	DNA-binding transcriptional dual regulator FlhD<->IS1 protein InsB	UTR
1978343	-	5	0.0882353	0	-4.34588	2.65759	0.0406355	flhD<->insB-5	DNA-binding transcriptional dual regulator FlhD<->IS1 protein InsB	UTR
1988199	+	5	0.135135	0	-5.05418	2.88268	0.0184093	yecR	lipoprotein YecR	UTR-5
1988454	+	3	0.121951	0	-5.05418	2.88268	0.0184093	yecR	lipoprotein YecR	ORF
1988502	+	3	0.133333	0	-4.74307	2.77491	0.0278591	yecR	lipoprotein YecR	ORF
1990905	-	3	0.272727	0	-4.34588	2.65759	0.0406355	yecA	UPF0149 family protein YecA	UTR-3
1991806	-	3	0.0292683	0.00438597	-3.34959	3.08523	0.0406355	yecA<->leuZ	UPF0149 family protein YecA	UTR
1995118	-	3	0.0447761	0	-4.34588	2.65759	0.0406355	uvrY	DNA-binding transcriptional activator UvrY	ORF
1995773	+	5	0.0352941	0	-4.34588	2.65759	0.0406355	yecU	protein YecU	ORF
1996084	+	3	0.275862	0	-5.71588	3.16176	0.00262634	yecF	DUF2594 domain-containing protein YecF	UTR-3
1996169	-	3	0.214286	0	-4.34588	2.65759	0.0406355	sdiA	DNA-binding transcriptional dual regulator SdiA	ORF
2000665	-	3	0.0638298	0	-4.34588	2.65759	0.0406355	fliZ	DNA-binding transcriptional regulator FliZ	ORF
2000730	-	3	0.0483871	0	-4.34588	2.65759	0.0406355	fliZ	DNA-binding transcriptional regulator FliZ	ORF
2000907	-	5	0.0315789	0	-4.34588	2.65759	0.0406355	fliZ	DNA-binding transcriptional regulator FliZ	ORF
2000926	-	3	0.0315789	0	-4.34588	2.65759	0.0406355	fliZ	DNA-binding transcriptional regulator FliZ	ORF
2000982	-	3	0.0353982	0	-4.74307	2.77491	0.0278591	fliZ	DNA-binding transcriptional regulator FliZ	ORF
2001003	-	3	0.0314961	0	-4.74307	2.77491	0.0278591	fliZ	DNA-binding transcriptional regulator FliZ	ORF
2001047	-	3	0.0740741	0	-6.29166	3.46116	7.83827e-05	fliZ<->fliA	DNA-binding transcriptional regulator FliZ<->"RNA polymerase, sigma 28 (sigma F) factor"	UTR
2001069	-	3	0.0229885	0	-4.74307	2.77491	0.0278591	fliZ<->fliA	DNA-binding transcriptional regulator FliZ<->"RNA polymerase, sigma 28 (sigma F) factor"	UTR
2001432	-	3	0.0232558	0	-5.30996	2.98236	0.011229	fliA	RNA polymerase, sigma 28 (sigma F) factor	ORF
2001807	-	5	0.191176	0	-8.3929	4.94168	5.27865e-08	fliA<->fliC	RNA polymerase, sigma 28 (sigma F) factor<->flagellar filament structural protein	UTR
2002101	-	3	0.0755814	0	-7.39719	4.17352	4.89682e-06	fliA<->fliC	RNA polymerase, sigma 28 (sigma F) factor<->flagellar filament structural protein	UTR
2002689	-	3	0.0417755	0	-6.70209	3.70569	3.91551e-05	fliC	flagellar filament structural protein	ORF
2003119	+	3	0.230769	0	-4.34588	2.65759	0.0406355	fliD	flagellar filament capping protein	UTR-5
2003149	-	3	0.0373134	0	-6.6099	3.64861	4.42258e-05	fliC	flagellar filament structural protein	ORF
2003677	-	5	1	0	-4.34588	2.65759	0.0406355	fliC	flagellar filament structural protein	UTR-5
2003836	+	5	0.428571	0	-6.6099	3.64861	4.42258e-05	fliD	flagellar filament capping protein	UTR-5
2006187	+	5	0.375	0	-4.34588	2.65759	0.0406355	amyA	alpha-amylase	ORF
2008207	+	5	1	0	-4.34588	2.65759	0.0406355	yedE	putative selenium transporter YedE	UTR-5
2009343	+	3	0.454545	0	-5.05418	2.88268	0.0184093	yedE	putative selenium transporter YedE	ORF
2012199	+	5	0.75	0	-4.34588	2.65759	0.0406355	yedL	putative acetyltransferase YedL	UTR-3
2012468	-	3	0.193548	0	-5.30996	2.98236	0.011229	yedN		UTR-5
2012509	-	3	0.0727273	0	-4.74307	2.77491	0.0278591	yedN		UTR-5
2012531	-	3	0.0645161	0	-4.74307	2.77491	0.0278591	yedN		UTR-5
2012578	-	3	0.165138	0.0416667	-4.90992	3.87128	0.000251771	yedN		UTR-5
2012638	-	3	0.0238095	0	-4.34588	2.65759	0.0406355	yedN		UTR-5
2012659	-	3	0.0232558	0	-4.34588	2.65759	0.0406355	yedN		UTR-5
2013037	-	5	0.833333	0.222222	-3.27037	3.47884	0.0123983	fliE	flagellar basal-body protein FliE	UTR-5
2013369	+	3	0.0661765	0	-5.88275	3.24314	0.00076324	fliF	flagellar basal-body MS-ring and collar protein	ORF
2013385	+	3	0.0571429	0	-5.30996	2.98236	0.011229	fliF	flagellar basal-body MS-ring and collar protein	ORF
2013519	+	3	0.0365854	0	-4.34588	2.65759	0.0406355	fliF	flagellar basal-body MS-ring and collar protein	ORF
2014468	+	5	0.0652174	0	-4.34588	2.65759	0.0406355	fliF	flagellar basal-body MS-ring and collar protein	ORF
2014575	+	5	0.0576923	0	-4.34588	2.65759	0.0406355	fliF	flagellar basal-body MS-ring and collar protein	ORF
2015495	+	5	0.0461538	0	-4.34588	2.65759	0.0406355	fliG	flagellar motor switch protein FliG	ORF
2016411	+	3	0.0714286	0	-4.34588	2.65759	0.0406355	fliH	flagellar biosynthesis protein FliH	ORF
2019581	+	5	0.272727	0	-4.34588	2.65759	0.0406355	fliK<->fliL	flagellar hook-length control protein<->flagellar protein FliL	UTR
2019597	+	5	0.0210843	0	-5.52715	3.07509	0.00684476	fliK<->fliL	flagellar hook-length control protein<->flagellar protein FliL	UTR
2019928	+	3	0.399317	0	-9.56044	5.94981	3.13068e-11	fliL	flagellar protein FliL	ORF
2019943	+	3	0.0234375	0	-4.34588	2.65759	0.0406355	fliL	flagellar protein FliL	ORF
2019995	+	3	0.0252101	0	-4.34588	2.65759	0.0406355	fliL	flagellar protein FliL	ORF
2020007	+	5	0.0338983	0	-4.74307	2.77491	0.0278591	fliL	flagellar protein FliL	ORF
2020099	+	5	0.037037	0	-4.74307	2.77491	0.0278591	fliM	flagellar motor switch protein FliM	ORF
2020158	+	5	0.0291262	0	-4.34588	2.65759	0.0406355	fliM	flagellar motor switch protein FliM	ORF
2020298	+	3	0.0512821	0	-4.74307	2.77491	0.0278591	fliM	flagellar motor switch protein FliM	ORF
2020304	+	3	0.0405405	0	-4.34588	2.65759	0.0406355	fliM	flagellar motor switch protein FliM	ORF
2020445	+	3	0.0461538	0	-4.34588	2.65759	0.0406355	fliM	flagellar motor switch protein FliM	ORF
2020477	+	5	0.0447761	0	-4.34588	2.65759	0.0406355	fliM	flagellar motor switch protein FliM	ORF
2020734	+	5	0.0454545	0	-4.34588	2.65759	0.0406355	fliM	flagellar motor switch protein FliM	ORF
2020850	+	3	0.0483871	0	-4.34588	2.65759	0.0406355	fliM	flagellar motor switch protein FliM	ORF
2021039	+	3	0.0555556	0	-4.34588	2.65759	0.0406355	fliM	flagellar motor switch protein FliM	ORF
2027772	+	3	0.428571	0	-4.34588	2.65759	0.0406355	yedP	putative mannosyl-3-phosphoglycerate phosphatase	UTR-3
2028956	-	3	0.210526	0	-4.74307	2.77491	0.0278591	yedI	conserved inner membrane protein YedI	ORF
2040878	+	5	0.428571	0	-4.34588	2.65759	0.0406355	msrQ	periplasmic protein-L-methionine sulfoxide reductase heme binding subunit	ORF
2041043	+	3	0.5	0	-4.74307	2.77491	0.0278591	msrQ	periplasmic protein-L-methionine sulfoxide reductase heme binding subunit	ORF
2043141	-	3	0.5	0	-4.74307	2.77491	0.0278591	serU		UTR-3
2043264	-	3	0.166667	0	-4.34588	2.65759	0.0406355	serU		UTR-3
2043336	-	3	0.0967742	0	-4.34588	2.65759	0.0406355	serU		UTR-3
2043380	-	3	0.0638298	0	-4.34588	2.65759	0.0406355	serU		UTR-3
2043387	-	3	0.101695	0	-5.30996	2.98236	0.011229	serU		UTR-3
2043566	-	5	0.9	0	-5.88275	3.24314	0.00076324	serU		UTR-5
2043680	+	3	0.37931	0	-6.1678	3.39237	0.000145517	mtfA	Mlc titration factor	ORF
2057926	-	3	0.352941	0.0666667	-3.34737	3.08659	0.0406355	asnW		UTR-3
2058114	-	5	0.75	0	-4.34588	2.65759	0.0406355	asnW<->yeeO	<->FMN/FAD exporter	UTR
2062382	+	5	0.111111	0	-4.34588	2.65759	0.0406355	asnV		UTR-3
2062635	+	3	0.15	0	-4.34588	2.65759	0.0406355	asnV		UTR-3
2068072	-	3	0.176471	0	-4.34588	2.65759	0.0406355	insH-6	CP4-44 prophage; IS5 transposase and trans-activator	UTR-5
2068139	-	3	0.111111	0	-4.34588	2.65759	0.0406355	insH-6	CP4-44 prophage; IS5 transposase and trans-activator	UTR-5
2068231	-	5	0.0967742	0	-4.34588	2.65759	0.0406355	insH-6	CP4-44 prophage; IS5 transposase and trans-activator	UTR-5
2068654	+	5	1	0	-4.34588	2.65759	0.0406355	yoeA		ORF
2078738	-	3	0.428571	0	-4.34588	2.65759	0.0406355	yeeX	DUF496 domain-containing protein YeeX	UTR-3
2078894	-	3	0.405405	0.0962962	-3.33584	3.8383	0.00625317	yeeX	DUF496 domain-containing protein YeeX	UTR-3
2085551	-	5	0.375	0	-4.34588	2.65759	0.0406355	yeeE<->plaP	inner membrane protein YeeE<->putrescine:H(+) symporter PlaP	UTR
2086702	-	3	0.042735	0	-5.05418	2.88268	0.0184093	plaP	putrescine:H(+) symporter PlaP	ORF
2086704	-	5	0.0661157	0	-5.71588	3.16176	0.00262634	plaP	putrescine:H(+) symporter PlaP	ORF
2086820	-	3	0.0225564	0	-4.34588	2.65759	0.0406355	plaP	putrescine:H(+) symporter PlaP	ORF
2086829	-	3	0.0215827	0	-4.34588	2.65759	0.0406355	plaP	putrescine:H(+) symporter PlaP	ORF
2086874	-	3	0.0204082	0	-4.34588	2.65759	0.0406355	plaP	putrescine:H(+) symporter PlaP	ORF
2097266	-	3	0.242424	0.074074	-2.94398	3.34721	0.0304591	wzzB	regulator of length of O-antigen component of lipopolysaccharide chains	UTR-3
2103429	-	5	0.15	0	-4.34588	2.65759	0.0406355	wbbK	putative lipopolysaccharide biosynthesis protein	ORF
2105370	-	3	0.0769231	0	-4.34588	2.65759	0.0406355	wbbI	beta-1,6-galactofuranosyltransferase	ORF
2107247	-	3	0.0833333	0	-4.34588	2.65759	0.0406355	glf	UDP-galactopyranose mutase	ORF
2107253	-	3	0.0714286	0	-4.34588	2.65759	0.0406355	glf	UDP-galactopyranose mutase	ORF
2107334	-	3	0.0416667	0	-4.34588	2.65759	0.0406355	glf	UDP-galactopyranose mutase	ORF
2107859	-	5	0.0291262	0	-4.34588	2.65759	0.0406355	glf	UDP-galactopyranose mutase	ORF
2111073	-	5	0.2	0.00724637	-3.75273	3.25401	0.0101278	rfbA<->rfbD	dTDP-glucose pyrophosphorylase<->dTDP-4-dehydrorhamnose reductase	UTR
2112997	-	5	0.0428571	0	-4.34588	2.65759	0.0406355	rfbB	dTDP-glucose 4,6-dehydratase 1	ORF
2114157	-	3	0.0220588	0.000938967	-3.34737	3.08659	0.0406355	galF	UTP:glucose-1-phosphate uridylyltransferase, low activity	ORF
2141504	-	5	0.0833333	0	-4.74307	2.77491	0.0278591	asmA	putative assembly protein AsmA	ORF
2141740	-	3	0.0461538	0	-4.34588	2.65759	0.0406355	dcd	dCTP deaminase	ORF
2141754	-	3	0.0428571	0	-4.34588	2.65759	0.0406355	dcd	dCTP deaminase	ORF
2142060	-	3	0.030303	0	-4.34588	2.65759	0.0406355	dcd	dCTP deaminase	ORF
2149083	+	3	0.125	0	-4.34588	2.65759	0.0406355	yegD	HSP70 family protein YegD	UTR-3
2150279	+	5	0.5	0	-4.34588	2.65759	0.0406355	yegD	HSP70 family protein YegD	UTR-3
2171337	+	5	0.75	0.25	-2.60759	3.49131	0.0410972	insF-5	IS3 element protein InsF	ORF
2171661	+	3	1	0	-4.34588	2.65759	0.0406355	insF-5	IS3 element protein InsF	UTR-3
2174055	-	3	0.625	0.00175956	-3.26772	3.48005	0.00719171	gatC		ORF
2174431	-	3	0.4375	0	-5.52715	3.07509	0.00684476	gatB	galactitol-specific PTS enzyme IIB component	ORF
2175042	-	3	0.268293	0.00268821	-2.20786	3.75743	0.0478119	gatA	galactitol-specific PTS enzyme IIA component	ORF
2175342	-	3	0.06	0	-4.34588	2.65759	0.0406355	gatZ	tagatose-1,6-bisphosphate aldolase 2 subunit GatZ	ORF
2176048	-	3	0.0526316	0	-4.34588	2.65759	0.0406355	gatZ	tagatose-1,6-bisphosphate aldolase 2 subunit GatZ	ORF
2185195	-	3	0.333333	0	-4.34588	2.65759	0.0406355	thiM	hydroxyethylthiazole kinase	ORF
2186868	+	5	0.2	0	-4.34588	2.65759	0.0406355	rcnA<->rcnB	Ni(2(+))/Co(2(+)) exporter<->periplasmic protein involved in nickel/cobalt export	UTR
2186978	+	5	0.0612245	0	-4.34588	2.65759	0.0406355	rcnB	periplasmic protein involved in nickel/cobalt export	ORF
2193709	-	5	0.0315789	0	-4.34588	2.65759	0.0406355	mrp	P-loop NTPase family protein	ORF
2194565	+	3	0.0357143	0	-4.34588	2.65759	0.0406355	metG	methionine--tRNA ligase	ORF
2197494	-	3	0.5	0	-4.34588	2.65759	0.0406355	mrp	P-loop NTPase family protein	UTR-5
2215637	+	5	1	0.0833333	-4.64876	3.71373	0.000498854	mlrA<->yohO	DNA-binding transcriptional activator MlrA<->UPF0387 family protein YohO	UTR
2225837	+	5	0.230769	0	-4.34588	2.65759	0.0406355	yohD	DedA family protein YohD	ORF
2233108	+	3	0.1875	0	-4.34588	2.65759	0.0406355	sanA	DUF218 domain-containing protein SanA	ORF
2249701	+	5	0.375	0	-4.34588	2.65759	0.0406355	yeiH	conserved inner membrane protein YeiH	UTR-5
2265675	+	3	0.0263158	0	-4.34588	2.65759	0.0406355	yeiP	elongation factor P family protein	ORF
2268125	+	3	0.0461538	0	-4.34588	2.65759	0.0406355	yeiR	zinc-binding GTPase YeiR	ORF
2269156	+	3	0.0405405	0	-4.34588	2.65759	0.0406355	lpxT	Kdo2-lipid A phosphotransferase	ORF
2277174	-	5	0.571429	0	-4.74307	2.77491	0.0278591	yejG	protein YejG	UTR-3
2277547	-	3	0.230769	0	-4.34588	2.65759	0.0406355	yejG	protein YejG	UTR-3
2277671	-	3	0.125	0	-4.34588	2.65759	0.0406355	yejG	protein YejG	UTR-3
2282770	+	3	0.0232558	0.0010929	-4.82142	3.8245	0.000310493	rplY	50S ribosomal subunit protein L25	ORF
2282851	+	3	0.272727	0	-4.34588	2.65759	0.0406355	rplY	50S ribosomal subunit protein L25	UTR-3
2282885	-	3	0.2	0	-4.74307	2.77491	0.0278591	yejK	nucleoid-associated protein YejK	UTR-3
2284309	+	3	0.0315789	0	-4.34588	2.65759	0.0406355	yejL	DUF1414 domain-containing protein YejL	ORF
2284677	+	3	0.104167	0	-5.05418	2.88268	0.0184093	yejM	putative cardiolipin transport protein	ORF
2286204	+	5	0.285714	0	-5.30996	2.98236	0.011229	yejM<->proL	putative cardiolipin transport protein	UTR
2286386	+	3	0.230769	0	-4.34588	2.65759	0.0406355	proL		UTR-3
2288613	+	5	1	0	-5.05418	2.88268	0.0184093	proL		UTR-3
2296751	-	5	0.8	0.0666667	-4.32862	3.53641	0.00110637	ccmB	heme trafficking system membrane protein CcmB	ORF
2301944	+	5	0.75	0	-5.30996	2.98236	0.011229	yojO	uncharacterized protein YojO	UTR-5
2302318	+	3	0.5	0	-4.34588	2.65759	0.0406355	yojO	uncharacterized protein YojO	UTR-5
2306365	-	3	0.75	0	-4.34588	2.65759	0.0406355	mqo	malate:quinone oxidoreductase	ORF
2307401	-	3	0.176471	0	-4.34588	2.65759	0.0406355	yojI	ABC transporter family protein/microcin J25 efflux protein	ORF
2308447	-	3	0.09375	0	-4.34588	2.65759	0.0406355	yojI	ABC transporter family protein/microcin J25 efflux protein	ORF
2316187	-	5	1	0	-4.34588	2.65759	0.0406355	rcsC	sensory histidine kinase RcsC	UTR-3
2318324	+	5	1	0	-5.05418	2.88268	0.0184093	rcsB	DNA-binding transcriptional activator RcsB	UTR-3
2336431	-	3	0.5	0	-4.74307	2.77491	0.0278591	yfaA	DUF2138 domain-containing protein YfaA	ORF
2338322	-	5	0.0227273	0	-4.34588	2.65759	0.0406355	gyrA	DNA gyrase subunit A	ORF
2338878	-	3	0.0243902	0	-4.34588	2.65759	0.0406355	gyrA	DNA gyrase subunit A	ORF
2339117	-	3	0.0212766	0	-4.34588	2.65759	0.0406355	gyrA	DNA gyrase subunit A	ORF
2340595	+	3	0.5	0	-4.34588	2.65759	0.0406355	ubiG	bifunctional 3-demethylubiquinone-8 3-O-methyltransferase and 2-octaprenyl-6-hydroxyphenol methylase	UTR-3
2345485	+	5	0.111111	0	-4.74307	2.77491	0.0278591	nrdA	ribonucleoside-diphosphate reductase 1 subunit alpha	ORF
2346285	+	3	0.0857143	0	-4.34588	2.65759	0.0406355	nrdA	ribonucleoside-diphosphate reductase 1 subunit alpha	ORF
2346993	+	5	0.0714286	0	-4.34588	2.65759	0.0406355	nrdA	ribonucleoside-diphosphate reductase 1 subunit alpha	ORF
2347522	+	5	0.0731707	0	-4.34588	2.65759	0.0406355	nrdB	ribonucleoside-diphosphate reductase 1 subunit beta	ORF
2363480	-	3	0.235294	0	-4.74307	2.77491	0.0278591	yfaY	IPR008135 CinA family protein YfaY	ORF
2373190	-	5	0.230769	0	-4.34588	2.65759	0.0406355	pmrD	signal transduction protein PmrD	UTR-3
2373451	-	3	0.190476	0	-4.74307	2.77491	0.0278591	pmrD	signal transduction protein PmrD	ORF
2373864	-	3	0.111111	0	-4.34588	2.65759	0.0406355	menE	o-succinylbenzoate--CoA ligase	ORF
2375635	-	3	0.107143	0	-4.34588	2.65759	0.0406355	menC	o-succinylbenzoate synthase	ORF
2376476	-	5	0.0652174	0	-4.34588	2.65759	0.0406355	menB	1,4-dihydroxy-2-naphthoyl-CoA synthase	ORF
2376803	-	5	0.0882353	0	-4.34588	2.65759	0.0406355	menB	1,4-dihydroxy-2-naphthoyl-CoA synthase	ORF
2393058	-	3	0.214286	0	-4.34588	2.65759	0.0406355	nuoM<->nuoL	NADH:quinone oxidoreductase subunit M<->NADH:quinone oxidoreductase subunit L	UTR
2393406	-	5	0.153846	0	-4.74307	2.77491	0.0278591	nuoL	NADH:quinone oxidoreductase subunit L	ORF
2395266	-	3	0.111111	0	-4.34588	2.65759	0.0406355	nuoK	NADH:quinone oxidoreductase subunit K	ORF
2403976	-	3	0.0967742	0	-4.34588	2.65759	0.0406355	nuoB	NADH:quinone oxidoreductase subunit B	ORF
2404313	-	3	0.175	0	-5.52715	3.07509	0.00684476	nuoB	NADH:quinone oxidoreductase subunit B	ORF
2405083	-	3	0.253968	0	-6.70209	3.70569	3.91551e-05	nuoA<->lrhA	NADH:quinone oxidoreductase subunit A<->DNA-binding transcriptional dual regulator LrhA	UTR
2405440	+	5	0.666667	0	-4.74307	2.77491	0.0278591	alaA	glutamate--pyruvate aminotransferase AlaA	UTR-5
2405685	-	3	0.375	0	-4.34588	2.65759	0.0406355	nuoA<->lrhA	NADH:quinone oxidoreductase subunit A<->DNA-binding transcriptional dual regulator LrhA	UTR
2406635	-	5	0.5	0	-4.74307	2.77491	0.0278591	lrhA	DNA-binding transcriptional dual regulator LrhA	ORF
2413950	+	3	0.0218978	0	-4.34588	2.65759	0.0406355	ackA	acetate kinase	ORF
2414376	+	5	0.0218978	0	-4.34588	2.65759	0.0406355	ackA	acetate kinase	ORF
2415654	+	5	0.0333333	0	-4.34588	2.65759	0.0406355	pta	phosphate acetyltransferase	ORF
2418637	-	3	0.1	0	-6.29166	3.46116	7.83827e-05	yfcD	putative Nudix hydrolase	ORF
2419549	-	3	0.0252101	0	-4.34588	2.65759	0.0406355	yfcE	phosphodiesterase YfcE	ORF
2425448	+	3	0.6	0	-4.34588	2.65759	0.0406355	yfcH	putative NAD-dependent epimerase YfcH	UTR-3
2428359	-	3	0.190476	0	-4.74307	2.77491	0.0278591	ubiX	flavin prenyltransferase	ORF
2430294	-	3	0.358491	0.0144928	-4.98522	3.92098	0.000201355	cvpA	colicin V production protein	ORF
2436788	-	5	0.0566038	0	-4.34588	2.65759	0.0406355	pdxB	erythronate-4-phosphate dehydrogenase	ORF
2437338	-	3	0.153846	0	-4.74307	2.77491	0.0278591	pdxB	erythronate-4-phosphate dehydrogenase	ORF
2438880	+	5	0.210526	0	-4.74307	2.77491	0.0278591	flk	putative flagella assembly protein	ORF
2440624	-	3	0.0303468	0	-7.0911	3.95969	1.56931e-05	fabB	beta-ketoacyl	ORF
2440847	-	5	0.020438	0	-6.51142	3.58899	5.69153e-05	fabB	beta-ketoacyl	ORF
2448132	-	3	0.06	0	-4.34588	2.65759	0.0406355	prmB	50S ribosomal subunit protein L3 N(5)-glutamine methyltransferase	ORF
2449457	+	3	0.375	0	-4.34588	2.65759	0.0406355	smrB	putative endonuclease SmrB	UTR-3
2453184	+	5	1	0	-4.34588	2.65759	0.0406355	smrB	putative endonuclease SmrB	UTR-3
2461536	+	3	0.0735294	0	-6.0323	3.31984	0.000310493	fadL	long-chain fatty acid outer membrane channel/bacteriophage T2 receptor	ORF
2461672	+	3	0.039604	0	-4.74307	2.77491	0.0278591	fadL	long-chain fatty acid outer membrane channel/bacteriophage T2 receptor	ORF
2461871	+	3	0.0348837	0	-4.34588	2.65759	0.0406355	fadL	long-chain fatty acid outer membrane channel/bacteriophage T2 receptor	ORF
2462247	+	5	0.0291262	0	-4.34588	2.65759	0.0406355	fadL	long-chain fatty acid outer membrane channel/bacteriophage T2 receptor	ORF
2462698	+	3	0.368421	0.060606	-2.76312	3.26489	0.0406355	fadL<->yfdF	long-chain fatty acid outer membrane channel/bacteriophage T2 receptor<->protein YfdF	UTR
2464664	-	3	0.0217391	0	-4.34588	2.65759	0.0406355	mlaA	intermembrane phospholipid transport system - outer membrane lipoprotein MlaA	ORF
2464711	-	3	0.0264901	0	-4.74307	2.77491	0.0278591	mlaA	intermembrane phospholipid transport system - outer membrane lipoprotein MlaA	ORF
2464989	-	3	0.0236686	0	-4.74307	2.77491	0.0278591	mlaA	intermembrane phospholipid transport system - outer membrane lipoprotein MlaA	ORF
2466508	+	3	0.363636	0	-4.74307	2.77491	0.0278591	argW<->intS	<->CPS-53 (KpLE1) prophage; prophage CPS-53 integrase	UTR
2470464	-	3	0.75	0	-4.34588	2.65759	0.0406355	yfdK	CPS-53 (KpLE1) prophage; putative tail fiber assembly protein YfdK	UTR-3
2474591	+	3	0.5	0	-4.74307	2.77491	0.0278591	yfdQ	CPS-53 (KpLE1) prophage; protein YfdQ	ORF
2476554	-	3	0.6	0	-4.34588	2.65759	0.0406355	dsdC	DNA-binding transcriptional dual regulator DsdC	UTR-3
2476778	-	5	0.5	0	-4.34588	2.65759	0.0406355	dsdC	DNA-binding transcriptional dual regulator DsdC	ORF
2484108	+	3	0.0681818	0	-4.34588	2.65759	0.0406355	evgA	DNA-binding transcriptional activator EvgA	ORF
2484361	+	3	0.115385	0	-4.34588	2.65759	0.0406355	evgA	DNA-binding transcriptional activator EvgA	ORF
2497040	+	3	0.666667	0	-4.74307	2.77491	0.0278591	ypdK	putative membrane protein YpdK	UTR-3
2517914	-	3	0.09375	0	-4.34588	2.65759	0.0406355	pdeA<->alaX	putative c-di-GMP phosphodiesterase PdeA	UTR
2518004	-	3	0.0697674	0	-4.34588	2.65759	0.0406355	pdeA<->alaX	putative c-di-GMP phosphodiesterase PdeA	UTR
2518011	-	5	0.0666667	0	-4.34588	2.65759	0.0406355	pdeA<->alaX	putative c-di-GMP phosphodiesterase PdeA	UTR
2518250	-	5	0.0714286	0	-4.34588	2.65759	0.0406355	alaW		UTR-5
2518829	-	3	0.75	0	-4.34588	2.65759	0.0406355	gltX	glutamate--tRNA ligase	UTR-3
2519739	-	5	0.0309278	0	-4.34588	2.65759	0.0406355	gltX	glutamate--tRNA ligase	ORF
2520111	-	5	0.0344828	0	-4.34588	2.65759	0.0406355	gltX	glutamate--tRNA ligase	ORF
2520243	-	3	0.0337079	0	-4.34588	2.65759	0.0406355	gltX	glutamate--tRNA ligase	ORF
2521474	+	3	0.4375	0.0833333	-3.56427	3.17294	0.0217205	lysV		UTR-3
2521681	-	3	0.214286	0	-4.34588	2.65759	0.0406355	xapR	DNA-binding transcriptional activator XapR	ORF
2530594	-	3	0.0333333	0	-4.34588	2.65759	0.0406355	zipA	cell division protein ZipA	ORF
2530617	-	3	0.0392157	0	-4.74307	2.77491	0.0278591	zipA	cell division protein ZipA	ORF
2532662	+	3	0.0357143	0	-4.34588	2.65759	0.0406355	cysK	O-acetylserine sulfhydrylase A	ORF
2534382	+	3	0.0279188	0.00457747	-2.89243	3.61655	0.0172121	ptsI	PTS enzyme I	ORF
2535785	+	3	0.035461	0.00109649	-3.85016	3.77618	0.00292733	ptsI	PTS enzyme I	ORF
2538651	-	3	0.1875	0	-4.34588	2.65759	0.0406355	cysM	cysteine synthase B	UTR-3
2539319	-	5	0.176471	0	-4.34588	2.65759	0.0406355	cysM	cysteine synthase B	ORF
2544402	-	3	0.0677966	0	-4.74307	2.77491	0.0278591	ucpA	putative oxidoreductase	ORF
2549904	-	3	0.0517241	0	-4.34588	2.65759	0.0406355	yfeX	porphyrinogen peroxidase	ORF
2557625	+	3	0.0866142	0	-6.1678	3.39237	0.000145517	intZ	CPZ-55 prophage; putative phage integrase IntZ	UTR-5
2557631	+	3	0.0350877	0	-4.74307	2.77491	0.0278591	intZ	CPZ-55 prophage; putative phage integrase IntZ	UTR-5
2557674	+	3	0.03	0	-4.34588	2.65759	0.0406355	intZ	CPZ-55 prophage; putative phage integrase IntZ	UTR-5
2557742	+	3	0.0352941	0	-4.34588	2.65759	0.0406355	intZ	CPZ-55 prophage; putative phage integrase IntZ	UTR-5
2587463	-	5	0.75	0	-4.34588	2.65759	0.0406355	aegA	putative oxidoreductase Fe-S subunit AegA	UTR-5
2597855	-	3	0.0291262	0	-4.34588	2.65759	0.0406355	bamC	outer membrane protein assembly factor BamC	ORF
2598272	-	3	0.0252101	0	-4.34588	2.65759	0.0406355	bamC	outer membrane protein assembly factor BamC	ORF
2598869	-	5	0.0247934	0	-4.34588	2.65759	0.0406355	bamC<->dapA	outer membrane protein assembly factor BamC<->4-hydroxy-tetrahydrodipicolinate synthase	UTR
2599098	-	3	0.0718954	0	-6.1678	3.39237	0.000145517	dapA	4-hydroxy-tetrahydrodipicolinate synthase	ORF
2599144	-	3	0.0251572	0	-4.74307	2.77491	0.0278591	dapA	4-hydroxy-tetrahydrodipicolinate synthase	ORF
2600727	+	5	0.0254237	0	-4.34588	2.65759	0.0406355	bcp	thiol peroxidase	ORF
2604329	-	3	1	0	-6.51142	3.58899	5.69153e-05	dapA	4-hydroxy-tetrahydrodipicolinate synthase	UTR-5
2606677	-	5	0.75	0	-4.34588	2.65759	0.0406355	yfgO	putative transporter YfgO	UTR-3
2631270	-	5	0.03125	0	-4.34588	2.65759	0.0406355	guaA	GMP synthetase	ORF
2632339	-	5	0.0416667	0	-4.34588	2.65759	0.0406355	guaA	GMP synthetase	ORF
2632927	-	3	0.038961	0	-4.34588	2.65759	0.0406355	guaB	inosine 5\\'-monophosphate dehydrogenase	ORF
2633018	-	3	0.0348837	0	-4.34588	2.65759	0.0406355	guaB	inosine 5\\'-monophosphate dehydrogenase	ORF
2634472	+	3	0.0461538	0	-4.34588	2.65759	0.0406355	xseA	exodeoxyribonuclease VII subunit XseA	ORF
2635044	+	3	0.0697674	0	-4.34588	2.65759	0.0406355	xseA	exodeoxyribonuclease VII subunit XseA	ORF
2637981	-	3	0.040404	0	-4.74307	2.77491	0.0278591	bamB	outer membrane protein assembly factor BamB	ORF
2639148	-	5	0.0625	0	-4.34588	2.65759	0.0406355	yfgM	ancillary SecYEG translocon subunit	ORF
2640396	-	3	0.0361446	0	-4.34588	2.65759	0.0406355	hisS	histidine--tRNA ligase	ORF
2642862	-	5	0.0566038	0	-4.34588	2.65759	0.0406355	rodZ<->rlmN	transmembrane component of cytoskeleton<->23S rRNA m(2)A2503 methyltransferase/tRNA m(2)A37 methyltransferase	UTR
2644328	-	3	0.0545455	0	-4.34588	2.65759	0.0406355	rlmN<->ndk	23S rRNA m(2)A2503 methyltransferase/tRNA m(2)A37 methyltransferase<->nucleoside diphosphate kinase	UTR
2644372	-	5	0.04	0	-4.34588	2.65759	0.0406355	rlmN<->ndk	23S rRNA m(2)A2503 methyltransferase/tRNA m(2)A37 methyltransferase<->nucleoside diphosphate kinase	UTR
2651694	-	3	0.25	0	-4.34588	2.65759	0.0406355	yfhM	alpha2-macroglobulin	ORF
2652859	+	3	0.130435	0	-4.34588	2.65759	0.0406355	sseA	3-mercaptopyruvate sulfurtransferase	ORF
2655805	+	5	1	0	-4.34588	2.65759	0.0406355	ryfA		UTR-3
2656808	-	3	0.0265487	0	-4.34588	2.65759	0.0406355	fdx	reduced ferredoxin	ORF
2659477	-	3	0.0461538	0	-4.34588	2.65759	0.0406355	hscB<->iscA	co-chaperone for<->iron-sulfur cluster insertion protein IscA	UTR
2661368	-	3	0.03	0	-4.34588	2.65759	0.0406355	iscS	cysteine desulfurase	ORF
2662655	-	3	0.0357143	0	-4.34588	2.65759	0.0406355	trmJ	tRNA Cm32/Um32 methyltransferase	ORF
2663417	+	5	0.0368664	0.00154321	-3.75273	3.25401	0.0101278	suhB	inositol-phosphate phosphatase	UTR-5
2663709	+	3	0.056872	0	-6.29166	3.46116	7.83827e-05	suhB	inositol-phosphate phosphatase	ORF
2663750	+	3	0.0988372	0	-6.78873	3.76046	3.25684e-05	suhB	inositol-phosphate phosphatase	ORF
2663791	+	3	0.0258065	0	-4.74307	2.77491	0.0278591	suhB	inositol-phosphate phosphatase	ORF
2664378	+	3	0.1875	0	-4.34588	2.65759	0.0406355	suhB<->yfhR	inositol-phosphate phosphatase<->putative peptidase	UTR
2667865	-	5	0.5	0	-4.34588	2.65759	0.0406355	hcaT<->hcaR	putative 3-phenylpropionate transporter<->DNA-binding transcriptional dual regulator HcaR	UTR
2684265	-	3	0.0533333	0	-4.74307	2.77491	0.0278591	glyA	serine hydroxymethyltransferase	ORF
2685062	-	5	0.047619	0	-4.34588	2.65759	0.0406355	glyA	serine hydroxymethyltransferase	ORF
2687363	-	5	0.037037	0	-4.34588	2.65759	0.0406355	glnB	nitrogen regulatory protein PII-1	ORF
2691340	-	5	1	0.166667	-3.52746	3.60814	0.00714505	glmY<->purL	<->phosphoribosylformylglycinamide synthetase	UTR
2697141	-	3	0.230769	0	-4.34588	2.65759	0.0406355	purL	phosphoribosylformylglycinamide synthetase	UTR-5
2697391	-	3	0.08	0	-4.74307	2.77491	0.0278591	tadA	tRNA adenosine(34) deaminase	ORF
2697584	-	5	0.0384615	0	-4.34588	2.65759	0.0406355	tadA	tRNA adenosine(34) deaminase	ORF
2697882	-	5	0.15	0.0123457	-3.34737	3.08659	0.0406355	tadA<->pgpC	tRNA adenosine(34) deaminase<->phosphatidylglycerophosphatase C	UTR
2699062	+	3	0.272727	0	-4.34588	2.65759	0.0406355	yfhH	putative DNA-binding transcriptional regulator YfhH	ORF
2699634	+	5	0.6	0.0416667	-2.60759	3.49131	0.0410972	yfhH<->yfhL	putative DNA-binding transcriptional regulator YfhH<->putative 4Fe-4S cluster-containing protein YfhL	UTR
2702146	-	3	0.107143	0	-4.34588	2.65759	0.0406355	recO	DNA repair protein RecO	ORF
2704182	-	3	0.0535714	0	-4.34588	2.65759	0.0406355	rnc<->lepB	RNase III<->signal peptidase I	UTR
2707194	-	5	0.0701754	0	-4.74307	2.77491	0.0278591	lepA<->rseC	elongation factor 4<->protein RseC	UTR
2708576	-	3	0.0697674	0	-4.34588	2.65759	0.0406355	rseB	anti-sigma factor stabilizing protein RseB	ORF
2709213	-	3	0.0461538	0	-4.34588	2.65759	0.0406355	rseA	anti-sigma factor	ORF
2709799	-	3	0.0508475	0	-4.34588	2.65759	0.0406355	rpoE	RNA polymerase sigma E factor	ORF
2709891	-	3	0.0394737	0	-4.34588	2.65759	0.0406355	rpoE	RNA polymerase sigma E factor	ORF
2711652	-	3	0.625	0	-5.05418	2.88268	0.0184093	rseD	rpoE leader peptide	UTR-5
2714434	+	3	0.09375	0	-4.34588	2.65759	0.0406355	srmB	ATP-dependent RNA helicase SrmB	UTR-3
2714525	-	5	0.3	0	-4.34588	2.65759	0.0406355	yfiE	putative LysR-type DNA-binding transcriptional regulator YfiE	ORF
2717500	-	3	0.0319149	0	-4.34588	2.65759	0.0406355	yfiF	putative methyltransferase	ORF
2718242	-	5	0.0283019	0	-4.34588	2.65759	0.0406355	yfiF	putative methyltransferase	ORF
2718377	-	3	0.0272727	0	-4.34588	2.65759	0.0406355	yfiF	putative methyltransferase	ORF
2718512	-	5	0.0277778	0	-4.34588	2.65759	0.0406355	yfiF	putative methyltransferase	ORF
2719131	+	3	0.153846	0	-4.74307	2.77491	0.0278591	trxC	reduced thioredoxin 2	ORF
2722987	+	3	0.0361446	0	-4.34588	2.65759	0.0406355	pssA	phosphatidylserine synthase	ORF
2724366	-	3	0.0727273	0	-4.74307	2.77491	0.0278591	kgtP	alpha-ketoglutarate:H(+) symporter	UTR-3
2724586	-	5	0.127273	0.0064725	-2.76682	3.26229	0.0406355	kgtP	alpha-ketoglutarate:H(+) symporter	ORF
2725036	-	3	0.0555556	0	-4.34588	2.65759	0.0406355	kgtP	alpha-ketoglutarate:H(+) symporter	ORF
2729192	-	3	0.1875	0	-4.34588	2.65759	0.0406355	rrlG<->gltW		UTR
2729302	-	3	0.128205	0	-5.05418	2.88268	0.0184093	rrlG<->gltW		UTR
2729332	-	3	0.22973	0	-6.78873	3.76046	3.25684e-05	rrlG<->gltW		UTR
2729586	-	5	0.32	0.008547	-3.75273	3.25401	0.0101278	gltW<->rrsG		UTR
2730838	-	3	0.125	0	-4.74307	2.77491	0.0278591	rrsG		ORF
2731470	-	3	0.214286	0	-4.34588	2.65759	0.0406355	rrsG<->clpB	<->ClpB chaperone	UTR
2734034	-	3	0.0789474	0	-4.34588	2.65759	0.0406355	clpB	ClpB chaperone	ORF
2737721	+	5	0.272727	0	-4.34588	2.65759	0.0406355	pheL<->pheA	phe operon leader peptide<->fused chorismate mutase/prephenate dehydratase	UTR
2737830	-	3	0.625	0	-5.05418	2.88268	0.0184093	tyrA	fused chorismate mutase/prephenate dehydrogenase	UTR-3
2741822	+	5	0.333333	0	-4.34588	2.65759	0.0406355	yfiL<->yfiR	DUF2799 domain-containing lipoprotein YfiL<->DUF4154 domain-containing protein YfiR	UTR
2742030	+	3	0.115385	0	-4.34588	2.65759	0.0406355	yfiR	DUF4154 domain-containing protein YfiR	ORF
2742039	+	3	0.2	0	-4.34588	2.65759	0.0406355	yfiR	DUF4154 domain-containing protein YfiR	ORF
2743575	-	3	0.230769	0	-4.34588	2.65759	0.0406355	aroF	3-deoxy-7-phosphoheptulonate synthase, Tyr-sensitive	UTR-5
2743592	-	3	0.235294	0	-4.74307	2.77491	0.0278591	aroF	3-deoxy-7-phosphoheptulonate synthase, Tyr-sensitive	UTR-5
2744521	-	5	0.0578635	0.0109611	-2.34606	5.1105	0.030582	rplS	50S ribosomal subunit protein L19	ORF
2744590	-	3	0.0314465	0.00496216	-2.42988	4.30882	0.0278591	trmD	tRNA m(1)G37 methyltransferase	ORF
2744682	-	3	0.0388889	0.00089246	-4.74015	4.33737	0.000165424	trmD	tRNA m(1)G37 methyltransferase	ORF
2745488	-	3	0.0338059	0.00427577	-3.23469	4.62786	0.00304594	rimM	ribosome maturation factor RimM	ORF
2745987	-	3	0.0246479	0	-7.50349	4.25047	3.28105e-06	rpsP	30S ribosomal subunit protein S16	ORF
2746774	-	3	0.0517241	0	-4.34588	2.65759	0.0406355	ffh	signal recognition particle protein component	ORF
2747062	-	3	0.047619	0	-4.34588	2.65759	0.0406355	ffh	signal recognition particle protein component	ORF
2747287	-	5	0.0454545	0	-4.34588	2.65759	0.0406355	ffh	signal recognition particle protein component	ORF
2750497	-	3	0.027027	0.000301027	-2.95022	3.34284	0.0184093	grpE	nucleotide exchange factor GrpE	ORF
2752273	+	3	0.0666667	0	-4.34588	2.65759	0.0406355	recN	DNA repair protein RecN	ORF
2752298	+	3	0.142857	0	-5.30996	2.98236	0.011229	recN	DNA repair protein RecN	ORF
2753925	+	3	0.0927835	0.00152905	-3.918	3.33352	0.00511008	bamE	outer membrane protein assembly factor BamE	ORF
2753966	+	3	0.0348837	0	-4.34588	2.65759	0.0406355	bamE	outer membrane protein assembly factor BamE	UTR-3
2766212	-	5	0.3	0	-4.34588	2.65759	0.0406355	yfjM	CP4-57 prophage; protein YfjM	UTR-5
2766637	+	5	0.6875	0.215817	-2.65998	5.45212	0.0179046	rnlA	CP4-57 prophage; RNase LS, toxin of the RnlAB toxin-antitoxin system	ORF
2766818	-	5	1	0	-4.74307	2.77491	0.0278591	yfjM	CP4-57 prophage; protein YfjM	UTR-5
2766893	+	3	0.0918367	0	-5.88275	3.24314	0.00076324	rnlA	CP4-57 prophage; RNase LS, toxin of the RnlAB toxin-antitoxin system	ORF
2766941	+	3	0.0379747	0	-4.34588	2.65759	0.0406355	rnlA	CP4-57 prophage; RNase LS, toxin of the RnlAB toxin-antitoxin system	ORF
2767133	+	3	0.148936	0	-5.52715	3.07509	0.00684476	rnlB	CP4-57 prophage; antitoxin RnlB	ORF
2776359	-	5	1	0	-4.34588	2.65759	0.0406355	yfjV		UTR-5
2777268	-	5	0.6	0	-4.34588	2.65759	0.0406355	ypjA	adhesin-like autotransporter YpjA	UTR-3
2796363	-	3	0.15	0	-4.34588	2.65759	0.0406355	kbp	K(+) binding protein	ORF
2800694	-	5	1	0	-4.34588	2.65759	0.0406355	stpA	DNA-binding transcriptional repressor StpA with RNA chaperone activity	UTR-5
2807656	+	5	0.0206897	0	-4.34588	2.65759	0.0406355	proX	glycine betaine ABC transporter periplasmic binding protein ProX	ORF
2809581	-	5	0.75	0	-4.34588	2.65759	0.0406355	luxS	S-ribosylhomocysteine lyase	UTR-3
2810369	+	3	0.1	0	-4.34588	2.65759	0.0406355	ygaH	L-valine exporter subunit YgaH	ORF
2810375	-	3	0.333333	0	-4.34588	2.65759	0.0406355	luxS	S-ribosylhomocysteine lyase	UTR-3
2813732	-	3	0.3	0	-4.34588	2.65759	0.0406355	luxS	S-ribosylhomocysteine lyase	UTR-3
2815818	-	3	0.0428571	0	-4.34588	2.65759	0.0406355	gshA	glutamate--cysteine ligase	ORF
2816346	-	3	0.037037	0	-4.34588	2.65759	0.0406355	gshA	glutamate--cysteine ligase	ORF
2817525	-	3	0.0576923	0	-4.34588	2.65759	0.0406355	yqaB<->argQ	fructose-1-phosphatase	UTR
2817532	-	3	0.102564	0	-4.74307	2.77491	0.0278591	yqaB<->argQ	fructose-1-phosphatase	UTR
2817536	-	5	0.1	0	-4.74307	2.77491	0.0278591	yqaB<->argQ	fructose-1-phosphatase	UTR
2817645	-	3	0.0913978	0.0300513	-3.19281	4.74077	0.00262634	yqaB<->argQ	fructose-1-phosphatase	UTR
2817923	-	3	0.0665702	0.0129109	-2.66287	6.12072	0.00409386	argQ<->argZ		UTR
2818336	-	3	0.0372282	0.00539896	-2.51658	6.28923	0.0123308	argY<->argV		UTR
2819189	-	5	0.182796	0.0188904	-2.22372	5.48776	0.0194019	csrA<->alaS	carbon storage regulator<->alanine--tRNA ligase/DNA-binding transcriptional repressor	UTR
2819684	-	3	0.0291971	0	-4.74307	2.77491	0.0278591	alaS	alanine--tRNA ligase/DNA-binding transcriptional repressor	ORF
2820246	-	5	0.0348837	0	-4.34588	2.65759	0.0406355	alaS	alanine--tRNA ligase/DNA-binding transcriptional repressor	ORF
2820548	-	3	0.03125	0	-4.34588	2.65759	0.0406355	alaS	alanine--tRNA ligase/DNA-binding transcriptional repressor	ORF
2821784	-	3	0.0309278	0	-4.34588	2.65759	0.0406355	alaS	alanine--tRNA ligase/DNA-binding transcriptional repressor	ORF
2822017	-	5	0.03	0	-4.34588	2.65759	0.0406355	alaS<->recX	alanine--tRNA ligase/DNA-binding transcriptional repressor<->RecA inhibitor RecX	UTR
2823713	-	5	0.0203252	0	-5.05418	2.88268	0.0184093	recA	DNA recombination/repair protein RecA	ORF
2841045	+	3	1	0	-4.34588	2.65759	0.0406355	ascB	6-phospho-beta-glucosidase AscB	ORF
2842470	-	3	0.272727	0	-4.34588	2.65759	0.0406355	hycI	hydrogenase 3 maturation protease	UTR-3
2842762	-	5	0.230769	0	-4.34588	2.65759	0.0406355	hycI	hydrogenase 3 maturation protease	ORF
2842816	+	5	1	0	-4.34588	2.65759	0.0406355	ascB	6-phospho-beta-glucosidase AscB	UTR-3
2852741	-	5	0.809524	0	-6.78873	3.76046	3.25684e-05	hycA	regulator of the transcriptional regulator FhlA	UTR-5
2853661	+	5	0.5	0	-4.34588	2.65759	0.0406355	hypE	hydrogenase maturation protein, carbamoyl dehydratase	ORF
2854245	+	3	0.5	0	-4.34588	2.65759	0.0406355	hypE	hydrogenase maturation protein, carbamoyl dehydratase	ORF
2867575	-	3	0.155844	0.00182643	-4.01196	4.23286	0.00076324	rpoS<->nlpD	RNA polymerase, sigma S (sigma 38) factor<->murein hydrolase activator NlpD	UTR
2867612	-	3	0.04	0.00188471	-2.24921	3.35343	0.0406355	rpoS<->nlpD	RNA polymerase, sigma S (sigma 38) factor<->murein hydrolase activator NlpD	UTR
2867683	-	3	0.262537	0.00640192	-4.12416	5.78708	1.97873e-05	nlpD	murein hydrolase activator NlpD	ORF
2867716	-	3	0.0665138	0.000447427	-5.5942	4.32947	2.88404e-05	nlpD	murein hydrolase activator NlpD	ORF
2869584	-	5	0.0731707	0	-4.34588	2.65759	0.0406355	umpG	broad specificity 5\\'(3\\')-nucleotidase and polyphosphatase	ORF
2869819	-	5	0.0652174	0	-4.34588	2.65759	0.0406355	umpG	broad specificity 5\\'(3\\')-nucleotidase and polyphosphatase	ORF
2870155	-	3	0.0576923	0	-4.34588	2.65759	0.0406355	umpG	broad specificity 5\\'(3\\')-nucleotidase and polyphosphatase	ORF
2872425	-	3	0.0652174	0	-4.34588	2.65759	0.0406355	ispD	2-C-methyl-D-erythritol 4-phosphate cytidylyltransferase	ORF
2889913	-	5	0.75	0	-4.34588	2.65759	0.0406355	cysI	sulfite reductase, hemoprotein subunit	ORF
2892523	+	3	0.0309278	0	-4.34588	2.65759	0.0406355	queD	6-carboxy-5,6,7,8-tetrahydropterin synthase	ORF
2892563	+	3	0.0705882	0.00392157	-3.34737	3.08659	0.0406355	queD	6-carboxy-5,6,7,8-tetrahydropterin synthase	ORF
2892737	+	3	0.0888889	0	-4.74307	2.77491	0.0278591	ygcN	putative oxidoreductase with FAD/NAD(P)-binding domain	ORF
2892786	+	3	0.136364	0	-4.34588	2.65759	0.0406355	ygcN	putative oxidoreductase with FAD/NAD(P)-binding domain	ORF
2908125	+	5	1	0	-4.34588	2.65759	0.0406355	ygcE	putative sugar kinase YgcE	UTR-3
2908569	-	5	0.0223881	0	-4.34588	2.65759	0.0406355	pyrG	CTP synthetase	ORF
2908960	-	3	0.0294118	0	-4.34588	2.65759	0.0406355	pyrG	CTP synthetase	ORF
2909071	-	3	0.03	0	-4.34588	2.65759	0.0406355	pyrG	CTP synthetase	ORF
2909441	-	3	0.0208333	0	-4.34588	2.65759	0.0406355	pyrG	CTP synthetase	ORF
2910795	-	3	0.130435	0	-4.34588	2.65759	0.0406355	mazF	endoribonuclease toxin MazF	ORF
2914517	-	3	0.2	0	-4.34588	2.65759	0.0406355	rlmD	23S rRNA m(5)U1939 methyltransferase	ORF
2915204	+	3	0.157895	0	-4.34588	2.65759	0.0406355	barA	sensory histidine kinase BarA	ORF
2924195	-	3	0.44	0.00271003	-4.20537	3.47	0.00140502	csrB		ORF
2924269	-	3	0.22	0	-7.15773	4.00523	1.26195e-05	csrB		ORF
2924282	-	3	0.0608696	0	-5.52715	3.07509	0.00684476	csrB		ORF
2924314	-	3	0.0243902	0	-4.34588	2.65759	0.0406355	csrB		ORF
2924534	-	5	0.545455	0.0555557	-3.34959	3.08523	0.0406355	csrB<->syd	<->SecY-interacting protein	UTR
2925911	-	3	0.75	0	-4.34588	2.65759	0.0406355	syd	SecY-interacting protein	UTR-5
2928821	+	5	0.0357143	0	-4.34588	2.65759	0.0406355	sdaC	serine:H(+) symporter SdaC	ORF
2929213	+	5	0.025641	0	-4.34588	2.65759	0.0406355	sdaC	serine:H(+) symporter SdaC	ORF
2929357	+	5	0.0234375	0	-4.34588	2.65759	0.0406355	sdaC	serine:H(+) symporter SdaC	ORF
2929685	+	3	0.191489	0.00803213	-4.09527	3.93451	0.00165129	sdaB	L-serine deaminase II	ORF
2931054	+	3	0.245283	0.0529412	-3.63817	3.67012	0.00305112	sdaB	L-serine deaminase II	UTR-3
2942974	+	3	0.15	0	-4.34588	2.65759	0.0406355	gcvB		UTR-3
2947714	+	3	0.301435	0.0789592	-4.0264	6.25635	0.0025208	metV		UTR-3
2947759	+	3	0.157895	0.0333333	-3.34737	3.08659	0.0406355	metV		UTR-3
2947862	-	3	0.0612245	0	-4.34588	2.65759	0.0406355	amiC	N-acetylmuramoyl-L-alanine amidase C	ORF
2948026	-	5	0.103448	0.0180375	-2.54348	3.18738	0.0454057	amiC	N-acetylmuramoyl-L-alanine amidase C	ORF
2967151	-	3	0.130435	0	-4.34588	2.65759	0.0406355	ptsP	phosphoenolpyruvate-protein phosphotransferase PtsP	ORF
2967880	-	5	0.125	0	-4.34588	2.65759	0.0406355	ptsP	phosphoenolpyruvate-protein phosphotransferase PtsP	ORF
2968159	-	3	0.115385	0	-4.34588	2.65759	0.0406355	ptsP	phosphoenolpyruvate-protein phosphotransferase PtsP	ORF
2970594	-	3	1	0	-4.34588	2.65759	0.0406355	ygdT	hypothetical protein b4610	UTR-5
2970923	-	5	0.375	0	-4.34588	2.65759	0.0406355	ygdT	hypothetical protein b4610	UTR-5
2971521	+	3	0.444444	0	-4.74307	2.77491	0.0278591	ygdR<->tas	DUF903 domain-containing lipoprotein YgdR<->putative NADP(H)-dependent aldo-keto reductase Tas	UTR
2983262	+	5	1	0	-4.34588	2.65759	0.0406355	lysR	DNA-binding transcriptional dual regulator LysR	UTR-3
2998060	+	5	1	0	-4.74307	2.77491	0.0278591	xdhA	putative xanthine dehydrogenase molybdenum-binding subunit XdhA	UTR-5
3016066	-	3	0.285714	0	-4.74307	2.77491	0.0278591	yqeC	uncharacterized protein YqeC	UTR-5
3033670	-	3	0.0267857	0	-4.34588	2.65759	0.0406355	lysS	lysine--tRNA ligase, constitutive	ORF
3035999	-	3	0.0263158	0	-4.34588	2.65759	0.0406355	prfB	peptide chain release factor RF2	ORF
3037645	+	5	0.8	0	-4.74307	2.77491	0.0278591	idi	isopentenyl-diphosphate Delta-isomerase	UTR-3
3037946	+	3	0.6	0	-4.34588	2.65759	0.0406355	idi	isopentenyl-diphosphate Delta-isomerase	UTR-3
3038992	-	3	0.111111	0	-4.34588	2.65759	0.0406355	xerD	site-specific recombinase	ORF
3042735	-	3	0.272727	0	-4.34588	2.65759	0.0406355	yqfA	hemolysin-III family protein	ORF
3043256	-	3	0.103448	0	-4.34588	2.65759	0.0406355	yqfA<->yqfB	hemolysin-III family protein<->PUA-like domain-containing protein YqfB	UTR
3043342	-	3	0.0909091	0	-4.34588	2.65759	0.0406355	yqfB	PUA-like domain-containing protein YqfB	ORF
3051344	-	3	0.210526	0	-4.74307	2.77491	0.0278591	ubiI	2-octaprenylphenol hydroxylase	ORF
3055612	+	5	0.0337079	0	-4.34588	2.65759	0.0406355	zapA	cell division protein ZapA	ORF
3055973	+	5	0.138889	0.011457	-2.01671	4.11355	0.0421333	zapA<->ssrS	cell division protein ZapA	UTR
3056247	+	3	0.0517241	0	-4.34588	2.65759	0.0406355	fau	putative 5-formyltetrahydrofolate cyclo-ligase	ORF
3057201	-	3	0.375	0	-4.34588	2.65759	0.0406355	serA	phosphoglycerate dehydrogenase	ORF
3057464	-	5	0.333333	0	-4.34588	2.65759	0.0406355	serA	phosphoglycerate dehydrogenase	ORF
3059259	-	3	0.0229008	0	-4.34588	2.65759	0.0406355	rpiA	ribose-5-phosphate isomerase A	ORF
3060479	+	5	0.6	0	-4.34588	2.65759	0.0406355	argP	DNA-binding transcriptional dual regulator ArgP	ORF
3066405	+	5	1	0	-4.34588	2.65759	0.0406355	scpC	propionyl-CoA:succinate CoA transferase	UTR-3
3067382	-	3	0.121212	0	-4.74307	2.77491	0.0278591	yggE	uncharacterized protein YggE	ORF
3067768	-	3	0.0769231	0	-4.34588	2.65759	0.0406355	yggE	uncharacterized protein YggE	ORF
3069383	-	3	0.0280374	0	-4.34588	2.65759	0.0406355	mscS	small conductance mechanosensitive channel MscS	ORF
3073151	-	3	0.0410959	0	-4.34588	2.65759	0.0406355	epd	D-erythrose-4-phosphate dehydrogenase	ORF
3073238	-	3	0.0444444	0	-4.74307	2.77491	0.0278591	epd	D-erythrose-4-phosphate dehydrogenase	ORF
3073335	-	3	0.12069	0.00438885	-4.32428	4.06663	0.000468623	epd	D-erythrose-4-phosphate dehydrogenase	ORF
3073427	-	3	0.0204082	0	-4.74307	2.77491	0.0278591	epd	D-erythrose-4-phosphate dehydrogenase	ORF
3073489	-	3	0.028436	0	-5.30996	2.98236	0.011229	epd	D-erythrose-4-phosphate dehydrogenase	ORF
3074705	-	3	0.176471	0	-5.30996	2.98236	0.011229	fumE	fumarase E	ORF
3080617	-	5	0.0280374	0	-4.34588	2.65759	0.0406355	tktA	transketolase 1	ORF
3084625	+	5	0.75	0	-5.30996	2.98236	0.011229	loiP	metalloprotease LoiP	UTR-3
3086033	-	3	0.0416667	0	-4.34588	2.65759	0.0406355	yqgB	acid stress response protein YqgB	ORF
3086064	-	3	0.192308	0.009009	-5.3723	4.18337	6.14897e-05	yqgB	acid stress response protein YqgB	UTR-5
3086102	-	3	0.0259067	0	-5.05418	2.88268	0.0184093	yqgB	acid stress response protein YqgB	UTR-5
3086120	-	3	0.0240385	0	-5.05418	2.88268	0.0184093	yqgB	acid stress response protein YqgB	UTR-5
3086565	+	5	1	0	-4.34588	2.65759	0.0406355	yqgC	protein YqgC	UTR-3
3086772	+	5	0.0254777	0	-4.74307	2.77491	0.0278591	metK	methionine adenosyltransferase	ORF
3087246	+	5	0.114943	0.024622	-2.26394	4.35316	0.0278591	metK	methionine adenosyltransferase	ORF
3087627	+	3	0.0225564	0	-4.34588	2.65759	0.0406355	metK	methionine adenosyltransferase	ORF
3088715	+	5	0.6	0	-4.34588	2.65759	0.0406355	galP	galactose:H(+) symporter	ORF
3092504	+	5	0.06	0	-4.34588	2.65759	0.0406355	gshB	glutathione synthetase	ORF
3092932	-	5	0.6	0	-4.34588	2.65759	0.0406355	yggR	Type II/IV secretion system family protein	UTR-3
3101745	-	3	0.0218978	0	-4.34588	2.65759	0.0406355	yggN<->yggL	putative EcfF<->protein YggL	UTR
3102465	-	3	0.0319149	0	-4.34588	2.65759	0.0406355	trmI	tRNA m(7)G46 methyltransferase	ORF
3104575	+	3	0.0638298	0	-4.34588	2.65759	0.0406355	mltC	membrane-bound lytic murein transglycosylase C	ORF
3104716	+	3	0.103448	0	-4.34588	2.65759	0.0406355	mltC	membrane-bound lytic murein transglycosylase C	ORF
3105638	-	3	0.75	0	-4.34588	2.65759	0.0406355	trmI	tRNA m(7)G46 methyltransferase	UTR-5
3106415	-	5	1	0	-4.34588	2.65759	0.0406355	speC	ornithine decarboxylase, biosynthetic	UTR-3
3110512	+	5	0.3	0	-4.34588	2.65759	0.0406355	pheV		UTR-3
3110598	+	5	0.230769	0	-4.34588	2.65759	0.0406355	pheV		UTR-3
3110787	+	3	0.75	0	-4.34588	2.65759	0.0406355	pheV		UTR-3
3111253	+	5	0.038961	0	-4.34588	2.65759	0.0406355	nupG	nucleoside:H(+) symporter NupG	UTR-3
3111462	+	3	0.0405405	0	-4.34588	2.65759	0.0406355	nupG	nucleoside:H(+) symporter NupG	UTR-3
3111503	+	3	0.133333	0	-5.71588	3.16176	0.00262634	nupG	nucleoside:H(+) symporter NupG	UTR-3
3111582	+	3	0.1	0	-4.34588	2.65759	0.0406355	nupG	nucleoside:H(+) symporter NupG	UTR-3
3111950	+	3	0.25	0	-4.34588	2.65759	0.0406355	nupG	nucleoside:H(+) symporter NupG	UTR-3
3113671	-	3	0.06	0	-4.34588	2.65759	0.0406355	pppA	prepilin peptidase	ORF
3113949	-	5	0.636364	0.090909	-3.24407	3.78403	0.015356	pppA	prepilin peptidase	ORF
3118724	-	3	0.142857	0	-4.34588	2.65759	0.0406355	yghJ	putative lipoprotein YghJ	ORF
3127489	-	3	0.714286	0	-5.05418	2.88268	0.0184093	glcD	glycolate dehydrogenase, putative FAD-linked subunit	ORF
3140144	-	3	0.5	0	-4.34588	2.65759	0.0406355	hybF	hydrogenase maturation protein HybF	ORF
3143821	-	3	0.428571	0	-4.34588	2.65759	0.0406355	hybB	hydrogenase 2 membrane subunit	ORF
3148009	+	5	0.428571	0	-4.34588	2.65759	0.0406355	gpr	L-glyceraldehyde 3-phosphate reductase	ORF
3150619	-	3	0.142857	0	-4.34588	2.65759	0.0406355	exbD	Ton complex subunit ExbD	UTR-3
3151401	-	3	0.0384615	0	-4.34588	2.65759	0.0406355	exbB	Ton complex subunit ExbB	ORF
3151628	-	3	0.0352941	0	-4.34588	2.65759	0.0406355	exbB	Ton complex subunit ExbB	ORF
3153092	-	3	0.75	0	-4.34588	2.65759	0.0406355	exbB	Ton complex subunit ExbB	UTR-5
3160464	-	5	0.115385	0	-4.34588	2.65759	0.0406355	ygiQ	radical SAM superfamily protein YgiQ	ORF
3163622	-	3	0.15	0	-4.34588	2.65759	0.0406355	plsC<->parC	1-acylglycerol-3-phosphate O-acyltransferase<->DNA topoisomerase IV subunit A	UTR
3165212	-	5	0.0666667	0	-4.34588	2.65759	0.0406355	parC	DNA topoisomerase IV subunit A	ORF
3167908	-	3	0.176471	0	-4.34588	2.65759	0.0406355	mqsA	antitoxin of the MqsRA toxin-antitoxin system/DNA-binding transcriptional repressor MqsA	ORF
3172589	+	5	0.0416667	0	-4.34588	2.65759	0.0406355	mdaB	NADPH:quinone oxidoreductase MdaB	ORF
3178062	+	5	0.190476	0.0200006	-2.33833	3.80678	0.0360504	tolC	outer membrane channel TolC	UTR-5
3179046	+	3	0.0266667	0	-4.74307	2.77491	0.0278591	tolC	outer membrane channel TolC	ORF
3179735	+	3	0.0967742	0.0047619	-3.34737	3.08659	0.0406355	ygiA	putative protein YgiA	ORF
3180032	+	3	0.046875	0	-4.34588	2.65759	0.0406355	ygiB	DUF1190 domain-containing protein YgiB	ORF
3183915	+	5	0.75	0	-4.34588	2.65759	0.0406355	ubiK	ubiquinone biosynthesis accessory factor UbiK	UTR-5
3184376	-	3	0.0679612	0.00119048	-3.56077	3.17619	0.0217205	ribB	3,4-dihydroxy-2-butanone-4-phosphate synthase	ORF
3184450	-	3	0.130435	0.000786163	-5.31996	4.14102	7.17245e-05	ribB	3,4-dihydroxy-2-butanone-4-phosphate synthase	ORF
3191813	-	3	0.5	0	-4.74307	2.77491	0.0278591	glgS	surface composition regulator	ORF
3192007	-	5	0.75	0	-4.34588	2.65759	0.0406355	glgS	surface composition regulator	UTR-5
3194719	-	3	0.103448	0	-4.34588	2.65759	0.0406355	sibD		UTR-3
3194952	-	3	0.3	0	-4.34588	2.65759	0.0406355	sibE		UTR-3
3195443	-	3	0.0857143	0	-4.34588	2.65759	0.0406355	rfaE	fused heptose 7-phosphate kinase/heptose 1-phosphate adenyltransferase	ORF
3196269	-	3	0.0731707	0	-4.34588	2.65759	0.0406355	rfaE	fused heptose 7-phosphate kinase/heptose 1-phosphate adenyltransferase	ORF
3196608	-	5	0.0697674	0	-4.34588	2.65759	0.0406355	rfaE	fused heptose 7-phosphate kinase/heptose 1-phosphate adenyltransferase	ORF
3210206	-	3	0.0666667	0	-4.34588	2.65759	0.0406355	tsaD	N(6)-L-threonylcarbamoyladenine synthase, TsaD subunit	ORF
3211256	+	3	0.189189	0.0366516	-2.9322	5.04798	0.0217205	dnaG	DNA primase	ORF
3211414	+	3	0.0689655	0.0119182	-3.26772	3.48005	0.00719171	dnaG	DNA primase	ORF
3211455	+	3	0.0254237	0	-4.34588	2.65759	0.0406355	dnaG	DNA primase	ORF
3211801	+	3	0.043956	0	-4.74307	2.77491	0.0278591	dnaG	DNA primase	ORF
3211882	+	5	0.130952	0	-6.1678	3.39237	0.000145517	dnaG	DNA primase	ORF
3212056	+	3	0.0405405	0	-4.34588	2.65759	0.0406355	dnaG	DNA primase	ORF
3212212	+	3	0.0517241	0	-4.34588	2.65759	0.0406355	dnaG	DNA primase	ORF
3219118	-	5	0.6	0	-4.34588	2.65759	0.0406355	aer	aerotaxis sensor receptor, flavoprotein	UTR-5
3228914	+	5	1	0	-4.34588	2.65759	0.0406355	ygjK	glycoside hydrolase	ORF
3234258	-	3	0.272727	0	-4.34588	2.65759	0.0406355	higB	ribosome-dependent mRNA interferase toxin HigB	ORF
3235526	-	3	0.176471	0	-4.34588	2.65759	0.0406355	rlmG	23S rRNA m(2)G1835 methyltransferase	ORF
3236543	+	3	0.333333	0	-4.34588	2.65759	0.0406355	ygjQ	DUF218 domain-containing protein YgjQ	ORF
3240150	+	3	0.0447761	0	-4.34588	2.65759	0.0406355	sstT	serine/threonine:Na(+) symporter	ORF
3240170	+	3	0.0677966	0	-4.74307	2.77491	0.0278591	sstT	serine/threonine:Na(+) symporter	ORF
3240176	+	3	0.0588235	0	-4.34588	2.65759	0.0406355	sstT	serine/threonine:Na(+) symporter	ORF
3240302	+	5	0.0714286	0	-4.34588	2.65759	0.0406355	sstT	serine/threonine:Na(+) symporter	ORF
3241183	+	3	0.148148	0	-4.74307	2.77491	0.0278591	sstT	serine/threonine:Na(+) symporter	ORF
3243828	-	3	0.75	0	-4.34588	2.65759	0.0406355	uxaC	D-glucoronate/D-galacturonate isomerase	ORF
3246908	+	3	0.161765	0	-6.1678	3.39237	0.000145517	exuR	DNA-binding transcriptional repressor ExuR	ORF
3256286	-	5	0.333333	0	-4.74307	2.77491	0.0278591	cyuA	putative L-cysteine desulfidase CyuA	ORF
3270209	-	3	0.0434783	0	-4.34588	2.65759	0.0406355	rnpB		UTR-3
3277759	-	3	0.0869565	0	-4.74307	2.77491	0.0278591	agaR	DNA-binding transcriptional repressor AgaR	UTR-3
3278671	-	5	0.214286	0	-4.34588	2.65759	0.0406355	agaR	DNA-binding transcriptional repressor AgaR	UTR-5
3287854	-	5	1	0	-5.05418	2.88268	0.0184093	rsmI	16S rRNA 2\\'-O-ribose C1402 methyltransferase	UTR-3
3290868	-	5	0.3	0	-4.34588	2.65759	0.0406355	rsmI	16S rRNA 2\\'-O-ribose C1402 methyltransferase	UTR-3
3298172	-	5	0.4375	0.095238	-2.76312	3.26489	0.0406355	yraQ<->yraR	permease family protein YraQ<->putative nucleoside-diphosphate-sugar epimerase	UTR
3303071	+	3	0.666667	0	-4.74307	2.77491	0.0278591	yhbV	putative peptidase YhbV	ORF
3304665	+	3	0.230769	0	-4.34588	2.65759	0.0406355	yhbW	putative luciferase-like monooxygenase	UTR-3
3306508	-	5	0.0319149	0	-4.34588	2.65759	0.0406355	deaD	ATP-dependent RNA helicase DeaD	ORF
3306707	-	5	0.0306122	0	-4.34588	2.65759	0.0406355	deaD	ATP-dependent RNA helicase DeaD	ORF
3306715	-	3	0.040404	0	-4.74307	2.77491	0.0278591	deaD	ATP-dependent RNA helicase DeaD	ORF
3306971	-	5	0.0309278	0	-4.34588	2.65759	0.0406355	deaD	ATP-dependent RNA helicase DeaD	ORF
3307565	-	5	0.0348837	0	-4.34588	2.65759	0.0406355	deaD	ATP-dependent RNA helicase DeaD	ORF
3307882	-	3	0.0280374	0	-4.34588	2.65759	0.0406355	yrbN	uncharacterized protein YrbN	ORF
3307966	-	3	0.0495868	0.002331	-3.34737	3.08659	0.0406355	yrbN<->nlpI	uncharacterized protein YrbN<->lipoprotein NlpI	UTR
3308050	-	3	0.0483092	0.00584797	-4.0697	3.40144	0.0025208	nlpI	lipoprotein NlpI	ORF
3309024	-	5	1	0	-5.05418	2.88268	0.0184093	nlpI<->pnp	lipoprotein NlpI<->polynucleotide phosphorylase	UTR
3310982	-	3	0.333333	0	-4.34588	2.65759	0.0406355	pnp	polynucleotide phosphorylase	ORF
3311009	-	3	0.142857	0	-4.34588	2.65759	0.0406355	pnp	polynucleotide phosphorylase	ORF
3311889	-	5	0.1	0	-6.0323	3.31984	0.000310493	truB	tRNA pseudouridine(55) synthase	ORF
3311899	-	5	0.0357143	0	-4.34588	2.65759	0.0406355	truB	tRNA pseudouridine(55) synthase	ORF
3312061	-	5	0.0357143	0	-4.34588	2.65759	0.0406355	truB	tRNA pseudouridine(55) synthase	ORF
3312364	-	5	0.0441176	0	-4.34588	2.65759	0.0406355	truB	tRNA pseudouridine(55) synthase	ORF
3314921	-	5	0.0374332	0.00494354	-2.76152	3.26676	0.0278591	infB	translation initiation factor IF-2	ORF
3315314	-	5	0.0211268	0	-4.34588	2.65759	0.0406355	infB	translation initiation factor IF-2	ORF
3315320	-	5	0.0510949	0.0018018	-3.56427	3.17294	0.0217205	infB	translation initiation factor IF-2	ORF
3315583	-	3	0.0314961	0	-4.74307	2.77491	0.0278591	infB	translation initiation factor IF-2	ORF
3315999	-	3	0.0252101	0	-4.34588	2.65759	0.0406355	infB	translation initiation factor IF-2	ORF
3316030	-	3	0.0344828	0	-4.74307	2.77491	0.0278591	infB<->nusA	translation initiation factor IF-2<->transcription termination/antitermination protein NusA	UTR
3316218	-	5	0.0208333	0	-4.34588	2.65759	0.0406355	nusA	transcription termination/antitermination protein NusA	ORF
3317150	-	3	0.037037	0	-5.05418	2.88268	0.0184093	nusA	transcription termination/antitermination protein NusA	ORF
3317193	-	5	0.0222222	0	-4.34588	2.65759	0.0406355	nusA	transcription termination/antitermination protein NusA	ORF
3317412	-	3	0.023622	0	-4.34588	2.65759	0.0406355	nusA	transcription termination/antitermination protein NusA	ORF
3318021	-	5	0.030303	0	-4.34588	2.65759	0.0406355	rimP<->metY	ribosome maturation factor RimP	UTR
3318049	-	5	0.0365854	0	-4.34588	2.65759	0.0406355	rimP<->metY	ribosome maturation factor RimP	UTR
3318063	-	3	0.105882	0.00213675	-3.91955	3.33042	0.00506241	rimP<->metY	ribosome maturation factor RimP	UTR
3318143	-	3	0.0875912	0	-6.29166	3.46116	7.83827e-05	rimP<->metY	ribosome maturation factor RimP	UTR
3321880	-	3	0.12963	0.00877193	-3.56427	3.17294	0.0217205	yhbX<->leuU	putative hydrolase, inner membrane	UTR
3321909	-	3	0.0655738	0	-4.74307	2.77491	0.0278591	yhbX<->leuU	putative hydrolase, inner membrane	UTR
3321957	-	3	0.0322581	0	-4.34588	2.65759	0.0406355	yhbX<->leuU	putative hydrolase, inner membrane	UTR
3322004	-	3	0.0363636	0	-4.74307	2.77491	0.0278591	yhbX<->leuU	putative hydrolase, inner membrane	UTR
3327053	-	3	0.032967	0	-4.34588	2.65759	0.0406355	rlmE	23S rRNA 2\\'-O-ribose U2552 methyltransferase	ORF
3327618	-	3	0.0675676	0	-5.05418	2.88268	0.0184093	rlmE	23S rRNA 2\\'-O-ribose U2552 methyltransferase	ORF
3327806	-	3	0.169492	0.00392157	-4.06909	3.40267	0.0025208	rlmE	23S rRNA 2\\'-O-ribose U2552 methyltransferase	UTR-5
3328162	-	3	0.0491803	0	-4.34588	2.65759	0.0406355	greA	transcription elongation factor GreA	UTR-3
3328363	-	3	0.0508475	0.00666667	-3.34959	3.08523	0.0406355	greA	transcription elongation factor GreA	ORF
3329351	+	3	0.285714	0	-5.30996	2.98236	0.011229	dacB	peptidoglycan DD-endopeptidase DacB	ORF
3330434	-	3	0.0280374	0	-4.34588	2.65759	0.0406355	obgE	GTPase ObgE	UTR-3
3330453	-	3	0.0333333	0	-4.74307	2.77491	0.0278591	obgE	GTPase ObgE	UTR-3
3330832	-	3	0.0201342	0	-4.34588	2.65759	0.0406355	obgE	GTPase ObgE	ORF
3331135	-	5	0.0205479	0	-4.34588	2.65759	0.0406355	obgE	GTPase ObgE	ORF
3331310	-	5	0.0225564	0	-4.34588	2.65759	0.0406355	obgE	GTPase ObgE	ORF
3331346	-	5	0.0227273	0	-4.34588	2.65759	0.0406355	obgE	GTPase ObgE	ORF
3331591	-	3	0.0245902	0	-4.34588	2.65759	0.0406355	obgE	GTPase ObgE	ORF
3331933	-	5	0.0357143	0	-4.34588	2.65759	0.0406355	yhbE	inner membrane protein YhbE	ORF
3332162	-	5	0.0461538	0	-4.34588	2.65759	0.0406355	yhbE	inner membrane protein YhbE	ORF
3332290	-	3	0.104651	0	-5.88275	3.24314	0.00076324	yhbE	inner membrane protein YhbE	ORF
3332307	-	3	0.0693069	0	-5.52715	3.07509	0.00684476	yhbE	inner membrane protein YhbE	ORF
3332376	-	3	0.0220588	0	-4.34588	2.65759	0.0406355	yhbE	inner membrane protein YhbE	ORF
3332749	-	5	0.0201005	0	-4.74307	2.77491	0.0278591	yhbE<->rpmA	inner membrane protein YhbE<->50S ribosomal subunit protein L27	UTR
3332786	-	5	0.0259067	0	-5.05418	2.88268	0.0184093	yhbE<->rpmA	inner membrane protein YhbE<->50S ribosomal subunit protein L27	UTR
3332811	-	5	0.0215898	0.00380858	-2.28088	5.28185	0.0429013	yhbE<->rpmA	inner membrane protein YhbE<->50S ribosomal subunit protein L27	UTR
3333762	+	5	0.0333333	0	-4.34588	2.65759	0.0406355	ispB	all-trans-octaprenyl-diphosphate synthase	ORF
3334250	+	3	0.0434783	0	-4.34588	2.65759	0.0406355	ispB	all-trans-octaprenyl-diphosphate synthase	ORF
3338256	-	3	0.115385	0	-4.34588	2.65759	0.0406355	mlaD	intermembrane phospholipid transport system, substrate binding protein MlaD	ORF
3339014	-	3	0.142857	0	-4.34588	2.65759	0.0406355	mlaE	intermembrane phospholipid transport system, integral membrane subunit MlaE	ORF
3340462	+	3	0.0810811	0	-4.34588	2.65759	0.0406355	yrbG	putative transport protein YrbG	ORF
3341920	-	3	0.75	0	-4.34588	2.65759	0.0406355	mlaF	intermembrane phospholipid transport system, ATP binding subunit MlaF	UTR-5
3342213	-	5	0.75	0	-4.34588	2.65759	0.0406355	mlaF	intermembrane phospholipid transport system, ATP binding subunit MlaF	UTR-5
3346157	+	3	0.0625	0	-4.34588	2.65759	0.0406355	rpoN<->hpf	RNA polymerase, sigma 54 (sigma N) factor<->ribosome hibernation-promoting factor	UTR
3346406	+	3	0.0681818	0	-4.34588	2.65759	0.0406355	hpf	ribosome hibernation-promoting factor	ORF
3347772	+	5	0.1	0	-4.34588	2.65759	0.0406355	rapZ	RNase adaptor protein	ORF
3347893	+	5	0.0833333	0	-4.34588	2.65759	0.0406355	rapZ	RNase adaptor protein	ORF
3348119	+	3	0.0909091	0	-4.34588	2.65759	0.0406355	npr	phosphorelay protein Npr	ORF
3349298	+	3	0.05	0	-4.34588	2.65759	0.0406355	yrbL	protein kinase-like domain-containing protein YrbL	UTR-3
3367478	-	5	0.1875	0	-4.34588	2.65759	0.0406355	insH-10	IS5 transposase and trans-activator	UTR-5
3367641	+	5	0.666667	0	-4.74307	2.77491	0.0278591	yhcF	DUF1120 domain-containing protein YhcF	ORF
3374129	-	3	0.142857	0	-4.74307	2.77491	0.0278591	nanR	DNA-binding transcriptional dual regulator NanR	ORF
3374194	-	3	0.09375	0	-4.34588	2.65759	0.0406355	nanR	DNA-binding transcriptional dual regulator NanR	ORF
3374228	-	3	0.108108	0	-4.74307	2.77491	0.0278591	nanR	DNA-binding transcriptional dual regulator NanR	ORF
3374292	-	3	0.0666667	0	-4.34588	2.65759	0.0406355	nanR	DNA-binding transcriptional dual regulator NanR	ORF
3377992	-	3	0.0287879	0.00140612	-4.28449	4.71958	0.000223109	rpsI	30S ribosomal subunit protein S9	ORF
3379809	-	3	0.272727	0	-4.34588	2.65759	0.0406355	zapE	cell division factor ZapE with ATPase activity	ORF
3385044	+	3	0.0416667	0	-4.34588	2.65759	0.0406355	argR	DNA-binding transcriptional dual regulator ArgR	ORF
3389105	+	5	1	0	-4.74307	2.77491	0.0278591	yhcN	DUF1471 domain-containing stress-induced protein YhcN	UTR-3
3389443	-	5	0.6	0	-4.34588	2.65759	0.0406355	aaeX	DUF1656 domain-containing protein AaeX	UTR-5
3399014	-	5	0.0789474	0	-4.34588	2.65759	0.0406355	mreC	cell shape determining protein MreC	ORF
3400640	-	3	0.026087	0	-4.34588	2.65759	0.0406355	mreB	dynamic cytoskeletal protein MreB	ORF
3400981	-	5	0.056338	0	-5.71588	3.16176	0.00262634	mreB	dynamic cytoskeletal protein MreB	ORF
3401012	-	5	0.0230769	0	-4.34588	2.65759	0.0406355	mreB	dynamic cytoskeletal protein MreB	ORF
3401753	-	5	0.333333	0	-4.34588	2.65759	0.0406355	csrD	regulator of CsrB and CsrC decay	ORF
3403137	-	3	0.176471	0	-4.34588	2.65759	0.0406355	csrD	regulator of CsrB and CsrC decay	ORF
3405404	+	3	0.035461	0.0021097	-4.06765	3.40571	0.00255556	yhdH<->accB	acrylyl-CoA reductase<->biotin carboxyl carrier protein	UTR
3405603	+	3	0.0429185	0	-6.0323	3.31984	0.000310493	accB	biotin carboxyl carrier protein	ORF
3405876	+	3	0.0213904	0	-4.74307	2.77491	0.0278591	accB	biotin carboxyl carrier protein	ORF
3406092	+	3	0.0210526	0	-4.74307	2.77491	0.0278591	accC	biotin carboxylase	ORF
3406101	+	5	0.0253807	0	-5.05418	2.88268	0.0184093	accC	biotin carboxylase	ORF
3408980	+	5	0.375	0	-4.34588	2.65759	0.0406355	panF	pantothenate:Na(+) symporter	ORF
3410135	-	5	0.75	0	-4.34588	2.65759	0.0406355	envR	DNA-binding transcriptional repressor EnvR	UTR-3
3410722	+	3	0.0923913	0	-7.78219	4.45832	8.95034e-07	dusB	tRNA-dihydrouridine synthase B	ORF
3410728	+	3	0.0279503	0.00148148	-3.91955	3.33042	0.00506241	dusB	tRNA-dihydrouridine synthase B	ORF
3410739	+	3	0.0247253	0	-5.88275	3.24314	0.00076324	dusB	tRNA-dihydrouridine synthase B	ORF
3423423	-	3	0.171429	0	-5.30996	2.98236	0.011229	rrfF		ORF
3423663	-	5	0.142857	0	-4.34588	2.65759	0.0406355	thrV<->rrfD		UTR
3423669	-	5	0.1875	0	-4.34588	2.65759	0.0406355	rrfD		ORF
3428878	-	3	0.190476	0	-6.70209	3.70569	3.91551e-05	rrsD		UTR-5
3430314	-	5	0.114286	0	-4.74307	2.77491	0.0278591	aroE	shikimate dehydrogenase	ORF
3432050	-	3	0.046875	0	-4.34588	2.65759	0.0406355	smg	DUF494 domain-containing protein Smg	ORF
3432187	-	3	0.0697674	0.000992063	-3.34959	3.08523	0.0406355	smg	DUF494 domain-containing protein Smg	ORF
3434501	+	5	0.0454545	0	-4.74307	2.77491	0.0278591	fmt	10-formyltetrahydrofolate:L-methionyl-tRNA(fMet) N-formyltransferase	ORF
3435256	+	3	0.115385	0	-4.34588	2.65759	0.0406355	rsmB	16S rRNA m(5)C967 methyltransferase	ORF
3438447	-	3	0.454545	0.095238	-3.26648	3.48303	0.00749509	arfA	alternative ribosome-rescue factor A	ORF
3438464	-	3	0.105263	0	-4.74307	2.77491	0.0278591	arfA	alternative ribosome-rescue factor A	ORF
3438485	-	3	0.197674	0.0222222	-4.82142	3.8245	0.000310493	arfA	alternative ribosome-rescue factor A	ORF
3438673	-	5	0.590909	0.00694443	-7.43183	5.81287	2.17254e-09	arfA<->zntR	alternative ribosome-rescue factor A<->DNA-binding transcriptional activator ZntR	UTR
3440026	-	3	0.0533808	0.00663795	-3.5722	5.36273	0.000487573	rplQ<->rpoA	50S ribosomal subunit protein L17<->RNA polymerase subunit alpha	UTR
3440136	-	3	0.022113	0.00252107	-3.8074	4.38338	0.00123998	rpoA	RNA polymerase subunit alpha	ORF
3442353	-	3	0.0327035	0.0022394	-4.5355	4.89319	7.39396e-05	rpsM	30S ribosomal subunit protein S13	ORF
3442490	-	3	0.0752212	0.0145491	-2.6719	6.46369	0.00440545	rpsM<->rpmJ	30S ribosomal subunit protein S13<->50S ribosomal subunit protein L36	UTR
3443347	-	3	0.021875	0.00513062	-2.27442	5	0.0390185	secY	Sec translocon subunit SecY	ORF
3446408	-	3	0.0288316	0.0089995	-2.14819	5.1413	0.0382336	rpsH	30S ribosomal subunit protein S8	ORF
3446835	-	3	0.0205479	0.00249798	-3.56436	4.84044	0.000844523	rpsN	30S ribosomal subunit protein S14	ORF
3453595	+	5	0.8	0	-4.74307	2.77491	0.0278591	gspC	Type II secretion system protein GspC	UTR-5
3457631	+	5	1	0	-4.34588	2.65759	0.0406355	gspD	Type II secretion system protein GspD	ORF
3477404	+	3	0.625	0	-5.05418	2.88268	0.0184093	slyX	protein SlyX	UTR-5
3477615	+	5	0.895833	0.252262	-3.21512	5.0174	0.0025208	slyX	protein SlyX	UTR-5
3477741	-	3	0.333333	0	-4.34588	2.65759	0.0406355	fkpA	peptidyl-prolyl cis-trans isomerase FkpA	UTR-5
3478112	-	3	0.03125	0.000745713	-3.56077	3.17619	0.0217205	slyD	FKBP-type peptidyl-prolyl cis-trans isomerase SlyD	ORF
3478277	-	3	0.0309735	0	-5.52715	3.07509	0.00684476	slyD	FKBP-type peptidyl-prolyl cis-trans isomerase SlyD	ORF
3479282	+	5	0.75	0	-4.34588	2.65759	0.0406355	slyX	protein SlyX	UTR-3
3485968	-	3	0.75	0	-4.34588	2.65759	0.0406355	yhfA	OsmC family protein	UTR-5
3492012	-	3	0.0714286	0	-4.34588	2.65759	0.0406355	ppiA	peptidyl-prolyl cis-trans isomerase A	ORF
3492043	-	3	0.0851064	0	-4.74307	2.77491	0.0278591	ppiA	peptidyl-prolyl cis-trans isomerase A	ORF
3493098	+	3	0.117647	0.00980393	-3.34737	3.08659	0.0406355	tsgA	putative transporter TsgA	ORF
3495155	+	3	0.5	0	-5.05418	2.88268	0.0184093	nirB	nitrite reductase catalytic subunit NirB	ORF
3498154	-	5	1	0	-4.34588	2.65759	0.0406355	ppiA	peptidyl-prolyl cis-trans isomerase A	UTR-5
3498347	+	5	0.0882353	0	-4.34588	2.65759	0.0406355	cysG	siroheme synthase	ORF
3514909	-	3	0.0638298	0	-4.34588	2.65759	0.0406355	rpe	ribulose-phosphate 3-epimerase	ORF
3515855	-	3	0.0886076	0	-5.52715	3.07509	0.00684476	dam	DNA adenine methyltransferase	ORF
3516184	-	5	0.0280374	0	-4.34588	2.65759	0.0406355	damX	cell division protein DamX	ORF
3516780	-	5	0.0361446	0	-4.34588	2.65759	0.0406355	damX	cell division protein DamX	ORF
3517079	-	5	0.0384615	0	-4.34588	2.65759	0.0406355	damX	cell division protein DamX	ORF
3517299	-	3	0.0493827	0	-4.74307	2.77491	0.0278591	damX	cell division protein DamX	ORF
3518107	-	3	0.0348837	0	-4.34588	2.65759	0.0406355	aroB	3-dehydroquinate synthase	ORF
3518117	-	3	0.0333333	0	-4.34588	2.65759	0.0406355	aroB	3-dehydroquinate synthase	ORF
3518132	-	3	0.0315789	0	-4.34588	2.65759	0.0406355	aroB	3-dehydroquinate synthase	ORF
3526466	+	5	0.0535714	0	-4.34588	2.65759	0.0406355	igaA	inner membrane protein - inhibits the Rcs signaling pathway	UTR-5
3526748	+	3	0.111111	0	-4.34588	2.65759	0.0406355	igaA	inner membrane protein - inhibits the Rcs signaling pathway	ORF
3526774	+	3	0.222222	0	-4.74307	2.77491	0.0278591	igaA	inner membrane protein - inhibits the Rcs signaling pathway	ORF
3529327	+	3	0.0410959	0	-4.34588	2.65759	0.0406355	yrfG	purine nucleotidase	ORF
3529716	+	3	0.06	0	-4.34588	2.65759	0.0406355	hslR	heat shock protein Hsp15	ORF
3533265	+	3	0.0454545	0	-4.34588	2.65759	0.0406355	pck	phosphoenolpyruvate carboxykinase (ATP)	ORF
3534231	+	3	0.0714286	0	-4.34588	2.65759	0.0406355	pck	phosphoenolpyruvate carboxykinase (ATP)	ORF
3538325	+	3	0.125	0	-4.74307	2.77491	0.0278591	yhgF	putative RNA-binding protein YhgF	ORF
3539461	+	5	0.176471	0	-5.30996	2.98236	0.011229	yhgF	putative RNA-binding protein YhgF	ORF
3539661	+	3	0.0909091	0	-4.34588	2.65759	0.0406355	yhgF	putative RNA-binding protein YhgF	ORF
3545537	+	3	0.0759494	0	-5.30996	2.98236	0.011229	yhgH	DNA utilization protein YhgH	ORF
3545589	+	3	0.134328	0.00215054	-3.91955	3.33042	0.00506241	yhgH<->nfuA	DNA utilization protein YhgH<->iron-sulfur cluster carrier protein NfuA	UTR
3545985	+	3	0.0211268	0	-4.34588	2.65759	0.0406355	nfuA	iron-sulfur cluster carrier protein NfuA	ORF
3553060	+	5	0.142857	0	-4.34588	2.65759	0.0406355	malT	DNA-binding transcriptional activator MalT	UTR-5
3554994	+	3	0.307692	0	-4.74307	2.77491	0.0278591	malT	DNA-binding transcriptional activator MalT	ORF
3560992	-	3	0.111111	0	-4.34588	2.65759	0.0406355	glpG	rhomboid protease	ORF
3565639	-	3	0.5	0	-4.34588	2.65759	0.0406355	glgP	glycogen phosphorylase	ORF
3574870	+	5	0.130435	0	-4.34588	2.65759	0.0406355	yhgN	putative inner membrane protein	UTR-5
3577730	-	3	0.181818	0	-4.74307	2.77491	0.0278591	gntK<->gntR	D-gluconate kinase, thermostable<->DNA-binding transcriptional repressor GntR	UTR
3578075	-	5	0.0816327	0	-4.74307	2.77491	0.0278591	gntR	DNA-binding transcriptional repressor GntR	ORF
3578225	-	5	0.0816327	0	-4.74307	2.77491	0.0278591	gntR	DNA-binding transcriptional repressor GntR	ORF
3586384	+	5	0.75	0	-4.34588	2.65759	0.0406355	yrhB	putative heat shock chaperone	UTR-3
3598391	-	3	0.8	0	-4.74307	2.77491	0.0278591	livJ	branched chain amino acid/phenylalanine ABC transporter periplasmic binding protein	UTR-3
3599652	-	5	0.2	0	-4.34588	2.65759	0.0406355	livJ	branched chain amino acid/phenylalanine ABC transporter periplasmic binding protein	ORF
3599935	-	3	0.0227273	0	-4.74307	2.77491	0.0278591	rpoH	RNA polymerase, sigma 32 (sigma H) factor	ORF
3603920	-	5	0.0566038	0	-4.34588	2.65759	0.0406355	ftsY	signal recognition particle receptor	ORF
3605413	+	5	0.363636	0	-4.74307	2.77491	0.0278591	yhhL	DUF1145 domain-containing protein YhhL	UTR-3
3609120	+	5	0.857143	0.185185	-2.92325	4.08893	0.036515	yhhQ	putative queuosine precursor transporter	UTR-5
3610162	+	3	0.0319149	0	-4.34588	2.65759	0.0406355	dcrB	periplasmic bacteriophage sensitivity protein DcrB	ORF
3637209	-	3	0.0769231	0	-4.34588	2.65759	0.0406355	yhiN	putative oxidoreductase YhiN	ORF
3637258	-	3	0.0666667	0	-4.34588	2.65759	0.0406355	yhiN	putative oxidoreductase YhiN	ORF
3638402	+	5	0.0535714	0	-4.34588	2.65759	0.0406355	pitA	metal phosphate:H(+) symporter PitA	ORF
3638541	+	3	0.0943396	0	-5.05418	2.88268	0.0184093	pitA	metal phosphate:H(+) symporter PitA	ORF
3638864	+	5	0.0566038	0	-4.34588	2.65759	0.0406355	pitA	metal phosphate:H(+) symporter PitA	ORF
3639525	-	5	0.375	0	-4.34588	2.65759	0.0406355	uspB	putative universal stress (ethanol tolerance) protein B	ORF
3640350	+	5	0.0241935	0	-4.34588	2.65759	0.0406355	uspA	universal stress global stress response regulator	ORF
3640736	-	5	0.666667	0	-5.30996	2.98236	0.011229	yhiN	putative oxidoreductase YhiN	UTR-5
3647691	-	3	0.0583333	0.00584797	-3.56576	3.17161	0.0217205	dinQ	UV inducible membrane toxin DinQ	UTR-3
3647939	-	5	0.0423729	0	-5.05418	2.88268	0.0184093	dinQ	UV inducible membrane toxin DinQ	UTR-5
3647952	-	5	0.0272727	0	-4.34588	2.65759	0.0406355	dinQ	UV inducible membrane toxin DinQ	UTR-5
3656456	-	3	0.166667	0	-4.34588	2.65759	0.0406355	hdeA	HdeA monomer, chaperone active form	ORF
3671226	+	5	0.75	0.0666667	-3.34737	3.08659	0.0406355	treF	cytoplasmic trehalase	ORF
3672349	+	5	0.75	0	-4.34588	2.65759	0.0406355	yhjC	putative DNA-binding transcriptional regulator YhjC	UTR-5
3676151	-	5	1	0	-4.74307	2.77491	0.0278591	yhjG	AsmA family protein YhjG	UTR-3
3678617	-	3	0.1	0	-5.05418	2.88268	0.0184093	pdeH	c-di-GMP phosphodiesterase PdeH	ORF
3679229	-	5	0.75	0	-4.34588	2.65759	0.0406355	pdeH	c-di-GMP phosphodiesterase PdeH	UTR-5
3700136	+	5	1	0.133333	-2.95153	3.341	0.0280618	rdlD		ORF
3700432	+	5	0.142857	0	-4.34588	2.65759	0.0406355	rdlD<->yhjV	<->putative transporter YhjV	UTR
3701706	+	5	0.333333	0	-4.34588	2.65759	0.0406355	yhjV	putative transporter YhjV	ORF
3706555	+	3	0.333333	0	-4.34588	2.65759	0.0406355	yhjV	putative transporter YhjV	UTR-3
3708411	-	3	0.5	0	-4.34588	2.65759	0.0406355	dppA<->proK	dipeptide ABC transporter periplasmic binding protein	UTR
3708581	-	3	0.176471	0	-4.34588	2.65759	0.0406355	dppA<->proK	dipeptide ABC transporter periplasmic binding protein	UTR
3708697	-	5	0.5625	0.142857	-2.60759	3.49131	0.0410972	proK<->eptB	<->Kdo2-lipid A phosphoethanolamine 7\\'\\'-transferase	UTR
3708852	-	5	0.25	0	-4.34588	2.65759	0.0406355	eptB	Kdo2-lipid A phosphoethanolamine 7\\'\\'-transferase	ORF
3708897	+	5	1	0	-4.34588	2.65759	0.0406355	tag	3-methyl-adenine DNA glycosylase I, constitutive	UTR-5
3712301	+	5	0.555556	0	-5.05418	2.88268	0.0184093	tag	3-methyl-adenine DNA glycosylase I, constitutive	UTR-5
3720263	+	3	0.133035	0.0120702	-6.19082	6.94614	5.10718e-09	cspA	cold shock protein CspA	UTR-3
3720279	+	3	0.034358	0.00232925	-5.17215	4.6529	2.23737e-05	cspA	cold shock protein CspA	UTR-3
3720444	+	3	0.375	0	-4.34588	2.65759	0.0406355	cspA	cold shock protein CspA	UTR-3
3721349	+	3	0.142857	0	-4.34588	2.65759	0.0406355	insK	IS150 conserved protein InsB	ORF
3723103	-	3	0.0379747	0	-4.34588	2.65759	0.0406355	glyS	glycine--tRNA ligase subunit beta	ORF
3723616	-	5	0.05	0	-4.74307	2.77491	0.0278591	glyS	glycine--tRNA ligase subunit beta	ORF
3724468	+	5	1	0	-4.34588	2.65759	0.0406355	cspA	cold shock protein CspA	UTR-3
3724765	-	3	0.0491803	0	-4.34588	2.65759	0.0406355	glyQ	glycine--tRNA ligase subunit alpha	ORF
3724819	-	3	0.084507	0	-5.30996	2.98236	0.011229	glyQ	glycine--tRNA ligase subunit alpha	ORF
3732419	-	3	0.230769	0	-4.34588	2.65759	0.0406355	xylA	xylose isomerase	UTR-5
3736061	-	3	0.285714	0	-5.30996	2.98236	0.011229	bax	putative glycoside hydrolase Bax	UTR-3
3736589	-	3	0.0285714	0	-4.34588	2.65759	0.0406355	bax	putative glycoside hydrolase Bax	ORF
3736945	-	3	0.0215827	0	-4.34588	2.65759	0.0406355	bax	putative glycoside hydrolase Bax	ORF
3737265	-	5	0.272727	0	-4.34588	2.65759	0.0406355	bax	putative glycoside hydrolase Bax	UTR-5
3737620	-	5	0.75	0	-4.34588	2.65759	0.0406355	bax	putative glycoside hydrolase Bax	UTR-5
3752974	-	3	1	0	-4.34588	2.65759	0.0406355	yiaV	putative membrane fusion protein	ORF
3774149	+	3	0.25	0	-4.34588	2.65759	0.0406355	mtlA	mannitol-specific PTS enzyme IICBA component	ORF
3775099	+	5	0.628571	0.147709	-1.96727	5.38908	0.0454057	mtlD	mannitol-1-phosphate 5-dehydrogenase	ORF
3775515	+	3	0.0933333	0.00574713	-3.56427	3.17294	0.0217205	mtlD	mannitol-1-phosphate 5-dehydrogenase	ORF
3775609	+	3	0.2	0.0311303	-2.22183	3.74806	0.0415711	mtlR	transcriptional repressor MtlR	ORF
3776095	+	3	0.166667	0	-4.34588	2.65759	0.0406355	mtlR	transcriptional repressor MtlR	ORF
3776111	-	3	0.125	0	-4.34588	2.65759	0.0406355	yibT	protein YibT	UTR-3
3776152	-	3	0.103448	0	-4.34588	2.65759	0.0406355	yibT	protein YibT	UTR-3
3781216	-	5	0.6	0	-4.34588	2.65759	0.0406355	cysE	serine acetyltransferase	UTR-3
3781922	+	3	0.3	0	-4.34588	2.65759	0.0406355	trmL	tRNA (cytidine/uridine-2\\'-O)-ribose methyltransferase	UTR-3
3783819	-	3	0.020979	0	-4.34588	2.65759	0.0406355	secB	SecB chaperone	ORF
3784277	-	3	0.0288462	0	-4.34588	2.65759	0.0406355	grxC	glutaredoxin 3	ORF
3784606	-	3	0.0325203	0	-4.74307	2.77491	0.0278591	yibN	putative sulfurtransferase YibN	ORF
3788160	+	3	0.103448	0	-4.34588	2.65759	0.0406355	yibQ	divergent polysaccharide deacetylase domain-containing protein YibQ	ORF
3788199	+	3	0.130435	0	-4.34588	2.65759	0.0406355	yibQ	divergent polysaccharide deacetylase domain-containing protein YibQ	ORF
3790686	-	3	0.0769231	0	-4.34588	2.65759	0.0406355	tdh	threonine dehydrogenase	ORF
3806000	+	5	0.75	0	-4.34588	2.65759	0.0406355	waaA	KDO transferase	UTR-5
3811580	-	3	0.0237082	0.00104097	-4.32181	4.74609	0.000190014	rpmB	50S ribosomal subunit protein L28	ORF
3811844	-	5	0.02	0	-4.34588	2.65759	0.0406355	rpmB<->yicR	50S ribosomal subunit protein L28<->RadC-like JAB domain-containing protein YicR	UTR
3815914	-	3	0.156863	0.0208333	-2.95153	3.341	0.0280618	rph	truncated RNase PH	ORF
3816174	-	3	0.0291262	0	-4.34588	2.65759	0.0406355	rph	truncated RNase PH	ORF
3816199	-	3	0.027027	0	-4.34588	2.65759	0.0406355	rph	truncated RNase PH	ORF
3816557	-	5	0.0283019	0	-4.34588	2.65759	0.0406355	rph	truncated RNase PH	UTR-5
3816999	+	3	0.0275229	0	-4.34588	2.65759	0.0406355	yicC	UPF0701 family protein YicC	ORF
3817009	+	3	0.0283019	0	-4.34588	2.65759	0.0406355	yicC	UPF0701 family protein YicC	ORF
3817024	+	3	0.0851064	0	-5.71588	3.16176	0.00262634	yicC	UPF0701 family protein YicC	ORF
3820709	+	5	0.75	0	-4.34588	2.65759	0.0406355	yicG	conserved inner membrane protein YicG	UTR-3
3821798	+	3	0.0215054	0	-4.74307	2.77491	0.0278591	gmk	guanylate kinase	ORF
3821915	+	3	0.0457516	0	-5.52715	3.07509	0.00684476	gmk	guanylate kinase	ORF
3822030	+	3	0.0253165	0	-4.74307	2.77491	0.0278591	gmk	guanylate kinase	ORF
3823352	+	5	0.0337079	0	-4.34588	2.65759	0.0406355	spoT	bifunctional (p)ppGpp synthase/hydrolase SpoT	ORF
3823441	+	3	0.0444444	0	-4.74307	2.77491	0.0278591	spoT	bifunctional (p)ppGpp synthase/hydrolase SpoT	ORF
3823520	+	3	0.0740741	0.00898458	-2.54348	3.18738	0.0454057	spoT	bifunctional (p)ppGpp synthase/hydrolase SpoT	ORF
3823675	+	5	0.0674157	0.00520833	-3.34206	3.08992	0.0406355	spoT	bifunctional (p)ppGpp synthase/hydrolase SpoT	ORF
3824187	+	3	0.0333333	0	-4.34588	2.65759	0.0406355	spoT	bifunctional (p)ppGpp synthase/hydrolase SpoT	ORF
3824339	+	3	0.037037	0	-4.34588	2.65759	0.0406355	spoT	bifunctional (p)ppGpp synthase/hydrolase SpoT	ORF
3824684	+	3	0.0461538	0	-4.34588	2.65759	0.0406355	trmH	tRNA (Gm18) 2\\'-O-methyltransferase	ORF
3825320	+	3	0.0892857	0	-5.05418	2.88268	0.0184093	recG	ATP-dependent DNA helicase RecG	ORF
3825401	+	5	0.131579	0	-5.05418	2.88268	0.0184093	recG	ATP-dependent DNA helicase RecG	ORF
3832130	-	5	0.6	0	-4.34588	2.65759	0.0406355	yicI	alpha-D-xyloside xylohydrolase	UTR-3
3836198	+	5	0.72	0	-6.87047	3.81309	2.65818e-05	selC		UTR-5
3836475	+	3	0.5	0	-5.05418	2.88268	0.0184093	selC<->setC	<->putative arabinose exporter	UTR
3838454	-	3	0.375	0	-4.34588	2.65759	0.0406355	nlpA	lipoprotein-28	UTR-3
3842119	-	3	0.272727	0	-4.34588	2.65759	0.0406355	yicN	conserved protein YicN	ORF
3847881	-	5	0.571429	0	-4.74307	2.77491	0.0278591	uhpC	inner membrane protein sensing glucose-6-phosphate	ORF
3861142	+	5	1	0	-4.34588	2.65759	0.0406355	yidL	putative DNA-binding transcriptional regulator YidL	ORF
3866048	-	5	0.166667	0	-4.34588	2.65759	0.0406355	yidE	putative transport protein YidE	ORF
3866346	-	5	0.6	0	-4.34588	2.65759	0.0406355	yidE<->ibpB	putative transport protein YidE<->small heat shock protein IbpB	UTR
3868398	+	5	0.538462	0	-5.52715	3.07509	0.00684476	yidQ	DUF1375 domain-containing putative lipoprotein YidQ	UTR-3
3868543	+	3	0.5	0	-4.74307	2.77491	0.0278591	yidQ	DUF1375 domain-containing putative lipoprotein YidQ	UTR-3
3878577	-	3	0.038961	0	-4.34588	2.65759	0.0406355	gyrB	DNA gyrase subunit B	ORF
3881243	-	3	0.0535714	0	-4.34588	2.65759	0.0406355	dnaN	beta sliding clamp	ORF
3881839	-	5	0.0405405	0	-4.34588	2.65759	0.0406355	dnaN	beta sliding clamp	ORF
3881922	-	3	0.0428571	0	-4.34588	2.65759	0.0406355	dnaN	beta sliding clamp	ORF
3882887	-	5	0.0434783	0	-4.34588	2.65759	0.0406355	dnaA	chromosomal replication initiator protein DnaA	ORF
3883564	-	3	0.0252101	0	-4.34588	2.65759	0.0406355	dnaA	chromosomal replication initiator protein DnaA	ORF
3884544	+	3	0.04363	0.0133569	-2.57109	4.52489	0.0186897	rnpA	RNase P protein component	ORF
3884628	+	3	0.0567568	0.00258398	-5.13097	4.01233	0.000133438	rnpA	RNase P protein component	ORF
3884780	+	3	0.0708955	0.00320513	-4.98743	3.91995	0.000198125	rnpA	RNase P protein component	ORF
3884992	+	3	0.0222222	0	-4.34588	2.65759	0.0406355	yidD	membrane protein insertion efficiency factor	ORF
3885056	+	3	0.0422535	0.00400449	-2.54541	3.18279	0.0439174	yidD	membrane protein insertion efficiency factor	ORF
3885067	+	5	0.0567376	0.00517028	-2.43906	3.42205	0.0379841	yidD	membrane protein insertion efficiency factor	ORF
3885116	+	3	0.0215827	0	-4.34588	2.65759	0.0406355	yidC	membrane protein insertase YidC	ORF
3885244	+	5	0.0225564	0	-4.34588	2.65759	0.0406355	yidC	membrane protein insertase YidC	ORF
3885683	+	3	0.0280374	0	-4.34588	2.65759	0.0406355	yidC	membrane protein insertase YidC	ORF
3886253	+	5	0.0214286	0	-4.34588	2.65759	0.0406355	yidC	membrane protein insertase YidC	ORF
3886640	+	3	0.0353982	0	-4.74307	2.77491	0.0278591	yidC	membrane protein insertase YidC	ORF
3886742	+	3	0.0315789	0	-4.34588	2.65759	0.0406355	yidC<->mnmE	membrane protein insertase YidC<->5-carboxymethylaminomethyluridine-tRNA synthase GTPase subunit	UTR
3886778	+	5	0.142857	0	-4.34588	2.65759	0.0406355	yidC<->mnmE	membrane protein insertase YidC<->5-carboxymethylaminomethyluridine-tRNA synthase GTPase subunit	UTR
3888839	+	3	0.3	0	-5.30996	2.98236	0.011229	tnaA	tryptophanase	ORF
3889498	+	3	0.387755	0.000771757	-3.29763	4.08051	0.00714505	tnaA	tryptophanase	ORF
3889948	+	3	0.711111	0.0023297	-4.04248	4.54719	0.000269761	tnaA	tryptophanase	ORF
3893080	+	3	0.214286	0	-4.34588	2.65759	0.0406355	yidZ	putative LysR-type transcriptional regulator YidZ	ORF
3897192	+	5	0.3	0	-4.34588	2.65759	0.0406355	yieH	6-phosphogluconate phosphatase	ORF
3904615	+	3	0.105263	0	-6.0323	3.31984	0.000310493	cbrC	UPF0167 family colicin E2 tolerance protein CbrC	UTR-3
3904630	+	3	0.0375	0	-4.34588	2.65759	0.0406355	cbrC	UPF0167 family colicin E2 tolerance protein CbrC	UTR-3
3904680	+	3	0.0441176	0	-4.34588	2.65759	0.0406355	cbrC	UPF0167 family colicin E2 tolerance protein CbrC	UTR-3
3904784	+	3	0.148148	0	-4.74307	2.77491	0.0278591	cbrC	UPF0167 family colicin E2 tolerance protein CbrC	UTR-3
3912034	-	3	0.0833333	0	-4.74307	2.77491	0.0278591	glmS	L-glutamine--D-fructose-6-phosphate aminotransferase	ORF
3912213	-	3	0.07	0	-5.52715	3.07509	0.00684476	glmS	L-glutamine--D-fructose-6-phosphate aminotransferase	ORF
3912376	-	3	0.0336134	0	-4.74307	2.77491	0.0278591	glmS	L-glutamine--D-fructose-6-phosphate aminotransferase	ORF
3912460	-	5	0.0238095	0	-4.34588	2.65759	0.0406355	glmS	L-glutamine--D-fructose-6-phosphate aminotransferase	ORF
3912760	-	5	0.0347826	0	-4.74307	2.77491	0.0278591	glmS	L-glutamine--D-fructose-6-phosphate aminotransferase	ORF
3912814	-	3	0.0265487	0	-4.34588	2.65759	0.0406355	glmS	L-glutamine--D-fructose-6-phosphate aminotransferase	ORF
3912832	-	3	0.0254237	0	-4.34588	2.65759	0.0406355	glmS	L-glutamine--D-fructose-6-phosphate aminotransferase	ORF
3913418	-	5	0.0487805	0	-4.74307	2.77491	0.0278591	glmS	L-glutamine--D-fructose-6-phosphate aminotransferase	ORF
3913871	-	3	0.0461538	0	-4.34588	2.65759	0.0406355	glmU	fused N-acetylglucosamine-1-phosphate uridyltransferase and glucosamine-1-phosphate acetyltransferase	ORF
3914547	-	5	0.025	0	-4.74307	2.77491	0.0278591	glmU	fused N-acetylglucosamine-1-phosphate uridyltransferase and glucosamine-1-phosphate acetyltransferase	ORF
3917985	-	3	0.0227273	0	-5.05418	2.88268	0.0184093	atpG	ATP synthase F1 complex subunit gamma	ORF
3918709	-	3	0.0214286	0	-5.30996	2.98236	0.011229	atpA	ATP synthase F1 complex subunit alpha	ORF
3921064	-	3	0.0257143	0.00161812	-3.11193	3.41906	0.0197021	atpE	ATP synthase Fo complex subunit c	ORF
3921182	-	3	0.0329341	0.00169898	-3.40089	3.54913	0.00605938	atpE	ATP synthase Fo complex subunit c	ORF
3922974	+	3	0.5	0	-4.34588	2.65759	0.0406355	asnA	asparagine synthetase A	UTR-5
3923763	-	5	0.0967742	0	-4.34588	2.65759	0.0406355	mnmG	5-carboxymethylaminomethyluridine-tRNA synthase subunit MnmG	ORF
3924575	-	5	0.0428571	0	-4.34588	2.65759	0.0406355	mnmG	5-carboxymethylaminomethyluridine-tRNA synthase subunit MnmG	ORF
3925082	-	3	0.0267857	0	-4.34588	2.65759	0.0406355	mnmG	5-carboxymethylaminomethyluridine-tRNA synthase subunit MnmG	ORF
3925147	-	3	0.302083	0.0181601	-4.35771	5.21714	0.000165424	mnmG	5-carboxymethylaminomethyluridine-tRNA synthase subunit MnmG	ORF
3925190	-	3	0.474378	0.1233	-4.78449	7.45782	4.22228e-07	mnmG	5-carboxymethylaminomethyluridine-tRNA synthase subunit MnmG	ORF
3925681	-	5	0.168539	0	-6.6099	3.64861	4.42258e-05	mnmG<->mioC	5-carboxymethylaminomethyluridine-tRNA synthase subunit MnmG<->flavoprotein MioC	UTR
3925688	-	5	0.0704225	0	-5.05418	2.88268	0.0184093	mnmG<->mioC	5-carboxymethylaminomethyluridine-tRNA synthase subunit MnmG<->flavoprotein MioC	UTR
3925717	-	3	0.0804598	0	-5.52715	3.07509	0.00684476	mnmG<->mioC	5-carboxymethylaminomethyluridine-tRNA synthase subunit MnmG<->flavoprotein MioC	UTR
3925748	-	3	0.0612245	0.00416667	-3.34737	3.08659	0.0406355	mnmG<->mioC	5-carboxymethylaminomethyluridine-tRNA synthase subunit MnmG<->flavoprotein MioC	UTR
3925774	-	3	0.0353982	0	-4.74307	2.77491	0.0278591	mnmG<->mioC	5-carboxymethylaminomethyluridine-tRNA synthase subunit MnmG<->flavoprotein MioC	UTR
3925803	-	3	0.0666667	0.00311526	-3.91955	3.33042	0.00506241	mnmG<->mioC	5-carboxymethylaminomethyluridine-tRNA synthase subunit MnmG<->flavoprotein MioC	UTR
3926258	-	3	0.0213415	0	-5.52715	3.07509	0.00684476	mioC	flavoprotein MioC	ORF
3933611	+	3	0.0731707	0	-4.34588	2.65759	0.0406355	rbsD	D-ribose pyranase	ORF
3939695	-	5	0.571429	0	-4.74307	2.77491	0.0278591	hsrA	putative transporter HsrA	ORF
3941692	+	3	0.0274841	0	-6.40572	3.5266	7.17245e-05	rrsC		UTR-5
3941818	+	5	0.0233266	0.00108552	-4.46004	4.14772	0.000298381	rrsC		ORF
3942128	+	3	0.0425844	0.0014556	-4.79052	4.37217	0.000145356	rrsC		ORF
3942305	+	3	0.174194	0.0538585	-2.55667	4.61241	0.0184093	rrsC		ORF
3942321	+	3	0.0340909	0	-4.34588	2.65759	0.0406355	rrsC		ORF
3942356	+	3	0.138889	0.00813007	-4.0697	3.40144	0.0025208	rrsC		ORF
3942378	+	3	0.0588235	0	-4.34588	2.65759	0.0406355	rrsC		ORF
3943275	+	5	0.0454545	0	-4.74307	2.77491	0.0278591	rrsC		ORF
3943379	+	5	0.142857	0.0266314	-2.75542	3.79515	0.0243411	rrsC<->gltU		UTR
3943381	+	3	0.0275229	0	-4.34588	2.65759	0.0406355	rrsC<->gltU		UTR
3943447	+	3	0.0264901	0	-4.74307	2.77491	0.0278591	gltU		ORF
3943547	+	3	0.0380952	0	-4.74307	2.77491	0.0278591	gltU<->rrlC		UTR
3943767	+	3	0.0241255	0.000886523	-4.2577	4.02141	0.000915259	rrlC		ORF
3943902	+	5	0.0216535	0.0038072	-2.39373	4.42546	0.0278591	rrlC		ORF
3944211	+	3	0.534884	0.104538	-4.10636	7.31432	4.23687e-06	rrlC		ORF
3944218	+	3	0.214592	0.015675	-4.3812	5.03488	0.000145517	rrlC		ORF
3944267	+	3	0.0372671	0	-5.30996	2.98236	0.011229	rrlC		ORF
3944278	+	3	0.0218978	0	-4.34588	2.65759	0.0406355	rrlC		ORF
3944284	+	3	0.0225564	0	-4.34588	2.65759	0.0406355	rrlC		ORF
3944292	+	3	0.0327869	0	-4.74307	2.77491	0.0278591	rrlC		ORF
3944314	+	3	0.03125	0	-4.34588	2.65759	0.0406355	rrlC		ORF
3944347	+	3	0.125	0.005291	-3.9202	3.32915	0.00506241	rrlC		ORF
3945275	+	5	0.05	0	-5.05418	2.88268	0.0184093	rrlC		ORF
3945357	+	5	0.028777	0	-4.74307	2.77491	0.0278591	rrlC		ORF
3945463	+	5	0.0265957	0	-5.05418	2.88268	0.0184093	rrlC		ORF
3945608	+	3	0.0206186	0	-5.30996	2.98236	0.011229	rrlC		ORF
3945774	+	3	0.0709459	0.0108063	-3.13541	4.21383	0.00511008	rrlC		ORF
3946865	+	5	0.0215947	0	-6.40572	3.5266	7.17245e-05	rrfC<->aspT		UTR
3957085	-	3	0.1875	0	-4.34588	2.65759	0.0406355	ilvY	DNA-binding transcriptional dual regulator IlvY	ORF
3959501	-	3	0.0545455	0	-4.34588	2.65759	0.0406355	ppiC	peptidyl-prolyl cis-trans isomerase C	UTR-3
3961201	+	5	0.2	0.0246032	-2.54541	3.18279	0.0439174	rep	ATP-dependent DNA helicase Rep	ORF
3961707	+	5	0.0967742	0	-4.34588	2.65759	0.0406355	rep	ATP-dependent DNA helicase Rep	ORF
3962748	+	3	0.176471	0	-4.34588	2.65759	0.0406355	rep	ATP-dependent DNA helicase Rep	UTR-3
3963216	-	3	0.0909091	0	-4.34588	2.65759	0.0406355	gpp	guanosine-5\\'-triphosphate,3\\'-diphosphate phosphatase	ORF
3963526	-	3	0.125	0	-4.74307	2.77491	0.0278591	gpp	guanosine-5\\'-triphosphate,3\\'-diphosphate phosphatase	ORF
3963734	-	3	0.075	0	-4.34588	2.65759	0.0406355	gpp	guanosine-5\\'-triphosphate,3\\'-diphosphate phosphatase	ORF
3964925	-	3	0.0275229	0	-4.34588	2.65759	0.0406355	rhlB	ATP-dependent RNA helicase RhlB	ORF
3965198	-	5	0.0217391	0	-4.34588	2.65759	0.0406355	rhlB	ATP-dependent RNA helicase RhlB	ORF
3966669	+	3	0.0206612	0	-5.05418	2.88268	0.0184093	rho	transcription termination factor Rho	ORF
3966724	+	3	0.0243902	0	-5.05418	2.88268	0.0184093	rho	transcription termination factor Rho	ORF
3967295	+	3	0.0204082	0	-4.74307	2.77491	0.0278591	rho	transcription termination factor Rho	ORF
3967500	+	3	0.0297619	0	-5.05418	2.88268	0.0184093	rho	transcription termination factor Rho	ORF
3968856	+	3	0.0714286	0	-4.34588	2.65759	0.0406355	rfe	UDP-N-acetylglucosamine--undecaprenyl-phosphate N-acetylglucosaminephosphotransferase	ORF
3969944	+	5	0.0857143	0	-4.34588	2.65759	0.0406355	wzzE	enterobacterial common antigen polysaccharide co-polymerase	ORF
3970949	+	5	0.102564	0	-4.74307	2.77491	0.0278591	wecB	UDP-N-acetylglucosamine 2-epimerase	ORF
3971501	+	3	0.0967742	0	-4.34588	2.65759	0.0406355	wecC	UDP-N-acetyl-D-mannosamine dehydrogenase	ORF
3982163	+	5	0.130435	0	-4.34588	2.65759	0.0406355	yifK	putative transporter YifK	ORF
3982587	+	3	0.0227618	0.00347945	-2.95642	3.89855	0.0101278	hisR<->leuT		UTR
3982712	+	3	0.0260664	0.00097466	-4.20285	3.47419	0.00149429	leuT<->proM		UTR
3982734	+	3	0.0258398	0.00256778	-2.75027	3.56185	0.0232366	proM		ORF
3986434	+	5	0.037037	0	-4.34588	2.65759	0.0406355	glmZ		ORF
3986640	+	3	0.285714	0	-4.74307	2.77491	0.0278591	glmZ		UTR-3
3990246	-	3	0.115942	0	-5.71588	3.16176	0.00262634	hemC	hydroxymethylbilane synthase	ORF
3991359	+	3	0.0588235	0	-5.88275	3.24314	0.00076324	cyaA	adenylate cyclase	ORF
3992558	+	3	0.0526316	0	-4.34588	2.65759	0.0406355	cyaA	adenylate cyclase	ORF
4001405	+	3	0.0537634	0	-5.05418	2.88268	0.0184093	corA	Ni(2(+))/Co(2(+))/Mg(2(+)) transporter	UTR-5
4001423	+	3	0.0506329	0	-4.74307	2.77491	0.0278591	corA	Ni(2(+))/Co(2(+))/Mg(2(+)) transporter	UTR-5
4001562	+	5	0.0576923	0	-4.34588	2.65759	0.0406355	corA	Ni(2(+))/Co(2(+))/Mg(2(+)) transporter	ORF
4003460	-	3	0.428571	0	-4.34588	2.65759	0.0406355	rarD	putative transporter RarD	ORF
4003707	+	5	1	0	-4.34588	2.65759	0.0406355	uvrD	ssDNA translocase and dsDNA helicase - DNA helicase II	UTR-3
4003884	+	3	1	0	-4.34588	2.65759	0.0406355	uvrD	ssDNA translocase and dsDNA helicase - DNA helicase II	UTR-3
4009505	+	3	0.0882353	0	-4.34588	2.65759	0.0406355	pldB	lysophospholipase L2	ORF
4010977	+	3	0.3	0	-4.34588	2.65759	0.0406355	yigL	phosphosugar phosphatase YigL	ORF
4016184	+	5	0.428571	0	-4.34588	2.65759	0.0406355	udp	uridine phosphorylase	UTR-5
4016363	+	5	0.12	0	-4.34588	2.65759	0.0406355	udp	uridine phosphorylase	UTR-5
4018530	-	5	1	0	-4.34588	2.65759	0.0406355	metR	DNA-binding transcriptional dual regulator MetR	UTR-5
4021400	+	5	0.541667	0.0535793	-2.74875	3.79894	0.026046	ubiB	ubiquinone biosynthesis protein UbiB	ORF
4022488	+	3	0.0375	0	-4.34588	2.65759	0.0406355	tatB	twin arginine protein translocation system - TatB protein	ORF
4023088	+	5	0.0731707	0	-4.34588	2.65759	0.0406355	tatC	twin arginine protein translocation system - TatC protein	ORF
4024362	-	3	0.142857	0	-5.30996	2.98236	0.011229	rfaH	transcription antiterminator RfaH	ORF
4024553	-	3	0.0483871	0	-4.34588	2.65759	0.0406355	rfaH	transcription antiterminator RfaH	ORF
4024567	-	3	0.0454545	0	-4.34588	2.65759	0.0406355	rfaH	transcription antiterminator RfaH	ORF
4026021	+	3	0.0851064	0	-4.74307	2.77491	0.0278591	ubiD	3-octaprenyl-4-hydroxybenzoate decarboxylase	ORF
4028612	+	5	1	0	-4.34588	2.65759	0.0406355	fre	flavin reductase	UTR-3
4029164	+	3	1	0	-4.34588	2.65759	0.0406355	pepQ	Xaa-Pro dipeptidase	UTR-5
4035496	+	5	0.0555556	0	-4.34588	2.65759	0.0406355	hemG<->rrsA	protoporphyrinogen oxidase	UTR
4035532	+	5	0.0337079	0	-4.34588	2.65759	0.0406355	rrsA		ORF
4035542	+	5	0.0693069	0	-5.52715	3.07509	0.00684476	rrsA		ORF
4035549	+	5	0.037037	0	-4.74307	2.77491	0.0278591	rrsA		ORF
4035814	+	3	0.0215385	0	-5.52715	3.07509	0.00684476	rrsA		ORF
4035851	+	3	0.0243902	0	-5.52715	3.07509	0.00684476	rrsA		ORF
4036651	+	5	0.0540881	0.00381611	-3.71391	4.93248	0.000356124	rrsA		ORF
4037205	+	3	0.020979	0	-4.34588	2.65759	0.0406355	ileT		ORF
4037582	+	3	0.0426966	0.002457	-4.64549	4.69039	0.000177405	rrlA		ORF
4037717	+	5	0.0261569	0.00205208	-4.12448	4.30791	0.000501575	rrlA		ORF
4038026	+	3	0.527344	0.0888969	-4.87434	7.198	6.44523e-08	rrlA		ORF
4038033	+	3	0.178423	0.0201941	-4.4764	4.84342	8.69018e-05	rrlA		ORF
4038084	+	3	0.0295858	0	-5.05418	2.88268	0.0184093	rrlA		ORF
4038127	+	3	0.0551181	0.00694443	-3.56077	3.17619	0.0217205	rrlA		ORF
4038195	+	3	0.0454545	0	-4.74307	2.77491	0.0278591	rrlA		ORF
4038262	+	5	0.11828	0.0240655	-2.51703	3.68488	0.0369408	rrlA		ORF
4038436	+	5	0.0228261	0.00724637	-3.79532	4.12253	0.00412805	rrlA		ORF
4038721	+	3	0.0521173	0.00634736	-4.08273	5.0165	9.3209e-05	rrlA		ORF
4038761	+	3	0.0399429	0.0044607	-3.85964	4.41713	0.0010225	rrlA		ORF
4038783	+	3	0.0216216	0.00548605	-2.63771	3.74279	0.0187071	rrlA		ORF
4038815	+	3	0.0368852	0.00464366	-3.59215	3.98592	0.00212154	rrlA		ORF
4039089	+	5	0.0268097	0	-6.0323	3.31984	0.000310493	rrlA		ORF
4039436	+	3	0.0347395	0.0103159	-2.85636	3.84969	0.0120239	rrlA		ORF
4039456	+	3	0.0372493	0.00853614	-3.13265	3.73091	0.0101278	rrlA		ORF
4039539	+	3	0.114286	0.0335554	-3.3682	4.12359	0.00305112	rrlA		ORF
4039584	+	3	0.0222222	0	-4.34588	2.65759	0.0406355	rrlA		ORF
4039590	+	3	0.351145	0.0474791	-4.56411	4.91725	3.26913e-05	rrlA		ORF
4039751	+	3	0.0888889	0	-4.74307	2.77491	0.0278591	rrlA		ORF
4039757	+	3	0.0769231	0	-4.34588	2.65759	0.0406355	rrlA		ORF
4040432	+	5	0.365385	0.0444443	-4.18423	3.97618	0.00116619	rrlA<->rrfA		UTR
4040514	+	5	0.118421	0	-5.88275	3.24314	0.00076324	rrlA<->rrfA		UTR
4042559	+	5	0.0967742	0	-4.34588	2.65759	0.0406355	srkA	stress response kinase A	ORF
4042830	+	3	0.115385	0	-4.34588	2.65759	0.0406355	srkA	stress response kinase A	ORF
4048088	+	3	0.125	0	-4.34588	2.65759	0.0406355	polA	DNA polymerase I	ORF
4049899	+	5	0.619048	0.0192412	-3.63817	3.67012	0.00305112	spf		ORF
4050120	+	3	0.285714	0	-4.74307	2.77491	0.0278591	spf		UTR-3
4050296	-	3	0.0810811	0	-4.34588	2.65759	0.0406355	yihA	GTP-binding protein YihA	ORF
4051214	+	3	0.0446927	0	-5.71588	3.16176	0.00262634	csrC		ORF
4051237	+	3	0.289062	0	-7.90365	4.55154	6.31147e-07	csrC		ORF
4052190	+	3	0.05	0	-4.34588	2.65759	0.0406355	hemN	coproporphyrinogen III dehydrogenase	ORF
4052205	+	3	0.0816327	0	-4.74307	2.77491	0.0278591	hemN	coproporphyrinogen III dehydrogenase	ORF
4053331	-	3	0.387097	0	-6.29166	3.46116	7.83827e-05	yshB	uncharacterized protein YshB	UTR-3
4053474	-	3	0.0291262	0	-4.34588	2.65759	0.0406355	yshB	uncharacterized protein YshB	UTR-3
4053480	+	3	0.136364	0	-4.34588	2.65759	0.0406355	hemN	coproporphyrinogen III dehydrogenase	UTR-3
4056058	-	5	0.157895	0	-4.34588	2.65759	0.0406355	glnL	sensory histidine kinase NtrB	ORF
4056111	-	3	0.15	0	-4.34588	2.65759	0.0406355	glnL	sensory histidine kinase NtrB	ORF
4057712	-	3	0.0555556	0	-4.74307	2.77491	0.0278591	glnA	glutamine synthetase	ORF
4057769	-	3	0.0348837	0	-4.34588	2.65759	0.0406355	glnA	glutamine synthetase	ORF
4057849	-	3	0.0306122	0	-4.34588	2.65759	0.0406355	glnA	glutamine synthetase	ORF
4059674	+	5	0.0232558	0	-4.34588	2.65759	0.0406355	bipA	ribosome-dependent GTPase, ribosome assembly factor	ORF
4080561	-	5	0.0535714	0	-4.34588	2.65759	0.0406355	fdhE	formate dehydrogenase formation protein	ORF
4105063	-	3	0.2	0.0122082	-2.34117	3.8046	0.0353168	cpxR	DNA-binding transcriptional dual regulator CpxR	ORF
4105091	-	3	0.0833333	0.00192678	-3.34959	3.08523	0.0406355	cpxR	DNA-binding transcriptional dual regulator CpxR	ORF
4105498	-	3	0.0275229	0	-4.34588	2.65759	0.0406355	cpxR	DNA-binding transcriptional dual regulator CpxR	ORF
4106033	-	5	0.666667	0	-4.74307	2.77491	0.0278591	cpxR	DNA-binding transcriptional dual regulator CpxR	UTR-5
4106085	+	3	0.0909091	0	-4.34588	2.65759	0.0406355	cpxP	periplasmic protein CpxP	ORF
4108242	+	5	0.0283019	0	-4.34588	2.65759	0.0406355	pfkA	6-phosphofructokinase I	ORF
4113859	-	5	0.0625	0	-4.74307	2.77491	0.0278591	fpr	flavodoxin/ferredoxin-NADP(+) reductase	ORF
4114112	-	3	0.0724638	0	-5.05418	2.88268	0.0184093	fpr	flavodoxin/ferredoxin-NADP(+) reductase	ORF
4118930	+	3	0.0652174	0	-4.34588	2.65759	0.0406355	zapB	cell division factor ZapB	UTR-3
4119022	-	3	0.046875	0	-4.34588	2.65759	0.0406355	rraA	ribonuclease E inhibitor protein A	ORF
4119187	+	3	0.75	0	-4.34588	2.65759	0.0406355	zapB	cell division factor ZapB	UTR-3
4124999	-	3	0.25	0	-4.34588	2.65759	0.0406355	priA	primosome factor N\\'	ORF
4127147	+	3	0.0223881	0	-5.88275	3.24314	0.00076324	rpmE	50S ribosomal subunit protein L31	ORF
4127159	+	3	0.02849	0	-6.0323	3.31984	0.000310493	rpmE	50S ribosomal subunit protein L31	ORF
4127171	+	3	0.0354839	0.009009	-4.20537	3.47	0.00140502	rpmE	50S ribosomal subunit protein L31	ORF
4127183	+	3	0.0391459	0	-6.1678	3.39237	0.000145517	rpmE	50S ribosomal subunit protein L31	ORF
4127195	+	3	0.0349345	0	-5.71588	3.16176	0.00262634	rpmE	50S ribosomal subunit protein L31	ORF
4127204	+	3	0.04	0	-5.71588	3.16176	0.00262634	rpmE	50S ribosomal subunit protein L31	ORF
4127654	-	3	0.1	0	-4.34588	2.65759	0.0406355	yiiX	putative lipid binding hydrolase	ORF
4131817	+	5	0.107143	0	-4.34588	2.65759	0.0406355	metL	fused aspartate kinase/homoserine dehydrogenase 2	ORF
4131889	-	3	1	0	-4.74307	2.77491	0.0278591	priA	primosome factor N\\'	UTR-5
4132385	+	3	0.428571	0.0208333	-3.34737	3.08659	0.0406355	metL<->metF	fused aspartate kinase/homoserine dehydrogenase 2<->"5,10-methylenetetrahydrofolate reductase"	UTR
4161820	+	3	0.0352941	0	-4.34588	2.65759	0.0406355	yijD	conserved inner membrane protein YijD	ORF
4162277	-	3	0.0714286	0	-4.74307	2.77491	0.0278591	trmA	tRNA m(5)U54 methyltransferase	ORF
4162353	-	3	0.0422535	0	-4.34588	2.65759	0.0406355	trmA	tRNA m(5)U54 methyltransferase	ORF
4162415	-	3	0.0357143	0	-4.34588	2.65759	0.0406355	trmA	tRNA m(5)U54 methyltransferase	ORF
4162640	-	3	0.0267857	0	-4.34588	2.65759	0.0406355	trmA	tRNA m(5)U54 methyltransferase	ORF
4162981	-	3	0.0315789	0	-4.34588	2.65759	0.0406355	trmA	tRNA m(5)U54 methyltransferase	ORF
4163106	-	3	0.0283019	0	-4.34588	2.65759	0.0406355	trmA	tRNA m(5)U54 methyltransferase	ORF
4163199	-	5	0.0280374	0	-4.34588	2.65759	0.0406355	trmA	tRNA m(5)U54 methyltransferase	ORF
4163689	+	3	0.210526	0	-4.74307	2.77491	0.0278591	btuB	cobalamin/cobinamide outer membrane transporter	ORF
4164025	+	5	0.214286	0	-4.34588	2.65759	0.0406355	btuB	cobalamin/cobinamide outer membrane transporter	ORF
4165327	+	5	0.125	0	-4.34588	2.65759	0.0406355	btuB	cobalamin/cobinamide outer membrane transporter	ORF
4168234	+	5	0.173837	0.0197894	-3.84335	7.46497	0.000258395	rrsB<->gltT		UTR
4168442	+	3	0.0295455	0	-6.40572	3.5266	7.17245e-05	gltT		ORF
4168450	+	3	0.0391198	0.0128205	-3.93827	3.83061	0.00249457	gltT<->rrlB		UTR
4168480	+	3	0.0945946	0	-7.0911	3.95969	1.56931e-05	gltT<->rrlB		UTR
4168514	+	3	0.0391061	0.0074074	-3.56077	3.17619	0.0217205	gltT<->rrlB		UTR
4168526	+	3	0.0432099	0	-5.52715	3.07509	0.00684476	gltT<->rrlB		UTR
4168533	+	3	0.0201342	0	-4.34588	2.65759	0.0406355	gltT<->rrlB		UTR
4168704	+	3	0.244094	0.0134278	-4.36853	4.4802	0.000208214	rrlB		ORF
4168727	+	3	0.0322581	0	-4.34588	2.65759	0.0406355	rrlB		ORF
4169148	+	3	0.3	0	-4.34588	2.65759	0.0406355	rrlB		ORF
4170961	+	5	0.178571	0	-5.05418	2.88268	0.0184093	rrlB		ORF
4171027	+	5	0.0727273	0.0200413	-2.9499	3.34411	0.0184093	rrlB		ORF
4171554	+	3	0.204152	0.0380428	-3.30517	5.39088	0.00262993	rrlB<->rrfB		UTR
4171611	+	3	0.056338	0	-4.74307	2.77491	0.0278591	rrlB<->rrfB		UTR
4171762	+	3	0.217391	0	-5.05418	2.88268	0.0184093	rrfB<->murB	<->UDP-N-acetylenolpyruvoylglucosamine reductase	UTR
4172032	+	5	0.454545	0	-5.05418	2.88268	0.0184093	rrfB<->murB	<->UDP-N-acetylenolpyruvoylglucosamine reductase	UTR
4172295	+	3	0.106061	0	-5.52715	3.07509	0.00684476	murB	UDP-N-acetylenolpyruvoylglucosamine reductase	ORF
4172611	+	3	0.06	0	-4.34588	2.65759	0.0406355	murB	UDP-N-acetylenolpyruvoylglucosamine reductase	ORF
4175278	+	5	0.461538	0.0833333	-3.34737	3.08659	0.0406355	thrU		UTR-5
4175866	+	3	0.0379679	0.00844647	-1.92502	6.02884	0.0406355	thrT<->tufB	<->translation elongation factor Tu 2	UTR
4175891	+	3	0.0282149	0.00206705	-3.02141	5.29127	0.00540448	thrT<->tufB	<->translation elongation factor Tu 2	UTR
4177835	+	5	0.0288066	0.00247334	-2.76195	3.26359	0.0278591	nusG	transcription termination factor NusG	ORF
4181216	+	3	0.023166	0	-5.30996	2.98236	0.011229	rplL<->rpoB	50S ribosomal subunit protein L12<->RNA polymerase subunit beta	UTR
4181254	+	3	0.036036	0.00583518	-2.43906	3.42205	0.0379841	rpoB	RNA polymerase subunit beta	ORF
4181593	+	5	0.0205479	0	-4.34588	2.65759	0.0406355	rpoB	RNA polymerase subunit beta	ORF
4181600	+	3	0.0201342	0	-4.34588	2.65759	0.0406355	rpoB	RNA polymerase subunit beta	ORF
4181778	+	5	0.0496894	0.00934634	-2.43952	3.42081	0.0374217	rpoB	RNA polymerase subunit beta	ORF
4182280	+	3	0.0448718	0.00154321	-3.56427	3.17294	0.0217205	rpoB	RNA polymerase subunit beta	ORF
4185100	+	3	0.0277778	0	-5.71588	3.16176	0.00262634	rpoB	RNA polymerase subunit beta	ORF
4185327	+	3	0.0575916	0	-6.1678	3.39237	0.000145517	rpoB<->rpoC	RNA polymerase subunit beta<->RNA polymerase subunit beta\\'	UTR
4185695	+	5	0.0233645	0	-5.05418	2.88268	0.0184093	rpoC	RNA polymerase subunit beta\\'	ORF
4185702	+	5	0.027027	0.0026455	-3.34206	3.08992	0.0406355	rpoC	RNA polymerase subunit beta\\'	ORF
4185843	+	5	0.0219298	0	-5.05418	2.88268	0.0184093	rpoC	RNA polymerase subunit beta\\'	ORF
4189588	+	3	0.0269058	0	-5.30996	2.98236	0.011229	rpoC<->yjaZ	RNA polymerase subunit beta\\'<->conserved protein YjaZ	UTR
4189621	+	5	0.025	0	-5.05418	2.88268	0.0184093	rpoC<->yjaZ	RNA polymerase subunit beta\\'<->conserved protein YjaZ	UTR
4189769	-	3	0.6	0	-4.34588	2.65759	0.0406355	sroH		UTR-3
4196050	-	3	0.425	0.047619	-4.82798	3.82078	0.000310493	thiC	phosphomethylpyrimidine synthase	ORF
4196300	-	5	0.762712	0.0778352	-2.52877	5.23639	0.0095588	thiC<->rsd	phosphomethylpyrimidine synthase<->regulator of sigma D	UTR
4208031	+	3	0.0728477	0	-6.1678	3.39237	0.000145517	rrsE		UTR-5
4208250	+	3	0.0275229	0	-4.34588	2.65759	0.0406355	rrsE		ORF
4208277	+	3	0.0421053	0	-4.74307	2.77491	0.0278591	rrsE		ORF
4209722	+	5	0.369697	0.0654996	-2.74827	5.56015	0.0396622	rrsE<->gltV		UTR
4209796	+	3	0.036036	0	-4.74307	2.77491	0.0278591	gltV		ORF
4209882	+	3	0.162162	0	-6.29166	3.46116	7.83827e-05	gltV<->rrlE		UTR
4209928	+	3	0.0309278	0	-4.34588	2.65759	0.0406355	gltV<->rrlE		UTR
4210106	+	3	0.292683	0.0121212	-4.51901	4.18856	0.000396549	rrlE		ORF
4210134	+	3	0.0754717	0	-4.74307	2.77491	0.0278591	rrlE		ORF
4212955	+	5	0.666667	0	-7.86429	4.52116	6.60612e-07	rrlE<->rrfE		UTR
4213201	+	3	0.340909	0	-6.6099	3.64861	4.42258e-05	rrfE<->yjaA	<->stress response protein	UTR
4213221	+	5	0.125	0	-4.34588	2.65759	0.0406355	rrfE<->yjaA	<->stress response protein	UTR
4213389	-	3	0.3	0	-4.34588	2.65759	0.0406355	yjaB	putative N-acetyltransferase YjaB	UTR-3
4213640	+	3	0.115385	0	-4.34588	2.65759	0.0406355	yjaA	stress response protein	UTR-3
4215372	-	5	1	0	-4.34588	2.65759	0.0406355	yjaB	putative N-acetyltransferase YjaB	UTR-5
4216429	+	3	0.470588	0.00896405	-2.43906	3.42205	0.0379841	aceB	malate synthase A	ORF
4217407	+	3	0.272727	0	-4.34588	2.65759	0.0406355	aceA	isocitrate lyase	ORF
4218605	-	5	0.444444	0	-4.74307	2.77491	0.0278591	arpA	regulator of acetyl CoA synthetase	UTR-3
4222713	-	3	0.25	0	-4.34588	2.65759	0.0406355	arpA<->iclR	regulator of acetyl CoA synthetase<->DNA-binding transcriptional repressor IclR	UTR
4223137	-	3	0.0645161	0	-4.74307	2.77491	0.0278591	iclR	DNA-binding transcriptional repressor IclR	ORF
4231444	-	3	0.136364	0	-4.34588	2.65759	0.0406355	yjbD	conserved protein YjbD	ORF
4232207	-	5	0.15	0	-4.34588	2.65759	0.0406355	lysC	aspartate kinase III	ORF
4234692	+	3	0.0607735	0.00653593	-2.89269	3.61771	0.0278591	pgi	glucose-6-phosphate isomerase	ORF
4237579	-	3	0.5	0	-4.34588	2.65759	0.0406355	lysC	aspartate kinase III	UTR-5
4257634	+	3	0.0223881	0	-4.34588	2.65759	0.0406355	lexA	DNA-binding transcriptional repressor LexA	ORF
4257642	+	3	0.0230769	0	-4.34588	2.65759	0.0406355	lexA	DNA-binding transcriptional repressor LexA	ORF
4258526	+	5	0.25	0	-4.74307	2.77491	0.0278591	dinF	DNA damage-inducible protein F	ORF
4262816	+	5	0.1875	0	-4.34588	2.65759	0.0406355	dusA<->pspG	tRNA-dihydrouridine synthase A<->phage shock protein G	UTR
4264940	+	3	0.157303	0.00416667	-4.54853	3.65797	0.000627864	dnaB	replicative DNA helicase	ORF
4264965	+	3	0.0434783	0	-4.34588	2.65759	0.0406355	dnaB	replicative DNA helicase	ORF
4265830	+	5	0.0555556	0	-4.34588	2.65759	0.0406355	alr	alanine racemase 1	ORF
4266064	+	5	0.107143	0	-5.30996	2.98236	0.011229	alr	alanine racemase 1	ORF
4266279	+	3	0.212121	0.015873	-3.56077	3.17619	0.0217205	alr	alanine racemase 1	ORF
4269421	+	5	0.136364	0	-4.34588	2.65759	0.0406355	aphA	acid phosphatase/phosphotransferase	ORF
4273382	-	3	0.148148	0	-4.74307	2.77491	0.0278591	uvrA	excision nuclease subunit A	ORF
4273931	-	5	0.380952	0.0246914	-2.95153	3.341	0.0280618	uvrA	excision nuclease subunit A	UTR-5
4274832	-	3	0.0517241	0	-4.34588	2.65759	0.0406355	yjcB	uncharacterized protein YjcB	ORF
4274915	-	3	0.0428571	0	-4.34588	2.65759	0.0406355	yjcB	uncharacterized protein YjcB	ORF
4274957	-	3	0.0379747	0	-4.34588	2.65759	0.0406355	yjcB	uncharacterized protein YjcB	ORF
4274993	-	3	0.0344828	0	-4.34588	2.65759	0.0406355	yjcB	uncharacterized protein YjcB	ORF
4275008	-	3	0.03125	0	-4.34588	2.65759	0.0406355	yjcB	uncharacterized protein YjcB	ORF
4278317	+	5	0.666667	0	-4.74307	2.77491	0.0278591	ghxP	guanine/hypoxanthine transporter GhxP	UTR-5
4281720	-	5	1	0.333333	-3.75349	3.25271	0.0101278	yjcF	pentapeptide repeat-containing protein YjcF	UTR-3
4301144	+	5	0.8	0	-4.74307	2.77491	0.0278591	gltP	glutamate/aspartate : H(+) symporter GltP	UTR-3
4303711	+	5	0.5	0	-4.34588	2.65759	0.0406355	gltP	glutamate/aspartate : H(+) symporter GltP	UTR-3
4305824	+	5	0.5	0	-4.34588	2.65759	0.0406355	rpiB	allose-6-phosphate isomerase/ribose-5-phosphate isomerase B	UTR-5
4309484	+	5	1	0.333333	-3.91955	3.33042	0.00506241	rpiB	allose-6-phosphate isomerase/ribose-5-phosphate isomerase B	UTR-5
4326468	-	3	0.0882353	0	-4.34588	2.65759	0.0406355	yjdM	conserved protein YjdM	ORF
4329142	+	5	0.912281	0.166667	-6.42335	4.97101	6.60612e-07	crfC	clamp-binding sister replication fork colocalization protein	ORF
4329376	+	3	0.0566038	0	-4.34588	2.65759	0.0406355	yjcZ	uncharacterized protein YjcZ	ORF
4329411	+	3	0.0666667	0	-4.34588	2.65759	0.0406355	yjcZ	uncharacterized protein YjcZ	ORF
4329878	+	5	0.214286	0	-4.34588	2.65759	0.0406355	yjcZ	uncharacterized protein YjcZ	ORF
4330241	+	3	0.428571	0	-4.34588	2.65759	0.0406355	yjcZ<->proP	uncharacterized protein YjcZ<->osmolyte:H(+) symporter ProP	UTR
4330613	+	3	0.0206897	0	-4.34588	2.65759	0.0406355	proP	osmolyte:H(+) symporter ProP	ORF
4330759	+	3	0.0258621	0	-4.34588	2.65759	0.0406355	proP	osmolyte:H(+) symporter ProP	ORF
4330914	+	5	0.0380952	0	-4.74307	2.77491	0.0278591	proP	osmolyte:H(+) symporter ProP	ORF
4331367	+	3	0.0496454	0.0045045	-3.56427	3.17294	0.0217205	proP	osmolyte:H(+) symporter ProP	ORF
4331423	+	5	0.0223881	0	-4.34588	2.65759	0.0406355	proP	osmolyte:H(+) symporter ProP	ORF
4331531	+	3	0.0229008	0	-4.34588	2.65759	0.0406355	proP	osmolyte:H(+) symporter ProP	ORF
4331541	+	5	0.0230769	0	-4.34588	2.65759	0.0406355	proP	osmolyte:H(+) symporter ProP	ORF
4331562	+	5	0.0222222	0	-4.34588	2.65759	0.0406355	proP	osmolyte:H(+) symporter ProP	ORF
4331929	+	5	0.0223881	0	-4.34588	2.65759	0.0406355	proP	osmolyte:H(+) symporter ProP	ORF
4332305	+	3	0.347826	0.0833333	-4.73501	3.77211	0.0004046	pmrR	putative bitopic inner membrane protein	UTR-3
4332357	-	3	0.428571	0	-4.34588	2.65759	0.0406355	basS	sensory histidine kinase BasS	ORF
4332494	-	3	0.3	0	-4.34588	2.65759	0.0406355	basS	sensory histidine kinase BasS	ORF
4338827	+	5	0.9	0.277778	-4.10847	3.92836	0.000828034	melA	alpha-galactosidase	UTR-5
4343581	-	3	0.5	0	-4.34588	2.65759	0.0406355	yjdF	conserved inner membrane protein YjdF	UTR-3
4344847	+	3	0.75	0	-4.34588	2.65759	0.0406355	melB	melibiose:H(+)/Na(+)/Li(+) symporter	UTR-3
4352695	-	3	0.6	0	-4.34588	2.65759	0.0406355	dcuS	sensory histidine kinase DcuS	UTR-5
4353469	-	5	0.0267857	0	-4.34588	2.65759	0.0406355	lysU	lysine--tRNA ligase/Ap4A synthetase/Ap3A synthetase	ORF
4353947	-	3	0.0283019	0	-4.34588	2.65759	0.0406355	lysU	lysine--tRNA ligase/Ap4A synthetase/Ap3A synthetase	ORF
4354528	-	3	0.0245902	0	-4.34588	2.65759	0.0406355	lysU	lysine--tRNA ligase/Ap4A synthetase/Ap3A synthetase	ORF
4360690	+	5	0.833333	0	-5.05418	2.88268	0.0184093	ghoT	toxin of the GhoTS toxin-antitoxin system	UTR-3
4365432	-	3	0.230769	0	-4.34588	2.65759	0.0406355	cutA<->dcuA	copper binding protein CutA<->C4-dicarboxylate transporter DcuA	UTR
4366219	-	3	0.0588235	0	-4.34588	2.65759	0.0406355	dcuA	C4-dicarboxylate transporter DcuA	ORF
4366426	-	3	0.0434783	0	-4.34588	2.65759	0.0406355	dcuA	C4-dicarboxylate transporter DcuA	ORF
4366481	-	3	0.0337079	0	-4.34588	2.65759	0.0406355	dcuA	C4-dicarboxylate transporter DcuA	ORF
4366843	-	5	0.0285714	0	-4.34588	2.65759	0.0406355	dcuA<->aspA	C4-dicarboxylate transporter DcuA<->aspartate ammonia-lyase	UTR
4367174	-	3	0.490909	0.0178717	-2.27828	4.69279	0.0278591	aspA	aspartate ammonia-lyase	ORF
4367642	-	3	0.148936	0.00078064	-3.56576	3.17161	0.0217205	aspA	aspartate ammonia-lyase	ORF
4367871	+	5	1	0	-4.34588	2.65759	0.0406355	fxsA	protein FxsA	UTR-5
4368166	+	3	0.5	0	-4.34588	2.65759	0.0406355	fxsA	protein FxsA	UTR-5
4369345	-	5	0.428571	0	-4.34588	2.65759	0.0406355	yjeH	L-methionine/branched chain amino acid exporter	ORF
4373090	+	3	0.0247934	0	-4.34588	2.65759	0.0406355	yjeI	DUF4156 domain-containing lipoprotein YjeI	ORF
4373109	+	3	0.025641	0	-4.34588	2.65759	0.0406355	yjeI	DUF4156 domain-containing lipoprotein YjeI	ORF
4374519	-	3	0.375	0	-4.34588	2.65759	0.0406355	yjeJ<->epmB	protein YjeJ<->"lysine 2,3-aminomutase"	UTR
4374605	-	3	0.212121	0.0095238	-3.56427	3.17294	0.0217205	yjeJ<->epmB	protein YjeJ<->"lysine 2,3-aminomutase"	UTR
4374843	-	3	0.0681818	0	-4.34588	2.65759	0.0406355	epmB	lysine 2,3-aminomutase	ORF
4377049	+	3	0.0789474	0	-4.34588	2.65759	0.0406355	gdx	guanidinium exporter	ORF
4377094	+	3	0.09375	0	-4.34588	2.65759	0.0406355	gdx	guanidinium exporter	ORF
4377390	+	3	0.428571	0	-4.34588	2.65759	0.0406355	gdx	guanidinium exporter	UTR-3
4380501	-	3	0.357143	0	-5.05418	2.88268	0.0184093	frdB	fumarate reductase iron-sulfur protein	ORF
4382212	+	5	1	0	-4.34588	2.65759	0.0406355	epmA	EF-P-lysine lysyltransferase	UTR-5
4382621	+	5	0.0681818	0	-4.34588	2.65759	0.0406355	epmA	EF-P-lysine lysyltransferase	UTR-5
4383112	-	3	0.666667	0	-4.74307	2.77491	0.0278591	frdA	fumarate reductase flavoprotein subunit	UTR-5
4383620	+	3	0.108108	0	-4.74307	2.77491	0.0278591	epmA<->yjeM	EF-P-lysine lysyltransferase<->putative transporter YjeM	UTR
4383685	+	3	0.266667	0	-4.74307	2.77491	0.0278591	epmA<->yjeM	EF-P-lysine lysyltransferase<->putative transporter YjeM	UTR
4385755	+	5	0.272727	0	-4.34588	2.65759	0.0406355	yjeO	conserved inner membrane protein YjeO	ORF
4389868	-	3	0.0638298	0	-4.34588	2.65759	0.0406355	psd	phosphatidylserine decarboxylase proenzyme	ORF
4390535	-	3	0.097561	0	-4.74307	2.77491	0.0278591	rsgA	ribosome small subunit-dependent GTPase A	ORF
4390911	-	3	0.115942	0	-5.71588	3.16176	0.00262634	rsgA	ribosome small subunit-dependent GTPase A	ORF
4392308	+	5	0.461538	0.108178	-2.67604	4.45309	0.0267989	orn<->glyV	oligoribonuclease	UTR
4392581	+	3	0.0334333	0.00506644	-6.20622	5.47453	1.05904e-07	glyX<->glyY		UTR
4392677	+	3	0.0227661	0.00177305	-6.05337	4.67275	3.9413e-06	glyY<->yjeV	<->uncharacterized protein YjeV	UTR
4392732	+	3	0.0419355	0.00724637	-4.44276	3.59856	0.000781741	glyY<->yjeV	<->uncharacterized protein YjeV	UTR
4392751	+	3	0.0548523	0.0107527	-4.44276	3.59856	0.000781741	glyY<->yjeV	<->uncharacterized protein YjeV	UTR
4392764	+	3	0.0384615	0.0128205	-3.75273	3.25401	0.0101278	glyY<->yjeV	<->uncharacterized protein YjeV	UTR
4392771	+	3	0.226027	0.030303	-5.77697	4.46493	1.40199e-05	glyY<->yjeV	<->uncharacterized protein YjeV	UTR
4392783	+	5	0.0857143	0	-5.30996	2.98236	0.011229	glyY<->yjeV	<->uncharacterized protein YjeV	UTR
4392821	+	5	0.0655738	0	-4.74307	2.77491	0.0278591	glyY<->yjeV	<->uncharacterized protein YjeV	UTR
4392982	+	3	0.0555556	0	-4.34588	2.65759	0.0406355	yjeV	uncharacterized protein YjeV	UTR-3
4393076	+	3	0.2	0	-5.30996	2.98236	0.011229	yjeV	uncharacterized protein YjeV	UTR-3
4395529	+	3	0.308824	0.00980393	-5.13097	4.01233	0.000133438	nnr	NAD(P)HX epimerase/NAD(P)HX dehydratase	ORF
4399286	+	3	0.0234375	0	-4.34588	2.65759	0.0406355	miaA	tRNA dimethylallyltransferase	ORF
4400239	+	3	0.183607	0.00759923	-3.54241	6.17779	8.6964e-05	miaA<->hfq	tRNA dimethylallyltransferase<->RNA-binding protein Hfq	UTR
4400949	+	3	0.0567376	0.00219298	-3.75273	3.25401	0.0101278	hflX	ribosome rescue factor HflX	ORF
4402554	+	3	0.0202703	0	-4.34588	2.65759	0.0406355	hflK	regulator of FtsH protease	ORF
4406672	+	3	0.0422535	0	-4.34588	2.65759	0.0406355	rnr	RNase R	ORF
4406710	+	3	0.0615385	0	-4.74307	2.77491	0.0278591	rnr	RNase R	ORF
4407811	-	5	0.8	0	-4.74307	2.77491	0.0278591	yjfN	protease activator	UTR-3
4408113	-	3	0.176471	0	-4.34588	2.65759	0.0406355	yjfN	protease activator	UTR-3
4408642	+	3	0.05	0	-4.34588	2.65759	0.0406355	rnr	RNase R	ORF
4415964	+	5	0.375	0	-4.34588	2.65759	0.0406355	aidB	putative acyl-CoA dehydrogenase AidB	UTR-3
4416376	-	3	0.142857	0	-4.34588	2.65759	0.0406355	yjfN<->bsmA	protease activator<->DUF1471 domain-containing putative lipoprotein BsmA	UTR
4417447	-	3	0.4	0	-4.74307	2.77491	0.0278591	bsmA	DUF1471 domain-containing putative lipoprotein BsmA	UTR-5
4419929	-	3	0.75	0	-4.34588	2.65759	0.0406355	ulaG	L-ascorbate-6-phosphate lactonase	UTR-5
4420197	-	5	1	0	-4.34588	2.65759	0.0406355	ulaG	L-ascorbate-6-phosphate lactonase	UTR-5
4426899	+	3	0.173913	0	-4.74307	2.77491	0.0278591	rplI	50S ribosomal subunit protein L9	UTR-3
4427124	-	5	0.583333	0	-5.52715	3.07509	0.00684476	yjfZ	protein YjfZ	ORF
4427971	-	3	0.0769231	0	-4.34588	2.65759	0.0406355	yjfZ	protein YjfZ	UTR-5
4429677	+	5	0.348837	0.0333333	-4.6471	3.71485	0.000500272	fklB<->cycA	FKBP-type peptidyl-prolyl cis-trans isomerase FklB<->serine/alanine/glycine/cycloserine:H(+)symporter	UTR
4429714	+	3	0.113636	0	-5.05418	2.88268	0.0184093	fklB<->cycA	FKBP-type peptidyl-prolyl cis-trans isomerase FklB<->serine/alanine/glycine/cycloserine:H(+)symporter	UTR
4429720	+	3	0.0789474	0	-4.34588	2.65759	0.0406355	fklB<->cycA	FKBP-type peptidyl-prolyl cis-trans isomerase FklB<->serine/alanine/glycine/cycloserine:H(+)symporter	UTR
4430032	+	3	0.075	0	-4.34588	2.65759	0.0406355	cycA	serine/alanine/glycine/cycloserine:H(+)symporter	ORF
4431686	+	3	0.75	0	-4.34588	2.65759	0.0406355	cycA	serine/alanine/glycine/cycloserine:H(+)symporter	UTR-3
4433100	-	3	0.272727	0	-4.34588	2.65759	0.0406355	ytfF<->qorB	inner membrane protein YtfF<->NAD(P)H:quinone oxidoreductase	UTR
4441642	+	5	0.75	0	-4.34588	2.65759	0.0406355	tamA	translocation and assembly module subunit TamA	UTR-5
4444722	-	3	0.714286	0	-5.05418	2.88268	0.0184093	ytfJ	protein YtfJ	UTR-5
4445002	-	5	0.727273	0.166667	-3.75273	3.25401	0.0101278	ytfJ	protein YtfJ	UTR-5
4447932	+	3	0.0257353	0	-5.52715	3.07509	0.00684476	ytfP	gamma-glutamylamine cyclotransferase family protein YtfP	ORF
4448030	+	3	0.0301724	0.00109649	-3.56077	3.17619	0.0217205	ytfP	gamma-glutamylamine cyclotransferase family protein YtfP	ORF
4448172	+	3	0.0259067	0	-5.05418	2.88268	0.0184093	ytfP	gamma-glutamylamine cyclotransferase family protein YtfP	ORF
4455866	+	5	0.0263158	0	-4.34588	2.65759	0.0406355	mpl	UDP-N-acetylmuramate--L-alanyl-gamma-D-glutamyl-meso-2,6-diaminoheptanedioate ligase	ORF
4457130	-	3	0.0361446	0	-4.34588	2.65759	0.0406355	fbp	fructose-1,6-bisphosphatase 1	UTR-5
4457876	-	5	0.025	0	-4.34588	2.65759	0.0406355	yjgA	DUF615 domain-containing protein YjgA	UTR-5
4467627	+	3	0.0638298	0	-4.34588	2.65759	0.0406355	mgtA	Mg(2(+)) importing P-type ATPase	ORF
4470293	-	3	0.333333	0.0833333	-3.56576	3.17161	0.0217205	ridA	enamine/imine deaminase, redox regulated chaperone	UTR-3
4470326	-	3	0.212121	0	-5.52715	3.07509	0.00684476	ridA	enamine/imine deaminase, redox regulated chaperone	UTR-3
4470438	-	3	0.03125	0	-5.05418	2.88268	0.0184093	ridA	enamine/imine deaminase, redox regulated chaperone	UTR-3
4479531	-	5	0.588235	0.132721	-2.07741	3.6987	0.0406355	yjgM	putative acetyltransferase YjgM	ORF
4480979	-	3	0.0449438	0	-4.74307	2.77491	0.0278591	valS	valine--tRNA ligase	UTR-3
4481014	-	3	0.0326087	0	-4.34588	2.65759	0.0406355	valS	valine--tRNA ligase	ORF
4481536	-	5	0.0241935	0	-4.34588	2.65759	0.0406355	valS	valine--tRNA ligase	ORF
4482303	-	5	0.0347826	0	-4.74307	2.77491	0.0278591	valS	valine--tRNA ligase	ORF
4482462	-	3	0.0265487	0	-4.34588	2.65759	0.0406355	valS	valine--tRNA ligase	ORF
4483202	+	5	1	0	-4.34588	2.65759	0.0406355	yjgN	conserved inner membrane protein YjgN	UTR-3
4483826	-	5	0.0241935	0	-4.34588	2.65759	0.0406355	valS	valine--tRNA ligase	ORF
4483974	+	5	0.8	0	-4.74307	2.77491	0.0278591	rraB	ribonuclease E inhibitor protein B	UTR-3
4484283	-	5	0.0784314	0	-4.74307	2.77491	0.0278591	holC<->pepA	DNA polymerase III subunit chi<->aminopeptidase A/I	UTR
4485213	-	3	0.0241935	0	-4.34588	2.65759	0.0406355	pepA	aminopeptidase A/I	ORF
4485515	-	5	0.0310078	0	-4.74307	2.77491	0.0278591	pepA	aminopeptidase A/I	ORF
4486421	+	5	0.0394737	0	-4.34588	2.65759	0.0406355	lptF	lipopolysaccharide transport system protein LptF	ORF
4486678	+	5	0.0441176	0	-4.34588	2.65759	0.0406355	lptF	lipopolysaccharide transport system protein LptF	ORF
4487640	+	5	0.142857	0	-5.30996	2.98236	0.011229	lptG	lipopolysaccharide transport system protein LptG	ORF
4488051	+	3	0.0857143	0	-4.34588	2.65759	0.0406355	lptG	lipopolysaccharide transport system protein LptG	ORF
4488552	+	3	0.375	0	-4.34588	2.65759	0.0406355	lptG	lipopolysaccharide transport system protein LptG	UTR-3
4490780	+	5	1	0	-4.74307	2.77491	0.0278591	lptG	lipopolysaccharide transport system protein LptG	UTR-3
4496384	+	5	0.0555556	0	-4.74307	2.77491	0.0278591	leuX		UTR-5
4496674	+	3	0.078125	0	-5.05418	2.88268	0.0184093	leuX<->intB		UTR
4497029	+	3	0.0967742	0	-4.34588	2.65759	0.0406355	intB		ORF
4499961	+	5	1	0	-4.34588	2.65759	0.0406355	insD-6	KpLE2 phage-like element; IS2 insertion element protein InsB	UTR-3
4500169	-	3	0.129032	0	-4.74307	2.77491	0.0278591	yjgX		ORF
4500486	+	5	0.5	0	-4.34588	2.65759	0.0406355	insD-6	KpLE2 phage-like element; IS2 insertion element protein InsB	UTR-3
4500610	+	5	0.333333	0	-4.34588	2.65759	0.0406355	insD-6	KpLE2 phage-like element; IS2 insertion element protein InsB	UTR-3
4502084	+	3	0.25	0	-4.34588	2.65759	0.0406355	yjgZ	KpLE2 phage-like element; uncharacterized protein YjgZ	UTR-3
4504030	-	5	0.75	0	-4.34588	2.65759	0.0406355	insG	KpLE2 phage-like element; IS4 putative transposase	UTR-5
4506629	-	3	0.375	0	-4.34588	2.65759	0.0406355	yjhD		ORF
4510757	-	5	0.097561	0	-4.74307	2.77491	0.0278591	fecE	ferric citrate ABC transporter ATP binding subunit	ORF
4513356	-	5	0.0461538	0	-4.34588	2.65759	0.0406355	fecC	ferric citrate ABC transporter membrane subunit FecC	ORF
4513577	-	5	0.0428571	0	-4.34588	2.65759	0.0406355	fecB	ferric citrate ABC transporter periplasmic binding protein	ORF
4514383	-	3	0.0340909	0	-4.34588	2.65759	0.0406355	fecA	ferric citrate outer membrane transporter	ORF
4514672	-	5	0.0319149	0	-4.34588	2.65759	0.0406355	fecA	ferric citrate outer membrane transporter	ORF
4515914	-	3	0.0245902	0	-4.34588	2.65759	0.0406355	fecA	ferric citrate outer membrane transporter	ORF
4518545	+	3	0.0697674	0	-4.34588	2.65759	0.0406355	insA-7	KpLE2 phage-like element; IS1 repressor protein InsA	ORF
4518736	+	3	0.214286	0	-4.34588	2.65759	0.0406355	insA-7	KpLE2 phage-like element; IS1 repressor protein InsA	ORF
4519873	-	3	0.0394737	0	-4.34588	2.65759	0.0406355	yjhU	KpLE2 phage-like element; putative DNA-binding transcriptional regulator YjhU	ORF
4519982	-	3	0.0348837	0	-4.34588	2.65759	0.0406355	yjhU	KpLE2 phage-like element; putative DNA-binding transcriptional regulator YjhU	ORF
4520003	-	3	0.0873786	0.0171448	-2.60644	3.4901	0.0278591	yjhU	KpLE2 phage-like element; putative DNA-binding transcriptional regulator YjhU	ORF
4520118	-	3	0.034188	0	-4.74307	2.77491	0.0278591	yjhU	KpLE2 phage-like element; putative DNA-binding transcriptional regulator YjhU	ORF
4520399	-	5	0.0272727	0	-4.34588	2.65759	0.0406355	yjhU<->yjhF	KpLE2 phage-like element; putative DNA-binding transcriptional regulator YjhU<->KpLE2 phage-like element; putative transporter YjhF	UTR
4527525	-	5	0.75	0	-4.34588	2.65759	0.0406355	sgcE	KpLE2 phage-like element; putative epimerase SgcE	ORF
4527977	+	5	0.0967742	0	-4.34588	2.65759	0.0406355	ryjB		ORF
4528259	+	3	0.0645161	0	-4.74307	2.77491	0.0278591	ryjB		UTR-3
4528294	+	3	0.105263	0	-4.74307	2.77491	0.0278591	ryjB		UTR-3
4536403	+	5	0.6	0	-4.34588	2.65759	0.0406355	yjhR		UTR-3
4540753	+	5	0.0461538	0	-4.34588	2.65759	0.0406355	fimB	regulator for fimA	UTR-5
4541031	+	3	0.0434783	0	-4.34588	2.65759	0.0406355	fimB	regulator for fimA	ORF
4543907	+	3	0.0234375	0	-4.34588	2.65759	0.0406355	fimI	putative fimbrial protein FimI	ORF
4543958	+	3	0.0252101	0	-4.34588	2.65759	0.0406355	fimI	putative fimbrial protein FimI	ORF
4544080	+	3	0.0535714	0	-5.30996	2.98236	0.011229	fimI	putative fimbrial protein FimI	ORF
4544242	+	3	0.0375	0	-4.34588	2.65759	0.0406355	fimI	putative fimbrial protein FimI	ORF
4544253	+	3	0.0757576	0	-5.05418	2.88268	0.0184093	fimI	putative fimbrial protein FimI	ORF
4545048	+	3	0.0810811	0	-4.34588	2.65759	0.0406355	fimC<->fimD	type 1 fimbriae periplasmic chaperone<->type I fimbriae usher protein	UTR
4545170	+	5	0.103448	0	-4.34588	2.65759	0.0406355	fimD	type I fimbriae usher protein	ORF
4545233	+	5	0.1	0	-4.34588	2.65759	0.0406355	fimD	type I fimbriae usher protein	ORF
4546258	+	3	0.192308	0	-5.05418	2.88268	0.0184093	fimD	type I fimbriae usher protein	ORF
4546928	+	5	0.157895	0	-4.34588	2.65759	0.0406355	fimD	type I fimbriae usher protein	ORF
4548664	+	5	0.3	0	-4.34588	2.65759	0.0406355	fimG	type 1 fimbriae minor subunit FimG	ORF
4554374	+	3	0.272727	0	-4.34588	2.65759	0.0406355	uxuB<->uxuR	D-mannonate oxidoreductase<->DNA-binding transcriptional repressor UxuR	UTR
4558002	-	3	0.0857143	0	-4.34588	2.65759	0.0406355	hypT	DNA-binding transcriptional dual regulator HypT	ORF
4558253	-	5	0.323529	0.0666667	-3.40349	3.54621	0.0101278	hypT	DNA-binding transcriptional dual regulator HypT	ORF
4559029	-	3	0.09375	0	-4.34588	2.65759	0.0406355	iadA	isoaspartyl dipeptidase	ORF
4577822	-	3	0.176471	0	-4.34588	2.65759	0.0406355	mcrC	5-methylcytosine-specific restriction enzyme subunit McrC	ORF
4581383	-	3	0.157895	0	-4.34588	2.65759	0.0406355	hsdS	type I restriction enzyme EcoKI specificity protein	ORF
4583769	-	5	0.2	0	-4.74307	2.77491	0.0278591	hsdR	type I restriction enzyme EcoKI endonuclease component	ORF
4586900	-	5	1	0	-4.34588	2.65759	0.0406355	hsdR	type I restriction enzyme EcoKI endonuclease component	UTR-5
4587631	+	5	0.241379	0.0238095	-3.56077	3.17619	0.0217205	mrr	methylated adenine and cytosine restriction protein	ORF
4591633	+	5	0.796875	0	-8.36497	4.91882	5.42335e-08	tsr	methyl-accepting chemotaxis protein Tsr	UTR-5
4592531	+	5	0.0309278	0	-4.34588	2.65759	0.0406355	tsr	methyl-accepting chemotaxis protein Tsr	ORF
4593298	-	5	0.571429	0	-4.74307	2.77491	0.0278591	btsT	pyruvate:H(+) symporter	UTR-5
4593356	+	3	0.0625	0	-5.05418	2.88268	0.0184093	tsr	methyl-accepting chemotaxis protein Tsr	UTR-3
4593517	-	3	0.272727	0	-4.34588	2.65759	0.0406355	lgoT	galactonate:H(+) symporter	ORF
4593553	+	3	0.42623	0	-7.39719	4.17352	4.89682e-06	tsr	methyl-accepting chemotaxis protein Tsr	UTR-3
4593939	-	5	0.166667	0	-4.74307	2.77491	0.0278591	lgoT	galactonate:H(+) symporter	ORF
4598861	-	3	0.0697674	0	-4.34588	2.65759	0.0406355	opgB	phosphoglycerol transferase I	ORF
4599250	-	3	0.0375	0	-4.34588	2.65759	0.0406355	opgB	phosphoglycerol transferase I	ORF
4599939	-	5	0.0810811	0	-4.34588	2.65759	0.0406355	yjjA	DUF2501 domain-containing protein YjjA	ORF
4601024	-	3	0.0909091	0	-4.34588	2.65759	0.0406355	dnaT	primosomal protein DnaT	ORF
4605710	-	3	0.375	0	-4.34588	2.65759	0.0406355	fhuF	hydroxamate siderophore iron reductase	UTR-5
4605816	-	3	0.115385	0	-4.34588	2.65759	0.0406355	fhuF	hydroxamate siderophore iron reductase	UTR-5
4605838	-	3	0.0810811	0	-4.34588	2.65759	0.0406355	fhuF	hydroxamate siderophore iron reductase	UTR-5
4605885	-	3	0.0701754	0	-4.74307	2.77491	0.0278591	fhuF	hydroxamate siderophore iron reductase	UTR-5
4605910	-	3	0.0625	0	-5.05418	2.88268	0.0184093	fhuF	hydroxamate siderophore iron reductase	UTR-5
4605923	-	3	0.120968	0.0208333	-4.6471	3.71485	0.000500272	fhuF	hydroxamate siderophore iron reductase	UTR-5
4605952	-	3	0.0204082	0	-4.74307	2.77491	0.0278591	fhuF	hydroxamate siderophore iron reductase	UTR-5
4606248	-	5	0.0685484	0.00792329	-5.07714	5.00489	1.26195e-05	leuP		ORF
4606705	+	5	1	0	-4.34588	2.65759	0.0406355	holD	DNA polymerase III subunit psi	UTR-5
4606899	-	5	0.132075	0.0185185	-3.56077	3.17619	0.0217205	rsmC	16S rRNA m(2)G1207 methyltransferase	ORF
4607420	+	5	1	0	-4.34588	2.65759	0.0406355	holD	DNA polymerase III subunit psi	UTR-5
4607782	+	5	0.151163	0.0298423	-3.20487	4.43238	0.011229	holD	DNA polymerase III subunit psi	UTR-5
4608102	+	3	0.0526316	0	-5.88275	3.24314	0.00076324	holD	DNA polymerase III subunit psi	ORF
4608131	+	3	0.128378	0.00877193	-4.98	3.92354	0.000209197	holD	DNA polymerase III subunit psi	ORF
4608137	+	3	0.0247934	0	-4.34588	2.65759	0.0406355	holD	DNA polymerase III subunit psi	ORF
4608167	+	3	0.0642202	0	-5.52715	3.07509	0.00684476	holD	DNA polymerase III subunit psi	ORF
4608179	+	3	0.0340909	0	-4.34588	2.65759	0.0406355	holD	DNA polymerase III subunit psi	ORF
4609360	+	5	0.037037	0	-4.34588	2.65759	0.0406355	yjjG<->prfC	pyrimidine nucleotidase<->peptide chain release factor RF3	UTR
4609367	+	5	0.045977	0	-4.74307	2.77491	0.0278591	yjjG<->prfC	pyrimidine nucleotidase<->peptide chain release factor RF3	UTR
4609667	+	3	0.131783	0	-6.78873	3.76046	3.25684e-05	prfC	peptide chain release factor RF3	ORF
4610570	+	3	0.0232558	0	-4.34588	2.65759	0.0406355	prfC	peptide chain release factor RF3	ORF
4611130	+	3	0.5	0.0555557	-3.34737	3.08659	0.0406355	prfC<->osmY	peptide chain release factor RF3<->periplasmic chaperone OsmY	UTR
4619506	+	5	0.272727	0	-4.34588	2.65759	0.0406355	deoA	thymidine phosphorylase	ORF
4620027	+	3	0.0212766	0	-4.34588	2.65759	0.0406355	deoB	phosphopentomutase	ORF
4620230	+	5	0.0230769	0	-4.34588	2.65759	0.0406355	deoB	phosphopentomutase	ORF
4620495	+	3	0.0508475	0.001221	-3.34206	3.08992	0.0406355	deoB	phosphopentomutase	ORF
4621247	+	5	0.0289017	0	-5.05418	2.88268	0.0184093	deoD	purine nucleoside phosphorylase	ORF
4627302	+	5	0.162791	0.00680273	-3.56576	3.17161	0.0217205	radA<->nadR	DNA recombination protein<->DNA-binding transcriptional repressor/NMN adenylyltransferase NadR	UTR
4627568	+	3	0.2	0	-5.88275	3.24314	0.00076324	nadR	DNA-binding transcriptional repressor/NMN adenylyltransferase NadR	ORF
4628599	-	3	0.545455	0	-5.30996	2.98236	0.011229	ettA	energy-dependent translational throttle protein EttA	UTR-3
4628782	+	3	0.12	0	-4.34588	2.65759	0.0406355	nadR	DNA-binding transcriptional repressor/NMN adenylyltransferase NadR	UTR-3
4629540	-	3	0.0403226	0	-5.05418	2.88268	0.0184093	ettA	energy-dependent translational throttle protein EttA	ORF
4630448	-	5	0.0291262	0	-4.34588	2.65759	0.0406355	ettA	energy-dependent translational throttle protein EttA	ORF
4634024	+	3	0.0333333	0	-4.34588	2.65759	0.0406355	ytjC	putative phosphatase	ORF
4634428	+	3	0.0632911	0	-5.05418	2.88268	0.0184093	ytjC	putative phosphatase	ORF
4634730	+	5	0.25	0	-4.74307	2.77491	0.0278591	ytjC	putative phosphatase	UTR-3
4634956	-	3	0.0322581	0	-4.34588	2.65759	0.0406355	rob	DNA-binding transcriptional dual regulator Rob	ORF
4634972	+	3	0.166667	0	-4.34588	2.65759	0.0406355	ytjC	putative phosphatase	UTR-3
4635009	-	3	0.0309278	0	-4.34588	2.65759	0.0406355	rob	DNA-binding transcriptional dual regulator Rob	ORF
4636062	-	5	1	0	-4.34588	2.65759	0.0406355	yjjX	ITPase/XTPase	UTR-5
4640411	+	5	0.75	0	-4.34588	2.65759	0.0406355	yjjY	protein YjjY	ORF

## Sheet: RNase Ⅱ ends in WT
Position	Strand	End	Proportion of ends in WT	Proportion of ends in Δrnb	Log 2 FC	Log 2 cpm	FDR	Gene ID	Description	Location
5075	+	3	0.199843	0	7.12327	4.97175	0.000661319	thrC<->yaaX	threonine synthase<->DUF2502 domain-containing protein YaaX	UTR
9232	+	3	0.539563	0.138889	2.41711	8.33468	0.0295694	talB<->mog	transaldolase B<->molybdopterin adenylyltransferase	UTR
9920	+	3	0.355413	0.030303	3.49281	4.98098	0.0151578	mog	molybdopterin adenylyltransferase	UTR-3
14144	+	3	0.307922	0.00704225	8.28495	10.5202	2.99188e-07	dnaK<->dnaJ	chaperone protein DnaK<->chaperone protein DnaJ	UTR
15330	+	3	0.174048	0.0125	4.35039	4.93645	0.0114099	dnaJ<->insL-1	chaperone protein DnaJ<->IS186/IS421 transposase	UTR
18696	+	3	0.231028	0.0113636	3.90151	4.55592	0.00880505	nhaA<->nhaR	Na(+):H(+) antiporter NhaA<->DNA-binding transcriptional activator NhaR	UTR
20765	-	3	0.0985249	0.00589971	3.28962	4.8063	0.0413843	insA-1<->rpsT	IS1 protein InsA<->30S ribosomal subunit protein S20	UTR
25801	+	3	0.0727732	0.0121951	3.75978	4.43979	0.042803	lspA<->fkpB	lipoprotein signal peptidase<->peptidyl-prolyl cis-trans isomerase FkpB	UTR
28257	+	3	0.621184	0	7.17864	5.02116	0.000595086	rihC<->dapB	ribonucleoside hydrolase RihC<->4-hydroxy-tetrahydrodipicolinate reductase	UTR
29276	+	3	0.51428	0	7.98921	5.76626	4.64588e-05	dapB<->carA	4-hydroxy-tetrahydrodipicolinate reductase<->carbamoyl phosphate synthetase subunit alpha	UTR
34117	+	3	0.310053	0	5.01202	3.35255	0.0210411	carB<->caiF	carbamoyl phosphate synthetase subunit beta<->DNA-binding transcriptional activator CaiF	UTR
53259	-	3	0.296073	0.075	3.54791	5.52564	0.00927161	pdxA	4-hydroxythreonine-4-phosphate dehydrogenase	ORF
56510	-	3	0.0328426	0	5.14545	3.43175	0.0150846	lptD	lipopolysaccharide assembly protein LptD	ORF
89082	+	3	0.314815	0	5.91709	3.97101	0.00847339	cra<->mraZ	DNA-binding transcriptional dual regulator Cra<->DNA-binding transcriptional repressor MraZ	UTR
111030	+	3	0.332463	0.0714286	3.51985	5.86958	0.00797614	secA<->mutT	protein translocation ATPase<->8-oxo-dGTP diphosphatase	UTR
111472	-	3	0.404167	0.0416667	3.70457	4.39545	0.0119801	yacG	DNA gyrase inhibitor YacG	UTR-3
114527	+	3	0.421772	0	6.75106	4.64619	0.00390274	guaC	GMP reductase	UTR-3
117708	-	3	0.466475	0	6.34882	4.31021	0.0044777	ppdD<->nadC	prepilin peptidase-dependent protein<->quinolinate phosphoribosyltransferase (decarboxylating)	UTR
134279	+	3	0.449737	0.028169	5.80229	8.6161	6.91904e-05	acnB<->yacL	hypothetical protein b0118<->UPF0231 family protein YacL	UTR
134752	-	3	0.399384	0.0157068	3.97937	5.91967	0.00212936	speD	S-adenosylmethionine decarboxylase proenzyme	UTR-3
134792	+	3	0.306225	0.0555556	3.70035	4.39185	0.0180543	yacL	UPF0231 family protein YacL	UTR-3
134942	+	3	0.486291	0	5.14545	3.43604	0.0150846	yacL	UPF0231 family protein YacL	UTR-3
138679	+	3	0.348485	0	5.27226	3.52006	0.016255	cueO	cuprous oxidase/multicopper oxidase with role in copper homeostasis	UTR-3
141915	-	3	0.280952	0	5.47285	3.64916	0.0227345	gcd	quinoprotein glucose dehydrogenase	UTR-5
141972	-	3	0.48338	0.0753425	3.19037	6.92786	0.00963481	can	carbonic anhydrase 2	UTR-3
146275	-	3	0.4751	0.11194	2.67908	6.88157	0.0188951	panD	aspartate 1-decarboxylase proenzyme	UTR-3
147905	-	3	0.292037	0	7.07873	4.93219	0.000469764	panC	pantothenate synthetase	UTR-3
160096	-	3	0.625273	0.0254237	4.73202	8.85015	0.000361011	gluQ	glutamyl-Q tRNA(Asp) synthetase	ORF
167309	+	3	0.402564	0	5.75858	3.85282	0.0138435	mrcB<->fhuA	peptidoglycan glycosyltransferase/peptidoglycan DD-transpeptidase MrcB<->ferrichrome outer membrane transporter/phage receptor	UTR
169763	+	3	0.187743	0	6.70073	4.60337	0.000977986	fhuA<->fhuC	ferrichrome outer membrane transporter/phage receptor<->iron(III) hydroxamate ABC transporter ATP binding subunit	UTR
173428	-	3	0.316043	0.0495868	3.01792	5.94559	0.0145843	hemL	glutamate-1-semialdehyde aminotransferase	UTR-3
173492	-	3	0.0410581	0.00775194	3.12404	3.95104	0.039852	hemL	glutamate-1-semialdehyde aminotransferase	UTR-3
173527	-	3	0.0285717	0	5.58266	3.72634	0.0128673	hemL	glutamate-1-semialdehyde aminotransferase	UTR-3
176995	+	3	0.498595	0.010582	5.77734	7.10699	0.00021597	erpA	iron-sulfur cluster insertion protein ErpA	UTR-3
178423	-	3	0.380183	0.010101	5.48584	6.82521	0.000103131	btuF	vitamin B12 ABC transporter periplasmic binding protein	ORF
182348	+	3	0.624916	0.0212766	6.94043	7.37525	8.65403e-06	degP<->cdaR	periplasmic serine endoprotease DegP<->DNA-binding transcriptional activator CdaR	UTR
183648	-	3	0.546491	0.0714286	5.72538	6.19782	0.00150349	yaeH	DUF3461 domain-containing protein YaeH	UTR-3
185087	-	3	0.547993	0	11.0829	8.78703	2.35893e-08	yaeI<->dapD	phosphodiesterase YaeI<->tetrahydrodipicolinate succinylase	UTR
190799	+	3	0.117219	0.0318352	2.05735	8.75879	0.0475578	rpsB<->tsf	30S ribosomal subunit protein S2<->protein chain elongation factor EF-Ts	UTR
193490	+	3	0.558253	0.0802048	3.27607	9.06029	0.00348941	frr<->dxr	ribosome-recycling factor<->1-deoxy-D-xylulose 5-phosphate reductoisomerase	UTR
201053	+	3	0.116841	0.0223881	3.63042	5.59868	0.0349663	lpxD	UDP-3-O-(3-hydroxymyristoyl)glucosamine N-acyltransferase	ORF
202063	+	3	0.238443	0.0149813	4.13392	6.44168	0.00116782	lpxD<->fabZ	UDP-3-O-(3-hydroxymyristoyl)glucosamine N-acyltransferase<->3-hydroxy-acyl	UTR
203409	+	3	0.180427	0.0150376	4.1842	5.59612	0.00189257	lpxB	lipid A disaccharide synthase	ORF
213629	-	3	0.373737	0.0461538	3.55465	5.53153	0.0155112	rof	modulator of Rho-dependent transcription termination	UTR-3
219437	-	3	0.131786	0.0217391	3.66218	4.36191	0.0217585	trmO	tRNA m(6)t(6)A37 methyltransferase	ORF
220052	-	3	0.336587	0.047619	4.02716	5.96406	0.00270621	rcsF<->metQ	outer membrane lipoprotein RcsF<->L-methionine/D-methionine ABC transporter membrane anchored binding protein	UTR
224772	+	3	0.0467191	0	6.4026	4.35403	0.00373449	rrsH		ORF
225493	+	3	0.204275	0	5.01202	3.35255	0.0210411	ileV<->alaV		UTR
226150	+	3	0.0419967	0	6.45985	4.40055	0.00208329	rrlH		ORF
226192	+	3	0.128088	0	7.89565	5.67847	6.78542e-05	rrlH		ORF
226325	+	3	0.0269754	0	5.26758	3.50984	0.0112525	rrlH		ORF
226347	+	3	0.0401598	0	5.57774	3.71907	0.0086872	rrlH		ORF
226980	+	3	0.0258726	0	5.47855	3.64967	0.0122655	rrlH		ORF
227002	+	3	0.0218052	0	5.00695	3.34379	0.0315801	rrlH		ORF
227013	+	3	0.0242593	0	5.01202	3.34941	0.0210411	rrlH		ORF
227019	+	3	0.0611005	0	6.1873	4.18051	0.0054442	rrlH		ORF
227028	+	3	0.0490819	0	5.65962	3.78053	0.0171032	rrlH		ORF
230003	+	3	0.396991	0	6.51639	4.44829	0.00301243	dkgB	methylglyoxal reductase DkgB	UTR-3
235487	-	3	0.271825	0	5.91709	3.97101	0.00847339	gloB	hydroxyacylglutathione hydrolase GloB	UTR-5
240827	-	3	0.61274	0	7.17819	5.02066	0.00719906	fadE	acyl-CoA dehydrogenase	UTR-3
240855	+	3	0.49362	0.153846	3.53151	5.01426	0.0144424	ivy	periplasmic chaperone, inhibitor of vertebrate C-type lysozyme	UTR-3
244313	+	3	0.240412	0.0224719	4.70278	6.07735	0.000838745	lpcA<->yafJ	D-sedoheptulose 7-phosphate isomerase<->putative amidotransferase	UTR
244476	+	3	0.0942515	0	5.83849	3.91076	0.00418647	yafJ	putative amidotransferase	ORF
254210	-	3	0.572773	0.017316	6.14292	8.39258	6.99424e-06	pepD	peptidase D	UTR-3
256469	+	3	0.264031	0	6.72453	4.62764	0.0124379	gpt<->frsA	xanthine-guanine phsophoribosyltransferase<->fermentation-respiration switch protein	UTR
259041	+	3	0.381538	0	10.6073	8.31438	9.86723e-06	crl		UTR-3
259048	+	3	0.37218	0.111111	3.30248	5.96006	0.0416693	crl		UTR-3
262823	+	3	0.413716	0.025641	5.11786	5.62887	0.00145057	proA<->thrW	glutamate-5-semialdehyde dehydrogenase	UTR
265562	-	3	0.438358	0	5.90969	3.96329	0.00567594	ykfF<->ykfB	CP4-6 prophage; protein YkfF<->CP4-6 prophage; protein YkfB	UTR
285219	+	3	0.519377	0	7.0015	4.86124	0.00438821	yagF<->yagG	CP4-6 prophage; D-xylonate dehydratase<->putative D-xylonate transporter YagG	UTR
344011	+	3	0.487879	0	5.14545	3.43604	0.0150846	yahK<->yahL	aldehyde reductase, NADPH-dependent<->uncharacterized protein YahL	UTR
357595	+	3	0.461039	0	5.57774	3.71907	0.0086872	codA	cytosine/isoguanine deaminase	UTR-3
378387	-	3	0.347755	0.0434783	3.11212	4.66103	0.021525	frmB<->frmA	S-formylglutathione hydrolase FrmB<->S-(hydroxymethyl)glutathione dehydrogenase	UTR
388660	-	3	0.499361	0.0909091	3.63751	5.10656	0.00838661	hemB	porphobilinogen synthase	UTR-3
388691	-	3	0.330558	0.0232558	5.34407	5.839	0.000317219	hemB	porphobilinogen synthase	UTR-3
395081	-	3	0.340705	0	5.57774	3.71907	0.0086872	ampH	peptidoglycan DD-carboxypeptidase/peptidoglycan DD-endopeptidase	UTR-3
399790	-	3	0.733782	0.0666667	3.91238	6.2331	0.00249125	ddlA	D-alanine--D-alanine ligase A	UTR-3
401849	+	3	0.271207	0	5.68319	3.79876	0.0148939	phoA	alkaline phosphatase	ORF
403649	+	3	0.553572	0	5.26759	3.51586	0.0112525	psiF<->dgcC	PsiF family protein<->diguanylate cyclase DgcC	UTR
404780	-	3	0.517241	0.142857	3.06847	5.10308	0.0148939	proC	pyrroline-5-carboxylate reductase	UTR-3
408496	+	3	0.349324	0	7.63639	5.42943	0.00754003	ppnP<->ykiA	nucleoside phosphorylase PpnP	UTR
422409	+	3	0.380875	0.027027	3.70721	4.39754	0.0365236	proY<->malZ	putative transporter ProY<->maltodextrin glucosidase	UTR
424498	+	3	0.223372	0	4.70122	3.17126	0.0366924	malZ	maltodextrin glucosidase	UTR-3
427789	+	3	0.312292	0	9.91762	7.63237	1.07935e-05	secD	Sec translocon accessory complex subunit SecD	ORF
430962	-	3	0.628123	0.0555556	6.13473	6.59086	0.000796487	tsx	nucleoside-specific channel-forming protein Tsx	UTR-3
431033	-	3	0.0387006	0	6.72	4.61743	0.00932148	tsx	nucleoside-specific channel-forming protein Tsx	UTR-3
431094	-	3	0.0587539	0	7.16457	5.0077	0.00109523	tsx	nucleoside-specific channel-forming protein Tsx	UTR-3
431125	+	3	0.193447	0.0434783	3.54932	4.27349	0.0223401	yajD	HNH nuclease family protein	UTR-3
435608	+	3	0.409971	0.00746269	6.97694	7.41106	7.01051e-06	nusB<->thiL	transcription antitermination protein NusB<->thiamine monophosphate kinase	UTR
437157	+	3	0.0972222	0	5.14549	3.43361	0.0162804	pgpA	phosphatidylglycerophosphatase A	UTR-3
438135	-	3	0.133523	0	5.01201	3.34503	0.0210411	yajO	1-deoxyxylulose-5-phosphate synthase YajO	ORF
443006	-	3	0.600691	0	6.92946	4.8009	0.000987533	yajL	protein/nucleic acid deglycase 3	UTR-3
445269	+	3	0.137391	0	8.7533	6.49438	5.54228e-05	yajQ	nucleotide binding protein	UTR-3
445327	+	3	0.420041	0.00471698	7.25374	7.68178	0.000105607	yajQ	nucleotide binding protein	UTR-3
445349	+	3	0.449978	0	6.80556	4.69298	0.00189257	yajQ	nucleotide binding protein	UTR-3
446774	-	3	0.310545	0.0185185	5.12659	7.39564	8.872e-05	yajR<->cyoE	putative major facilitator superfamily transport protein YajR<->heme O synthase	UTR
454867	+	3	0.11425	0	8.43982	6.19123	0.000578557	bolA<->tig	DNA-binding transcriptional dual regulator BolA<->trigger factor	UTR
456496	+	3	0.404479	0.0833333	2.54508	8.45417	0.0192374	tig<->clpP	trigger factor<->ATP-dependent Clp protease proteolytic subunit	UTR
458758	+	3	0.513386	0.0176211	6.83751	9.08	2.06675e-06	clpX<->lon	ATP-dependent Clp protease ATP-binding subunit ClpX<->Lon protease	UTR
461310	+	3	0.306096	0.0117647	6.98872	7.4224	7.84159e-06	lon<->hupB	Lon protease<->DNA-binding protein HU-beta	UTR
461784	+	3	0.756014	0.21547	2.66538	9.2027	0.0215962	hupB<->ppiD	DNA-binding protein HU-beta<->periplasmic folding chaperone	UTR
463857	+	3	0.279294	0.0209205	4.23314	6.83607	0.00168356	ppiD<->ybaV	periplasmic folding chaperone<->helix-hairpin-helix 3 family protein	UTR
464807	-	3	0.40401	0	6.12566	4.13196	0.0054442	queC	7-cyano-7-deazaguanine synthase	UTR-3
474262	-	3	0.194444	0	5.47861	3.6508	0.0138435	tesB	acyl-CoA thioesterase II	UTR-3
475987	+	3	0.745144	0	6.81171	4.69919	0.00189162	ybaY	PF09619 family lipoprotein YbaY	UTR-3
478737	-	3	0.269366	0	6.90374	4.77848	0.000635693	pdeB<->ylaC	c-di-GMP phosphodiesterase PdeB<->putative inner membrane protein	UTR
479823	-	3	0.191694	0	7.08973	4.94186	0.000882779	maa	maltose O-acetyltransferase	ORF
481214	-	3	0.115452	0	6.45217	4.39523	0.0039369	tomB<->acrB	protein that modulates Hha toxicity<->multidrug efflux pump RND permease AcrB	UTR
489903	-	3	0.499896	0.1	3.50764	4.99431	0.0193681	ybaM	DUF2496 domain-containing protein YbaM	UTR-3
492043	+	3	0.208333	0	7.16101	5.00874	0.0138435	apt<->dnaX	adenine phosphoribosyltransferase<->DNA polymerase III subunit gamma	UTR
497033	+	3	0.595381	0.0408163	6.21704	9.42879	6.35521e-06	htpG<->adk	chaperone protein HtpG<->adenylate kinase	UTR
497945	+	3	0.900667	0.272727	4.42333	6.33559	0.00206876	adk<->hemH	adenylate kinase<->ferrochelatase	UTR
503438	-	3	0.533333	0	4.70122	3.16797	0.0366924	ybaL<->fsr	putative transporter YbaL<->fosmidomycin efflux pump	UTR
506569	-	3	0.516667	0.105263	2.81962	4.42544	0.0366924	ybaK	Cys-tRNA(Pro) and Cys-tRNA(Cys) deacylase	UTR-3
506670	+	3	0.488336	0	6.40739	4.35908	0.00855766	ushA	5\\'-nucleotidase/UDP-sugar hydrolase	UTR-3
508700	+	3	0.0698153	0	5.37159	3.57944	0.0220919	ybaQ	putative DNA-binding transcriptional regulator YbaQ	UTR-3
517318	-	3	0.576007	0	9.13026	6.86137	5.83138e-06	cnoX	chaperedoxin	UTR-3
517364	-	3	0.235531	0.0178571	6.2169	6.67057	6.74483e-05	cnoX	chaperedoxin	UTR-3
533861	+	3	0.422005	0	7.79694	5.58624	7.51201e-05	allR<->gcl	DNA-binding transcriptional repressor AllR<->glyoxylate carboligase	UTR
553871	-	3	0.446302	0.0833333	3.75584	6.6285	0.00910083	lpxH	UDP-2,3-diacylglucosamine diphosphatase	ORF
556036	+	3	0.729912	0.169355	2.93399	7.59019	0.0138435	cysS	cysteine--tRNA ligase	UTR-3
556626	-	3	0.617964	0	8.04699	5.8206	6.45822e-05	ybcI<->ybcJ	conserved inner membrane protein YbcI<->putative RNA-binding protein YbcJ	UTR
578444	-	3	0.301115	0.0057971	5.38669	6.72857	0.000597499	borD	DLP12 prophage; prophage lipoprotein BorD	UTR-3
584631	-	3	0.51155	0.0285714	3.8535	7.4255	0.0030879	ompT	outer membrane protease VII (outer membrane protein 3b)	UTR-3
603374	-	3	0.450885	0	6.58415	4.50379	0.00471794	ybdG	miniconductance mechanosensitive channel YbdG	UTR-3
604738	-	3	0.623721	0.0740741	3.34946	5.71431	0.00843643	ybdG<->nfsB	miniconductance mechanosensitive channel YbdG<->NAD(P)H nitroreductase NfsB	UTR
637774	-	3	0.695286	0	6.46128	4.40192	0.00212342	ybdO<->dsbG	putative LysR family DNA-binding transcriptional regulator YbdO<->protein sulfenic acid reductase DsbG	UTR
639591	+	3	0.0381887	0.00143266	5.48451	5.97108	0.000327779	ahpC<->ahpF	alkyl hydroperoxide reductase, AhpC component<->"alkyl hydroperoxide reductase, AhpF component"	UTR
639669	+	3	0.398869	0.0103397	5.5657	8.59761	1.64332e-05	ahpC<->ahpF	alkyl hydroperoxide reductase, AhpC component<->"alkyl hydroperoxide reductase, AhpF component"	UTR
641377	+	3	0.313206	0.0434783	4.05291	5.47662	0.00282002	ahpF	alkyl hydroperoxide reductase, AhpF component	UTR-3
641387	-	3	0.614878	0.105263	3.54475	5.89204	0.0152136	uspG	universal stress protein G	UTR-3
644018	-	3	0.0946465	0	5.38442	3.59177	0.0154663	rnk<->rna	nucleoside diphosphate kinase regulator<->RNase I	UTR
657519	-	3	0.513227	0	5.14545	3.43175	0.0150846	crcB	F(-) channel	UTR-3
657548	+	3	0.4327	0.0422535	3.04327	6.90968	0.0220919	cspE	transcription antiterminator and regulator of RNA stability	UTR-3
659190	-	3	0.245194	0.024	4.15954	6.08777	0.00843757	lipA	lipoyl synthase	UTR-3
659221	+	3	0.244737	0.0454545	3.20805	4.01467	0.0273302	tatE	twin arginine protein translocation system - TatE protein	UTR-3
661596	-	3	0.530303	0.1	3.01116	4.57764	0.0243715	ybeF<->lipB	putative LysR-type DNA-binding transcriptional regulator YbeF<->lipoyl(octanoyl) transferase	UTR
662338	-	3	0.467734	0.0392157	5.65152	6.98361	0.00187159	lipB<->ybeD	lipoyl(octanoyl) transferase<->DUF493 domain-containing protein YbeD	UTR
662664	-	3	0.0697905	0.0172414	3.68622	4.38168	0.0303158	ybeD<->dacA	DUF493 domain-containing protein YbeD<->D-alanyl-D-alanine carboxypeptidase DacA	UTR
662671	-	3	0.0396007	0	6.31413	4.28262	0.00379758	ybeD<->dacA	DUF493 domain-containing protein YbeD<->D-alanyl-D-alanine carboxypeptidase DacA	UTR
668496	-	3	0.0821236	0	6.23763	4.21979	0.00430974	rlmH	23S rRNA m(3)psi1915 methyltransferase	ORF
675562	+	3	0.193419	0	6.52708	4.45636	0.00652363	ybeL	DUF1451 domain-containing protein YbeL	UTR-3
675677	+	3	0.171076	0	5.14545	3.43604	0.0150846	ybeL	DUF1451 domain-containing protein YbeL	UTR-3
683424	-	3	0.499915	0.111111	4.08257	4.70677	0.0210411	hscC<->rihA	chaperone protein HscC<->pyrimidine-specific ribonucleoside hydrolase RihA	UTR
684494	-	3	0.573737	0	6.3196	4.28693	0.00452618	rihA<->gltL	pyrimidine-specific ribonucleoside hydrolase RihA<->glutamate/aspartate ABC transporter ATP binding subunit	UTR
690825	-	3	0.182114	0	7.55239	5.36071	0.00146057	lnt	apolipoprotein N-acyltransferase	ORF
691816	-	3	0.0514215	0	6.7081	4.61001	0.0016233	ybeX<->ybeY	CorC-HlyC family protein YbeX<->endoribonuclease YbeY	UTR
693498	-	3	0.483114	0.00892857	3.79727	4.47188	0.0440822	ybeZ<->miaB	PhoH-like protein<->isopentenyl-adenosine A37 tRNA methylthiolase	UTR
696347	+	3	0.132479	0	5.48279	3.65596	0.0163401	ubiF	2-octaprenyl-3-methyl-6-methoxy-1,4-benzoquinol hydroxylase	UTR-3
696398	-	3	0.143994	0.0129125	3.18303	6.64496	0.00735314	glnX		UTR-3
699543	-	3	0.227448	0	6.19618	4.1886	0.00399379	asnB<->umpH	asparagine synthetase B<->UMP phosphatase	UTR
701364	-	3	0.13682	0	6.30627	4.27573	0.00215954	nagC	DNA-binding transcriptional dual regulator NagC	ORF
702584	-	3	0.13536	0	5.75325	3.84691	0.00826004	nagA	N-acetylglucosamine-6-phosphate deacetylase	ORF
705968	+	3	0.140457	0	6.62212	4.53568	0.0093751	nagE<->glnS	N-acetylglucosamine specific PTS enzyme IIABC component<->glutamine--tRNA ligase	UTR
707866	+	3	0.0292325	0	5.01201	3.34817	0.0210411	glnS<->chiP	glutamine--tRNA ligase<->chitobiose outer membrane channel	UTR
710899	-	3	0.0399225	0	6.02014	4.04557	0.0196142	uof<->fldA	RyhB-regulated fur leader peptide<->flavodoxin 1	UTR
753129	-	3	0.631818	0	10.2177	7.92906	9.40827e-05	ybgD<->gltA	putative fimbrial protein YbgD<->citrate synthase	UTR
758486	+	3	0.256898	0	10.0882	7.80096	7.2222e-05	sdhB<->sucA	succinate:quinone oxidoreductase, iron-sulfur cluster binding protein<->subunit of E1(0) component of 2-oxoglutarate dehydrogenase	UTR
758531	+	3	0.501845	0	9.60075	7.32153	0.000159945	sdhB<->sucA	succinate:quinone oxidoreductase, iron-sulfur cluster binding protein<->subunit of E1(0) component of 2-oxoglutarate dehydrogenase	UTR
762981	+	3	0.0290354	0	6.90329	4.77804	0.000585733	sucB<->sucC	dihydrolipoyltranssuccinylase<->succinyl-CoA synthetase subunit beta	UTR
765147	+	3	0.0671687	0	8.98368	6.71907	1.00335e-05	sucD	succinyl-CoA synthetase subunit alpha	UTR-3
774373	+	3	0.202133	0.0137931	4.33113	5.7319	0.0149186	ybgE	cyd operon protein YbgE	ORF
774650	+	3	0.441346	0	6.50163	4.43782	0.00747936	ybgE<->ybgC	cyd operon protein YbgE<->esterase/thioesterase	UTR
779672	+	3	0.0430376	0.0136986	2.86772	5.2867	0.019338	cpoB	cell division coordinator CpoB	ORF
780434	+	3	0.470346	0.0775862	3.85609	7.28198	0.0026083	cpoB<->lysT	cell division coordinator CpoB	UTR
784891	-	3	0.76806	0	7.08625	4.93914	0.000415536	zitB<->ybgS	Zn(2(+))/Cd(2(+))/Ni(2(+))/Cu(2(+)) exporter<->PF13985 family protein YbgS	UTR
786791	-	3	0.390645	0.0851064	2.81413	7.0965	0.0178611	gpmA	2,3-bisphosphoglycerate-dependent phosphoglycerate mutase	UTR-3
786824	+	3	0.749125	0	9.76515	7.48327	1.51856e-06	aroG	3-deoxy-7-phosphoheptulonate synthase, Phe-sensitive	UTR-3
787768	-	3	0.618773	0.0540541	4.76559	7.04571	0.000277126	gpmA<->galM	2,3-bisphosphoglycerate-dependent phosphoglycerate mutase<->galactose-1-epimerase	UTR
797516	-	3	0.454545	0	5.37553	3.58113	0.0166841	ybhA	pyridoxal phosphate/fructose-1,6-bisphosphate phosphatase	UTR-3
799622	+	3	0.374376	0	7.17888	5.02141	0.000320552	pgl	6-phosphogluconolactonase	UTR-3
805799	-	3	0.558462	0	7.34003	5.16732	0.00105376	ybhC	outer membrane lipoprotein YhbC	UTR-3
805824	-	3	0.11894	0	6.76945	4.664	0.00401172	ybhC	outer membrane lipoprotein YhbC	UTR-3
807396	-	3	0.401321	0	6.05613	4.0767	0.00349454	ybhC<->ybhB	outer membrane lipoprotein YhbC<->putative kinase inhibitor	UTR
819790	+	3	0.518238	0	7.55333	5.36079	0.000146759	moaE<->ybhL	molybdopterin synthase catalytic subunit<->Bax1-I family protein YbhL	UTR
820631	+	3	0.48442	0	7.40985	5.22966	0.000283054	ybhL<->ybhM	Bax1-I family protein YbhL<->Bax1-I family protein YbhM	UTR
825079	+	3	0.533069	0	6.75336	4.64883	0.00133941	ybhQ	putative inner membrane protein	UTR-3
836251	+	3	0.565324	0.181818	3.26269	4.7851	0.0159232	ybiB<->hcxB	nonspecific DNA-binding protein YbiB<->hydroxycarboxylate dehydrogenase B	UTR
837468	+	3	0.150938	0	5.67243	3.78983	0.00916049	hcxB	hydroxycarboxylate dehydrogenase B	UTR-3
837624	+	3	0.313131	0	5.37597	3.5806	0.0145176	hcxB	hydroxycarboxylate dehydrogenase B	UTR-3
839220	-	3	0.481818	0	5.38442	3.59177	0.0154663	ybiX<->fiu	PKHD-type hydroxylase YbiX<->putative iron siderophore outer membrane transporter	UTR
845560	-	3	0.623707	0.1	3.07567	5.1087	0.0366924	ybiO<->glnQ	moderate conductance mechanosensitive channel<->L-glutamine ABC transporter ATP binding subunit	UTR
845626	-	3	0.041329	0	5.14545	3.43175	0.0150846	ybiO<->glnQ	moderate conductance mechanosensitive channel<->L-glutamine ABC transporter ATP binding subunit	UTR
845700	-	3	0.0400041	0	5.14545	3.43054	0.0150846	ybiO<->glnQ	moderate conductance mechanosensitive channel<->L-glutamine ABC transporter ATP binding subunit	UTR
847200	-	3	0.272899	0.0576923	4.45125	6.3615	0.00164638	glnP<->glnH	L-glutamine ABC transporter membrane subunit<->L-glutamine ABC transporter periplasmic binding protein	UTR
848340	-	3	0.588718	0.185185	4.25273	6.85398	0.00230224	glnH<->dps	L-glutamine ABC transporter periplasmic binding protein<->stationary phase nucleoid protein that sequesters iron and protects DNA from damage	UTR
854777	-	3	0.44321	0	6.86007	4.74117	0.00311548	ldtB	L,D-transpeptidase YbiS	UTR-3
859180	-	3	0.430196	0.0434783	3.75692	4.43774	0.0130943	ybiU<->ybiV	DUF1479 domain-containing protein YbiU<->sugar phosphatase	UTR
864284	-	3	0.160857	0	5.14545	3.43175	0.0150846	ybiY	putative pyruvate formate-lyase activating enzyme YbiY	UTR-5
881972	+	3	0.360317	0	6.696	4.59941	0.00164638	dacC	D-alanyl-D-alanine carboxypeptidase DacC	UTR-3
882484	-	3	0.084976	0	5.57437	3.72068	0.0241511	deoR	DNA-binding transcriptional repressor DeoR	ORF
892641	+	3	0.211233	0.0243902	3.47638	4.21558	0.01685	rimK	ribosomal protein S6 modification protein	ORF
893481	+	3	0.250102	0	5.86012	3.92827	0.0130885	ybjN<->potF	protein YbjN<->putrescine ABC transporter periplasmic binding protein	UTR
902194	-	3	0.064999	0	4.70122	3.16667	0.0366924	artQ	L-arginine ABC transporter membrane subunit ArtQ	ORF
902200	-	3	0.0600438	0	4.86497	3.2636	0.0286193	artQ	L-arginine ABC transporter membrane subunit ArtQ	ORF
903891	-	3	0.398485	0	5.66879	3.78488	0.00792011	artP<->ybjP	L-arginine ABC transporter ATP binding subunit<->DUF3828 domain-containing lipoprotein YbjP	UTR
917985	-	3	0.218669	0.0126582	5.0788	5.59272	0.00150349	ybjX	DUF535 domain-containi ng protein YbjX	UTR-3
918009	-	3	0.0357737	0	5.26655	3.50746	0.0133667	ybjX	DUF535 domain-containi ng protein YbjX	UTR-3
922303	-	3	0.256764	0	9.26329	6.99055	0.00042497	cspD	DNA replication inhibitor	UTR-3
925598	+	3	0.225926	0	6.3129	4.28224	0.0024285	clpA	ATP-dependent Clp protease ATP-binding subunit ClpA	UTR-3
926160	-	3	0.0937644	0	7.01905	4.8791	0.00255711	serW<->infA	<->translation initiation factor IF-1	UTR
931023	-	3	0.503692	0.0379747	4.90167	6.79199	0.000267247	cydD<->trxB	glutathione/L-cysteine ABC exporter subunit CydD<->thioredoxin reductase	UTR
933177	+	3	0.26564	0.0361446	4.52752	6.43388	0.00217082	lrp<->ftsK	DNA-binding transcriptional dual regulator Lrp<->cell division DNA translocase FtsK	UTR
938064	+	3	0.180366	0	6.53224	4.46109	0.00376076	rarA	recombination factor	ORF
940765	+	3	0.0689347	0.0104167	4.60091	5.15919	0.00652363	serS<->dmsA	serine--tRNA ligase<->dimethyl sulfoxide reductase subunit A	UTR
951204	-	3	0.816037	0.269939	2.71861	8.43515	0.0145234	pflA<->pflB	pyruvate formate-lyase activating enzyme<->pyruvate formate-lyase	UTR
954794	-	3	0.711242	0.0307692	4.17517	5.58795	0.00275732	focA<->ycaO	formate channel FocA<->ribosomal protein S12 methylthiotransferase accessory factor YcaO	UTR
958786	+	3	0.345282	0.05	4.78236	6.15245	0.000474155	serC<->aroA	phosphoserine/phosphohydroxythreonine aminotransferase<->3-phosphoshikimate 1-carboxyvinyltransferase	UTR
960164	+	3	0.28815	0	5.98095	4.0199	0.0119167	aroA<->ycaL	3-phosphoshikimate 1-carboxyvinyltransferase<->periplasmic protease YcaL	UTR
963777	+	3	0.570492	0.0260124	3.3524	10.0326	0.00871883	rpsA<->ihfB	30S ribosomal subunit protein S1<->integration host factor subunit beta	UTR
964164	+	3	0.0764789	0.0120482	3.42005	4.17212	0.0447531	ihfB<->ycaI	integration host factor subunit beta<->conserved inner membrane protein YcaI	UTR
971644	+	3	0.779775	0.122807	3.86584	6.94448	0.00143252	kdsB<->ycbJ	3-deoxy-manno-octulosonate cytidylyltransferase<->putative phosphotransferase YcbJ	UTR
980816	+	3	0.338873	0	8.35193	6.11002	2.59344e-05	mukB<->ldtD	chromosome partitioning protein MukB<->"L,D-transpeptidase LdtD"	UTR
984356	-	3	0.275784	0	6.61238	4.52868	0.00202591	aspC	aspartate aminotransferase	UTR-3
984386	+	3	0.047603	0	5.14545	3.43483	0.0150846	gloC	hydroxyacylglutathione hydrolase GloC	UTR-3
984442	+	3	0.0608486	0	5.14545	3.43296	0.0150846	gloC	hydroxyacylglutathione hydrolase GloC	UTR-3
984478	-	3	0.205315	0	7.70875	5.50481	0.000400591	aspC	aspartate aminotransferase	UTR-3
984507	+	3	0.572026	0.0625	3.48357	4.9731	0.0109954	gloC	hydroxyacylglutathione hydrolase GloC	UTR-3
985840	-	3	0.233658	0	8.72409	6.46389	0.0012518	aspC<->ompF	aspartate aminotransferase<->outer membrane porin F	UTR
987545	-	3	0.547682	0.0736842	3.72126	6.8075	0.0106058	ompF<->asnS	outer membrane porin F<->asparagine--tRNA ligase	UTR
989122	-	3	0.180534	0	6.23929	4.22164	0.00523408	asnS<->pncB	asparagine--tRNA ligase<->nicotinate phosphoribosyltransferase	UTR
993276	+	3	0.560481	0	8.45699	6.21051	1.52505e-05	pepN	aminopeptidase N	UTR-3
1006437	-	3	0.194138	0	5.5839	3.72978	0.00704837	ycbX	6-N-hydroxylaminopurine resistance protein	UTR-3
1015514	+	3	0.204691	0	4.70122	3.16797	0.0366924	pqiC<->rmf	intermembrane transport lipoprotein PqiC<->ribosome modulation factor	UTR
1015898	-	3	0.0598896	0.00352113	4.73297	7.01401	0.000655385	fabA	beta-hydroxyacyl-acyl carrier protein dehydratase/isomerase	UTR-3
1015926	+	3	0.40873	0	5.66807	3.78379	0.00776418	rmf	ribosome modulation factor	UTR-3
1018970	-	3	0.339292	0.0356671	3.75946	9.72656	0.00175266	ompA	outer membrane porin A	UTR-3
1026525	-	3	0.427023	0	8.94891	6.68212	0.000450065	mgsA	methylglyoxal synthase	UTR-3
1028396	+	3	0.290476	0.0588235	2.65437	4.29802	0.041892	yccU	putative CoA-binding protein with NAD(P)-binding Rossmann-fold domain	UTR-3
1030711	-	3	0.583681	0.0533333	5.4319	7.69293	0.000971839	tusE<->yccA	sulfur transfer protein TusE<->modulator of FtsH protease	UTR
1052277	+	3	0.163431	0	5.7596	3.854	0.00588004	gnsA	putative phosphatidylethanolamine synthesis regulator GnsA	UTR-3
1066828	-	3	0.498413	0	5.66134	3.77993	0.0124998	yccJ	PF13993 family protein YccJ	UTR-3
1066859	+	3	0.702742	0	5.7566	3.85022	0.0067431	agp	glucose-1-phosphatase	UTR-3
1068507	+	3	0.486111	0	7.06845	4.92214	0.00137318	ymdF	conserved protein YmdF	UTR-3
1074880	-	3	0.453023	0	7.65224	5.45193	0.000406838	putA	fused DNA-binding transcriptional repressor/proline dehydrogenase/1-pyrroline-5-carboxylate dehydrogenase PutA	UTR-3
1081150	+	3	0.460318	0	4.70122	3.17126	0.0366924	putP<->efeU	proline:Na(+) symporter	UTR
1100300	+	3	0.0890819	0	5.84806	3.92026	0.0092324	ycdZ	putative inner membrane protein	ORF
1113531	-	3	0.315151	0	5.97373	4.01432	0.0112525	opgC	protein required for succinyl modification of osmoregulated periplasmic glucans	UTR-5
1117862	-	3	0.514286	0	5.01201	3.34817	0.0210411	yceI	protein YceI	UTR-3
1117893	+	3	0.423752	0	6.12358	4.13031	0.00963481	yceA	UPF0176 protein YceA	UTR-3
1119433	-	3	0.492346	0	6.71866	4.61854	0.00227291	yceO	DUF2770 domain-containing protein YceO	ORF
1120654	-	3	0.491336	0	9.55043	7.26961	0.00117779	solA<->bssS	N-methyl-L-tryptophan oxidase<->regulator of biofilm formation	UTR
1121414	-	3	0.685185	0	5.01201	3.34751	0.0210411	dinI	DNA damage-inducible protein I	ORF
1122685	-	3	0.483076	0	7.41066	5.23047	0.000185191	pyrC<->yceB	dihydroorotase<->putative lipid-binding lipoprotein YceB	UTR
1123362	-	3	0.247113	0	6.42256	4.37115	0.00255043	yceB<->grxB	putative lipid-binding lipoprotein YceB<->reduced glutaredoxin 2	UTR
1127814	+	3	0.235886	0	6.338	4.30573	0.0175651	yceM<->murJ	putative oxidoreductase YceM<->putative lipid II flippase MurJ	UTR
1135543	+	3	0.377778	0	5.76215	3.8572	0.00626617	flgG<->flgH	flagellar basal-body rod protein FlgG<->flagellar L-ring protein	UTR
1141136	-	3	0.0573755	0	5.58303	3.72806	0.00677405	rne	ribonuclease E	UTR-3
1144134	-	3	0.0354325	0	5.36833	3.57649	0.0215962	rne	ribonuclease E	ORF
1146007	+	3	0.345679	0	6.98987	4.858	0.0104796	rluC	23S rRNA pseudouridine(955/2504/2580) synthase	UTR-3
1147597	+	3	0.0686911	0.000742666	5.15395	6.50574	0.000261904	rpmF<->plsX	50S ribosomal subunit protein L32<->putative phosphate acyltransferase	UTR
1147708	+	3	0.409694	0.0069735	4.18673	8.31734	0.000981876	plsX	putative phosphate acyltransferase	ORF
1151887	+	3	0.201865	0.00926956	4.34276	9.19478	0.000386503	acpP<->fabF	acyl carrier protein<->beta-ketoacyl	UTR
1153228	+	3	0.555802	0.0154044	4.78805	8.58982	0.000259797	fabF<->pabC	beta-ketoacyl<->aminodeoxychorismate lyase	UTR
1162433	+	3	0.027221	0	5.37908	3.58176	0.00984104	ycfL	DUF1425 domain-containing protein YcfL	ORF
1162574	+	3	0.0700878	0	6.35255	4.31393	0.00659616	ycfL	DUF1425 domain-containing protein YcfL	ORF
1163316	+	3	0.214351	0	7.14425	4.99043	0.000432887	thiK	thiamine kinase	ORF
1163369	+	3	0.200296	0	6.37364	4.33081	0.00396263	thiK	thiamine kinase	ORF
1165731	+	3	0.353494	0	6.36811	4.32658	0.00272859	ycfP<->ndh	UPF0227 protein YcfP<->NADH:quinone oxidoreductase II	UTR
1168156	-	3	0.260606	0	5.47347	3.6474	0.0170318	comR	DNA-binding transcriptional repressor ComR	UTR-3
1169365	-	3	0.547619	0	6.05554	4.07614	0.00384136	ldtC	L,D-transpeptidase YcfS	UTR-3
1170483	-	3	0.470334	0	5.91533	3.96897	0.00437174	ldtC<->mfd	L,D-transpeptidase YcfS<->transcription-repair coupling factor	UTR
1180427	+	3	0.147713	0	4.70122	3.17126	0.0366924	cobB	protein-lysine deacetylase/desuccinylase	UTR-3
1187107	+	3	0.472222	0	5.48454	3.65658	0.00635252	pepT	peptidase T	UTR-3
1190575	-	3	0.624754	0.00819672	5.01416	5.53317	0.00148174	phoP<->purB	DNA-binding transcriptional dual regulator PhoP<->adenylosuccinate lyase	UTR
1196423	+	3	0.562947	0.0376569	5.29064	8.67861	0.000157909	icd	isocitrate dehydrogenase	UTR-3
1224225	-	3	0.45496	0	9.89399	7.60995	3.68823e-06	minE	Z-ring positioning protein MinE	UTR-3
1227065	+	3	0.437806	0	6.33914	4.29811	0.0124686	ycgJ	PF05666 family protein YcgJ	UTR-3
1233141	-	3	0.301104	0	6.30578	4.2752	0.00213811	dsbB<->nhaB	protein thiol:quinone oxidoreductase DsbB<->Na(+):H(+) antiporter NhaB	UTR
1235702	+	3	0.554945	0	6.13015	4.13636	0.00407108	fadR	DNA-binding transcriptional dual regulator FadR	UTR-3
1240014	+	3	0.0837142	0	6.78503	4.67567	0.00099889	dadX<->ymgM	alanine racemase 2<->protein YmgM	UTR
1240088	+	3	0.347634	0.111111	5.40432	5.89519	0.000955304	dadX<->ymgM	alanine racemase 2<->protein YmgM	UTR
1247654	-	3	0.334298	0	6.31356	4.28095	0.0107606	treA<->dhaM	periplasmic trehalase<->dihydroxyacetone kinase subunit M	UTR
1256637	-	3	0.247029	0	8.17972	5.94685	0.000295386	ycgV<->ychF	putative autotransporter adhesin YcgV<->redox-responsive ATPase YchF	UTR
1260890	-	3	0.119713	0	6.68387	4.59293	0.0150914	dauA<->prs	aerobic C4-dicarboxylate transporter DauA<->ribose-phosphate diphosphokinase	UTR
1269432	+	3	0.559596	0	6.36026	4.31966	0.00466849	rdlA		UTR-3
1270707	-	3	0.373285	0	6.64961	4.5612	0.00566141	chaA	Na(+)/K(+):H(+) antiporter ChaA	UTR-3
1273216	-	3	0.637194	0.08	4.65767	6.03426	0.00198305	ychN	DsrE/F sulfur relay family protein YchN	UTR-3
1287664	-	3	0.136799	0	5.67787	3.79707	0.00764756	tyrT<->purU	<->formyltetrahydrofolate deformylase	UTR
1292386	-	3	0.521851	0	6.73542	4.62943	0.00593222	hns	DNA-binding transcriptional dual regulator H-NS	UTR-3
1292419	+	3	0.260459	0.0186335	4.1938	6.11939	0.00120594	galU	UTP--glucose-1-phosphate uridylyltransferase	UTR-3
1294198	+	3	0.340278	0.0263158	3.35869	4.12694	0.0340886	tdk	thymidine/deoxyuridine kinase	UTR-3
1295324	-	3	0.37372	0	10.0105	7.72482	4.076e-07	insZ<->adhE	<->aldehyde-alcohol dehydrogenase	UTR
1302852	+	3	0.0546489	0	5.83849	3.91076	0.00418647	oppA<->oppB	oligopeptide ABC transporter periplasmic binding protein<->murein tripeptide ABC transporter/oligopeptide ABC transporter inner membrane subunit OppB	UTR
1306772	-	3	0.36386	0	6.5191	4.45063	0.00180012	yciU	DUF440 domain-containing protein YciU	UTR-3
1306803	+	3	0.357242	0.0192308	4.61068	5.16692	0.00189043	oppF	murein tripeptide ABC transporter/oligopeptide ABC transporter ATP binding subunit OppF	UTR-3
1310520	-	3	0.417893	0.0425532	5.05601	6.41063	0.00282101	kch<->yciI	K(+) channel Kch<->protein YciI	UTR
1314697	+	3	0.808333	0	6.56772	4.49116	0.00309799	ompW	outer membrane protein W	UTR-3
1327760	+	3	0.232323	0	5.48463	3.65772	0.00790558	rluB	23S rRNA pseudouridine(2605) synthase	UTR-3
1330415	+	3	0.518359	0.0327869	4.81824	6.18638	0.000410075	sohB	S49 peptidase family protein	UTR-3
1334880	+	3	0.250331	0	5.48488	3.65834	0.0093751	cysB<->ymiA	DNA-binding transcriptional dual regulator CysB<->uncharacterized protein YmiA	UTR
1338509	-	3	0.321895	0	6.3799	4.33579	0.00427875	ribA	GTP cyclohydrolase 2	UTR-3
1338550	+	3	0.398185	0	7.64199	5.44264	0.000173596	acnA	aconitate hydratase 1	UTR-3
1342986	-	3	1	0	5.14545	3.43604	0.0150846	osmB	osmotically-inducible lipoprotein OsmB	UTR-3
1343018	+	3	0.416667	0	6.04662	4.07251	0.0252446	yciH	putative translation factor	UTR-3
1343547	-	3	0.528659	0	7.39153	5.21244	0.000722059	osmB<->yciT	osmotically-inducible lipoprotein OsmB<->putative DNA-binding transcriptional regulator YciT	UTR
1346937	-	3	0.650161	0	6.36122	4.32018	0.00214906	rnb	RNase II	UTR-3
1357210	-	3	0.270862	0	4.86498	3.26682	0.0286193	sapA<->ymjA	putative periplasmic binding protein SapA<->DUF2543 domain-containing protein YmjA	UTR
1368782	+	3	0.373109	0	7.00829	4.86732	0.00270621	pspA<->pspB	phage shock protein A<->phage shock protein B	UTR
1370041	+	3	0.404545	0.0714286	3.13122	3.95833	0.0366924	pspE<->ycjM	thiosulfate sulfurtransferase PspE<->glucosylglycerate phosphorylase	UTR
1386622	+	3	0.381818	0	6.77767	4.66922	0.00132929	ycjF<->tyrR	conserved inner membrane protein YcjF<->DNA-binding transcriptional dual regulator TyrR	UTR
1388266	-	3	0.574804	0.0536193	4.96032	9.48357	4.4713e-05	tpx	lipid hydroperoxide peroxidase	UTR-3
1394884	+	3	0.215336	0	5.01202	3.35255	0.0210411	mppA	murein tripeptide ABC transporter periplasmic binding protein	UTR-3
1397627	-	3	0.534953	0	8.35354	6.11062	0.000140999	uspE	universal stress protein with a role cellular motility	UTR-3
1397655	+	3	0.40415	0.0597015	3.32648	5.68984	0.0366924	ynaJ	DUF2534 domain-containing protein YnaJ	UTR-3
1398699	-	3	0.430441	0.0201342	4.13047	6.06027	0.00195848	uspE<->fnr	universal stress protein with a role cellular motility<->DNA-binding transcriptional dual regulator FNR	UTR
1410927	-	3	0.453782	0.0125	3.62916	4.33742	0.041108	ttcA	tRNA cytosine(32) 2-sulfurtransferase TtcA	UTR-3
1435152	-	3	0.640693	0	7.06288	4.91733	0.00158295	ttcC<->uspF	<->nucleotide binding filament protein	UTR
1437197	-	3	0.571429	0	5.98441	4.02146	0.00646562	ompN	outer membrane porin N	UTR-5
1441261	-	3	0.445665	0.0227273	3.04875	3.89865	0.0414908	ydbK	putative pyruvate-flavodoxin oxidoreductase	UTR-5
1441598	+	3	0.302808	0	5.76807	3.86264	0.00838661	ydbJ	DUF333 domain-containing protein YdbJ	UTR-3
1441819	-	3	0.419951	0.0123457	4.88536	5.41502	0.00157816	hslJ<->ldhA	lipoprotein implicated in Novobiocin resistance<->D-lactate dehydrogenase	UTR
1446382	+	3	0.484127	0	5.39891	3.59999	0.0265485	ydbL	DUF1318 domain-containing protein YdbL	UTR-3
1465128	+	3	0.510101	0	5.01202	3.35255	0.0210411	paaY	2-hydroxycyclohepta-1,4,6-triene-1-carboxyl-CoA thioesterase	UTR-3
1482207	-	3	0.468254	0	5.76807	3.86264	0.00838661	azoR	FMN dependent NADH:quinone oxidoreductase	UTR-3
1489677	-	3	0.799329	0	6.65738	4.56699	0.00585663	gapC		UTR-3
1489709	+	3	0.712676	0.142857	8.5345	8.94994	0.00124039	aldA	aldehyde dehydrogenase A	UTR-3
1491486	+	3	0.348085	0	7.28904	5.11873	0.0012763	cybB	cytochrome b561	UTR-3
1492172	+	3	0.385836	0	5.28078	3.52308	0.0254549	sokB		ORF
1498551	+	3	0.315629	0	6.07465	4.09225	0.00829775	opgD<->ydcH	glucan biosynthesis protein D<->protein YdcH	UTR
1502363	+	3	0.361111	0	6.13063	4.13677	0.00410197	tehB<->ydcL	tellurite methyltransferase<->DUF3313 domain-containing lipoprotein YdcL	UTR
1517918	+	3	0.487477	0.0165289	4.44249	5.83172	0.00854935	ydcY	DUF2526 domain-containing protein YdcY	UTR-3
1520094	+	3	0.74495	0	5.99665	4.0313	0.0124593	curA<->mcbR	NADPH-dependent curcumin/dihydrocurcumin reductase<->DNA-binding transcriptional dual regulator McbR	UTR
1524476	+	3	0.621382	0	9.68131	7.40068	1.07834e-06	yncE	PQQ-like domain-containing protein YncE	UTR-3
1553937	-	3	0.495437	0.0657895	3.22505	5.89273	0.00829775	adhP<->maeA	ethanol dehydrogenase/alcohol dehydrogenase<->"malate dehydrogenase, NAD-requiring"	UTR
1557105	+	3	0.259064	0	6.66898	4.57678	0.0018814	osmC	osmotically inducible peroxiredoxin	UTR-3
1557205	+	3	0.461538	0	6.13015	4.13636	0.00407108	osmC	osmotically inducible peroxiredoxin	UTR-3
1618219	-	3	0.322479	0	5.26759	3.51586	0.0112525	marC	inner membrane protein MarC	UTR-3
1620239	+	3	0.415033	0	6.0008	4.03631	0.00659616	marB	multiple antibiotic resistance protein	UTR-3
1625290	-	3	0.339682	0	5.48409	3.65545	0.00743494	dcp	peptidyl-dipeptidase Dcp	UTR-3
1645029	-	3	0.593519	0.0526316	4.04603	4.67689	0.00963481	rem<->hokD	Qin prophage; protein Rem<->Qin prophage; toxic protein HokD	UTR
1656803	+	3	0.0724868	0	4.86497	3.26039	0.0286193	speG	spermidine N-acetyltransferase	UTR-3
1656860	+	3	0.513889	0	5.48685	3.66174	0.00982863	speG	spermidine N-acetyltransferase	UTR-3
1665173	+	3	0.374242	0	5.38421	3.59409	0.0125425	dmsD<->clcB	redox enzyme maturation protein DmsD<->putative chloride:H(+) antiporter ClcB	UTR
1672818	+	3	0.404762	0	5.5848	3.72917	0.0101377	ydgD	putative serine protease YdgD	UTR-3
1674940	-	3	0.455891	0.111111	2.6458	5.61294	0.0239738	mdtJ	multidrug/spermidine efflux pump membrane subunit MdtJ	UTR-5
1679414	+	3	0.84161	0	8.58147	6.33023	2.55974e-05	ydgH<->ydgI	DUF1471 domain-containing protein YdgH<->putative arginine:ornithine antiporter	UTR
1685004	-	3	0.545752	0	6.35839	4.31802	0.00393718	fumC	fumarase C	UTR-3
1686703	-	3	0.447877	0	9.60941	7.32999	8.23534e-06	fumC<->fumA	fumarase C<->fumarase A	UTR
1689833	+	3	0.189809	0	7.02696	4.88527	0.00279078	manA<->ydgA	mannose-6-phosphate isomerase<->conserved protein YdgA	UTR
1691403	+	3	0.381271	0	7.60123	5.40493	0.000163665	ydgA	conserved protein YdgA	UTR-3
1691409	+	3	0.239197	0	5.75789	3.85128	0.00495675	ydgA	conserved protein YdgA	UTR-3
1691455	+	3	0.250379	0	4.86497	3.25912	0.0286193	ydgA	conserved protein YdgA	UTR-3
1696416	-	3	0.200617	0	5.67787	3.79707	0.00764756	uidA<->uidR	beta-glucuronidase<->DNA-binding transcriptional repressor UidR	UTR
1697226	-	3	0.386118	0	7.48606	5.29919	0.000148013	uidR<->hdhA	DNA-binding transcriptional repressor UidR<->7-alpha-hydroxysteroid dehydrogenase	UTR
1703270	+	3	0.399657	0.0769231	4.86669	6.23229	0.000411931	add	adenosine deaminase	UTR-3
1714986	-	3	0.617185	0.12	3.09335	5.12432	0.0148218	pdxY	pyridoxal kinase 2	UTR-3
1715017	+	3	0.223389	0	6.48358	4.4201	0.00538644	gstA	glutathione S-transferase GstA	UTR-3
1715904	-	3	0.459991	0.0275229	5.35564	7.23126	0.000190614	pdxY<->tyrS	pyridoxal kinase 2<->tyrosine--tRNA ligase	UTR
1720385	+	3	0.389048	0.0198413	4.37364	6.97046	0.00057019	slyB	outer membrane lipoprotein SlyB	UTR-3
1720448	+	3	0.0948006	0	5.58232	3.72695	0.0055921	slyB	outer membrane lipoprotein SlyB	UTR-3
1724602	-	3	0.207064	0	5.5672	3.71574	0.0234028	sodC	superoxide dismutase (Cu-Zn)	ORF
1728279	+	3	0.476814	0	8.72942	6.47247	8.65403e-06	gloA<->rnt	glyoxalase I<->RNase T	UTR
1733707	-	3	0.369227	0.0301508	4.2174	7.06862	0.00250833	grxD	glutaredoxin 4	UTR-3
1736114	+	3	0.569343	0.107362	4.27404	9.608	0.000240096	sodB	superoxide dismutase (Fe)	UTR-3
1741194	+	3	0.193683	0	5.37947	3.58408	0.0104471	ydhC<->cfa	putative transporter YdhC<->cyclopropane fatty acyl phospholipid synthase	UTR
1741259	+	3	0.0899634	0	5.66807	3.78379	0.00776418	ydhC<->cfa	putative transporter YdhC<->cyclopropane fatty acyl phospholipid synthase	UTR
1742568	-	3	0.495038	0	8.48528	6.23421	0.000742439	ribC	riboflavin synthase	UTR-3
1744835	-	3	0.529887	0.0454545	5.91139	6.37675	9.69917e-05	ydhQ	adhesin-like autotransporter YdhQ	UTR-3
1747040	+	3	0.466667	0	5.84699	3.92085	0.00618791	ydhR<->ydhS	putative monooxygenase YdhR<->FAD/NAD(P) binding domain-containing protein YdhS	UTR
1757164	+	3	0.290334	0	8.33656	6.09538	2.48737e-05	pykF<->lpp	pyruvate kinase I<->murein lipoprotein	UTR
1757703	+	3	0.372625	0.0488281	2.22227	9.94644	0.0457681	lpp	murein lipoprotein	UTR-3
1775484	+	3	0.512915	0	7.17888	5.02141	0.000320552	aroD<->ydiF	3-dehydroquinate dehydratase<->putative acetate-CoA transferase	UTR
1784696	-	3	0.551603	0	6.6946	4.59879	0.00290191	ppsA	phosphoenolpyruvate synthetase	UTR-3
1792222	-	3	0.221919	0	6.53595	4.46328	0.0054442	ydiV<->nlpC	anti-FlhDC factor<->NlpC/P60 family lipoprotein NlpC	UTR
1795214	-	3	0.43757	0.0106383	5.95272	7.81441	8.85611e-05	btuC<->ihfA	vitamin B12 ABC transporter membrane subunit<->integration host factor subunit alpha	UTR
1800045	-	3	0.0342601	0.000591891	6.05379	7.37738	6.56783e-05	rpmI<->infC	50S ribosomal subunit protein L35<->translation initiation factor IF-3	UTR
1807331	+	3	0.393827	0	6.6959	4.59926	0.00157231	pfkB<->ydiZ	6-phosphofructokinase II<->protein YdiZ	UTR
1810086	+	3	0.385281	0	5.57891	3.7224	0.0121632	hxpB<->ydjM	hexitol phosphatase B<->putative inner membrane protein regulated by LexA	UTR
1821861	-	3	0.281674	0	6.71381	4.61523	0.00138094	chbB<->osmE	N,N\\'-diacetylchitobiose-specific PTS enzyme IIB component<->osmotically-inducible lipoprotein OsmE	UTR
1823351	+	3	0.294839	0.0285714	4.8415	5.37501	0.00157037	nadE<->cho	NAD synthetase, NH3-dependent<->endonuclease of nucleotide excision repair	UTR
1825059	-	3	0.565476	0	5.26758	3.51403	0.0112525	ves<->spy	HutD family protein Ves<->ATP-independent periplasmic chaperone	UTR
1833274	+	3	0.549812	0.025	5.11001	6.46376	0.000197897	xthA<->ydjX	exodeoxyribonuclease III<->DedA family protein YdjX	UTR
1846800	-	3	0.064831	0	5.38028	3.58998	0.0085911	topB	DNA topoisomerase III	ORF
1850733	+	3	0.34874	0.111111	3.10145	4.65147	0.0217028	sppA<->ansA	protease IV, a signal peptide peptidase<->L-asparaginase 1	UTR
1852573	+	3	0.501465	0.0232558	4.26094	4.85983	0.00678984	pncA	nicotinamidase	UTR-3
1861657	-	3	0.306483	0.037037	3.93351	5.36775	0.0112525	ydjL<->yeaC	putative zinc-binding dehydrogenase YdjL<->conserved protein YeaC	UTR
1863215	+	3	0.0645667	0	10.2424	7.95369	4.076e-07	gapA	glyceraldehyde-3-phosphate dehydrogenase A	ORF
1863816	+	3	0.114423	0.0299465	3.54746	8.58294	0.00212209	gapA<->yeaD	glyceraldehyde-3-phosphate dehydrogenase A<->putative aldose 1-epimerase YeaD	UTR
1864785	+	3	0.618614	0.0909091	4.82192	5.35715	0.0011462	yeaD	putative aldose 1-epimerase YeaD	UTR-3
1865670	-	3	0.0601056	0.00746269	4.15807	4.77151	0.00963481	yeaE<->mipA	methylglyoxal reductase YeaE<->scaffolding protein that interacts with murein polymerase and murein hydrolase	UTR
1874112	+	3	0.417749	0	7.3067	5.13625	0.000323894	yeaK	mischarged aminoacyl-tRNA deacylase	UTR-3
1878965	-	3	0.576667	0	5.76707	3.86098	0.0093751	yeaQ	PF04226 family protein YeaQ	UTR-3
1886811	-	3	0.472222	0	5.75858	3.85282	0.0138435	rnd	RNase D	UTR-3
1893788	+	3	0.475648	0.113636	3.15985	5.83288	0.0197093	yoaB<->yoaC	RutC family protein YoaB<->DUF1889 domain-containing protein YoaC	UTR
1894457	-	3	0.380357	0	5.48488	3.65834	0.0093751	yoaH	UFP0181 family protein YoaH	UTR-3
1894497	+	3	0.192063	0	4.70122	3.17126	0.0366924	yoaC	DUF1889 domain-containing protein YoaC	UTR-3
1898336	+	3	0.47663	0	7.48987	5.30274	0.000160961	sdaA<->pdeD	L-serine deaminase I<->putative c-di-GMP phosphodiesterase PdeD	UTR
1899954	-	3	0.314489	0	5.14544	3.42868	0.0150846	yoaE	putative inner membrane protein	UTR-3
1904785	+	3	0.583696	0.0151515	6.36208	6.81078	0.000449954	manZ<->yobD	mannose-specific PTS enzyme IID component<->conserved inner membrane protein YobD	UTR
1907153	-	3	0.722905	0.017673	7.98868	11.7656	1.17817e-06	rlmA<->cspC	23S rRNA m(1)G745 methyltransferase<->"stress protein, member of the CspA family"	UTR
1909262	-	3	0.302234	0	6.11653	4.12357	0.00486027	kdgR	DNA-binding transcriptional repressor KdgR	UTR-3
1923292	-	3	0.476386	0	7.05075	4.90738	0.00136773	pphA	phosphoprotein phosphatase 1	UTR-5
1928996	-	3	0.833333	0	6.43337	4.37794	0.00775526	ptrB<->yebE	oligopeptidase B<->conserved inner membrane protein YebE	UTR
1929918	-	3	0.586111	0	5.38028	3.58998	0.0085911	yebE<->yebF	conserved inner membrane protein YebE<->secreted protein YebF	UTR
1929972	-	3	0.346787	0	6.69919	4.60211	0.00141897	yebE<->yebF	conserved inner membrane protein YebE<->secreted protein YebF	UTR
1932079	-	3	0.522836	0.0381679	3.56406	6.20455	0.00455215	eda	KHG/KDPG aldolase	UTR-3
1934728	-	3	0.348911	0.0322581	4.27627	4.87309	0.00657933	edd<->zwf	phosphogluconate dehydratase<->NADP(+)-dependent glucose-6-phosphate dehydrogenase	UTR
1939094	-	3	0.554971	0	6.30028	4.27051	0.00366867	lpxM	myristoyl-acyl carrier protein-dependent acyltransferase	UTR-3
1939133	+	3	0.0504572	0	6.12805	4.13348	0.0116893	pykA	pyruvate kinase II	UTR-3
1939224	+	3	0.43994	0	6.80672	4.69344	0.0024173	pykA	pyruvate kinase II	UTR-3
1940267	-	3	0.566234	0.166667	3.41778	4.17171	0.0212906	lpxM<->mepM	myristoyl-acyl carrier protein-dependent acyltransferase<->peptidoglycan DD-endopeptidase MepM	UTR
1946818	-	3	0.337742	0.0657895	2.54226	6.20049	0.0254298	yobI	uncharacterized protein YobI	UTR-5
1948477	-	3	0.0456342	0	5.37947	3.58408	0.0104471	nudB	dihydroneopterin triphosphate diphosphatase	ORF
1951501	+	3	0.111538	0	5.37597	3.5806	0.0145176	yecE	DUF72 domain-containing protein YecE	ORF
1958443	-	3	0.519048	0	5.76307	3.85885	0.00569893	micL		ORF
1989247	+	3	0.58772	0.0588235	4.26754	5.67252	0.00167299	ftnA	ferritin iron storage protein	UTR-3
1990911	-	3	0.491377	0	7.79163	5.58154	0.0001524	yecA	UPF0149 family protein YecA	UTR-3
1994527	-	3	0.047998	0	5.48885	3.66463	0.0104603	uvrC	excision nuclease subunit C	ORF
1994612	-	3	0.0390606	0	5.48408	3.6572	0.0149084	uvrC	excision nuclease subunit C	ORF
1997019	-	3	0.619048	0	5.58145	3.72412	0.00618791	sdiA	DNA-binding transcriptional dual regulator SdiA	UTR-5
2007639	-	3	0.512683	0.133333	3.06019	4.61783	0.0212032	yedD	lipoprotein YedD	UTR-3
2009747	+	3	0.420635	0	4.70122	3.16797	0.0366924	yedF<->yedK	putative sulfurtransferase YedF<->putative SOS response-associated peptidase YedK	UTR
2036760	+	3	0.535038	0.142857	3.02913	4.59323	0.0320598	hchA	protein/nucleic acid deglycase 1	UTR-3
2056609	+	3	0.763588	0	6.70252	4.60511	0.00128818	amn<->yeeN	AMP nucleosidase<->putative transcriptional regulator YeeN	UTR
2057618	+	3	0.547744	0.0185185	5.22988	5.72842	0.00623192	yeeN	putative transcriptional regulator YeeN	UTR-3
2097269	-	3	0.406442	0.0608108	2.4895	6.01137	0.0366924	wzzB	regulator of length of O-antigen component of lipopolysaccharide chains	UTR-3
2097303	+	3	0.368802	0	7.00813	4.87012	0.00120725	hisI	putative bifunctional phosphoribosyl-AMP cyclohydrolase/phosphoribosyl-ATP pyrophosphatase	UTR-3
2099806	-	3	0.303787	0.00952381	6.65591	7.09699	1.13022e-05	ugd<->gnd	UDP-glucose 6-dehydrogenase<->"6-phosphogluconate dehydrogenase, decarboxylating"	UTR
2113336	-	3	0.335439	0.0310078	4.04356	6.35638	0.00138094	rfbB<->galF	dTDP-glucose 4,6-dehydratase 1<->"UTP:glucose-1-phosphate uridylyltransferase, low activity"	UTR
2141416	-	3	0.0878901	0	5.66901	3.78705	0.0131401	asmA	putative assembly protein AsmA	ORF
2171638	-	3	0.0670137	0	5.46416	3.64513	0.0334581	gatR		ORF
2171801	-	3	0.319685	0	9.37103	7.09636	4.60325e-06	gatR<->gatD	<->galactitol-1-phosphate 5-dehydrogenase	UTR
2174528	-	3	0.021729	0	6.66412	4.57228	0.00290992	gatB	galactitol-specific PTS enzyme IIB component	ORF
2187327	+	3	0.454642	0.0322581	5.69064	6.16612	0.000967779	rcnB	periplasmic protein involved in nickel/cobalt export	UTR-3
2192993	-	3	0.428243	0	8.3994	6.15552	3.35496e-05	yehE<->mrp	DUF2574 domain-containing protein YehE<->P-loop NTPase family protein	UTR
2196370	+	3	0.368077	0.0337079	3.86756	5.81728	0.00867046	metG<->yehF	methionine--tRNA ligase<->putative protein YehF	UTR
2196376	+	3	0.813492	0	6.87	4.74936	0.000814793	metG<->yehF	methionine--tRNA ligase<->putative protein YehF	UTR
2211688	-	3	0.337037	0	5.37629	3.57997	0.0135225	yehS	conserved protein YehS	UTR-3
2219620	-	3	0.376853	0	6.28954	4.2627	0.00606108	osmF<->bglX	glycine betaine ABC transporter periplasmic binding protein OsmF<->"beta-D-glucoside glucohydrolase, periplasmic"	UTR
2223902	-	3	0.273028	0	6.69842	4.60132	0.00120459	pbpG	peptidoglycan DD-endopeptidase PbpG	UTR-3
2223934	+	3	0.171369	0	5.4855	3.65885	0.0118932	dld	D-lactate dehydrogenase	UTR-3
2223987	+	3	0.768056	0	6.94753	4.81696	0.000727694	dld	D-lactate dehydrogenase	UTR-3
2232770	+	3	0.345999	0	8.03507	5.80974	0.000143698	cdd<->sanA	cytidine/deoxycytidine deaminase<->DUF218 domain-containing protein SanA	UTR
2239314	-	3	0.656424	0	10.8326	8.53814	0.000638785	mglA<->mglB	D-galactose/methyl-galactoside ABC transporter ATP binding subunit<->D-galactose/methyl-galactoside ABC transporter periplasmic binding protein	UTR
2242826	-	3	0.171252	0	5.83741	3.90971	0.00513454	yeiB	DUF418 domain-containing protein YeiB	ORF
2242871	-	3	0.159466	0	6.76779	4.66246	0.00344928	yeiB	DUF418 domain-containing protein YeiB	ORF
2269627	+	3	0.58255	0	7.01572	4.87673	0.000512235	lpxT<->mepS	Kdo2-lipid A phosphotransferase<->peptidoglycan DD-endopeptidase/peptidoglycan LD-carboxypeptidase	UTR
2291180	+	3	0.080045	0	5.48232	3.65431	0.0111645	narP	DNA-binding transcriptional dual regulator NarP	UTR-3
2291356	+	3	0.390361	0	6.87119	4.75055	0.00068948	narP	DNA-binding transcriptional dual regulator NarP	UTR-3
2304509	+	3	0.0692971	0	5.14545	3.43483	0.0150846	eco	serine protease inhibitor ecotin	UTR-3
2304562	+	3	0.056594	0	4.70122	3.16797	0.0366924	eco	serine protease inhibitor ecotin	UTR-3
2311604	-	3	0.641672	0.0651685	2.69442	9.79936	0.0138435	ftp<->ompC	FAD:protein FMN transferase<->outer membrane porin C	UTR
2316874	+	3	0.0532015	0.0120482	3.84734	4.51198	0.0269848	rcsB	DNA-binding transcriptional activator RcsB	UTR-3
2316917	+	3	0.0660061	0	6.624	4.53814	0.00316705	rcsB	DNA-binding transcriptional activator RcsB	UTR-3
2316964	+	3	0.0210724	0	4.70122	3.17126	0.0366924	rcsB	DNA-binding transcriptional activator RcsB	UTR-3
2316989	+	3	0.521443	0	8.01267	5.78831	4.86057e-05	rcsB	DNA-binding transcriptional activator RcsB	UTR-3
2336714	-	3	0.412729	0.0918367	3.45164	7.86478	0.00305794	yfaA<->gyrA	DUF2138 domain-containing protein YfaA<->DNA gyrase subunit A	UTR
2349890	-	3	0.577366	0	8.02552	5.7985	0.0018737	inaA	putative lipopolysaccharide kinase InaA	UTR-5
2349897	-	3	0.583843	0	11.6113	9.31228	9.54146e-05	glpQ	glycerophosphoryl diester phosphodiesterase	UTR-3
2358039	+	3	0.396437	0	6.56573	4.48935	0.00117656	ypaA		UTR-3
2362391	-	3	0.53648	0.0666667	4.30671	4.89936	0.00712985	yfaX<->yfaY	putative DNA-binding transcriptional regulator YfaX<->IPR008135 CinA family protein YfaY	UTR
2363700	-	3	0.141182	0.0102041	3.34395	4.11358	0.0245463	yfaY<->yfaZ	IPR008135 CinA family protein YfaY<->putative porin YfaZ	UTR
2365011	+	3	0.708971	0	7.06663	4.9205	0.00148174	nudI	pyrimidine deoxynucleotide diphosphatase NudI	UTR-3
2380674	-	3	0.461111	0	7.65021	5.45007	0.00010027	menF<->elaB	isochorismate synthase MenF<->tail anchored inner membrane protein	UTR
2382568	+	3	0.65	0	5.2646	3.50445	0.0148326	rbn<->elaD	ribonuclease BN<->protease ElaD	UTR
2389996	-	3	0.243254	0	7.35363	5.17865	0.000449954	nuoN	NADH:quinone oxidoreductase subunit N	UTR-3
2393125	-	3	0.103086	0	7.00002	4.8631	0.0011145	nuoM<->nuoL	NADH:quinone oxidoreductase subunit M<->NADH:quinone oxidoreductase subunit L	UTR
2403872	-	3	0.0838471	0	6.83009	4.71476	0.000937613	nuoC<->nuoB	NADH:quinone oxidoreductase subunit CD<->NADH:quinone oxidoreductase subunit B	UTR
2408815	+	3	0.315476	0	5.58405	3.72867	0.00927161	alaA<->yfbR	glutamate--pyruvate aminotransferase AlaA<->dCMP phosphohydrolase	UTR
2409512	+	3	0.165568	0	5.14545	3.43483	0.0150846	yfbR	dCMP phosphohydrolase	UTR-3
2411397	-	3	0.152649	0	6.11141	4.12013	0.00675405	yfbS<->hxpA	putative transporter YfbS<->hexitol phosphatase A	UTR
2414703	+	3	0.153481	0.0058309	3.96972	5.40155	0.00390364	ackA<->pta	acetate kinase<->phosphate acetyltransferase	UTR
2418605	-	3	0.540765	0.0378788	3.37232	6.02742	0.0054609	yfcD	putative Nudix hydrolase	UTR-3
2421853	+	3	0.109644	0	6.55237	4.47821	0.00269722	yfcH	putative NAD-dependent epimerase YfcH	ORF
2430860	-	3	0.230836	0.038961	2.78525	4.86365	0.0441001	cvpA<->dedD	colicin V production protein<->cell division protein DedD	UTR
2432888	-	3	0.103323	0	5.4827	3.65483	0.0112525	folC	bifunctional folylpolyglutamate synthetase/dihydrofolate synthetase	ORF
2432973	-	3	0.415453	0.04947	3.80278	7.84835	0.00321649	folC<->accD	bifunctional folylpolyglutamate synthetase/dihydrofolate synthetase<->acetyl-CoA carboxyltransferase subunit beta	UTR
2436670	-	3	0.247133	0.0212766	4.61212	5.16836	0.00312966	usg<->pdxB	putative semialdehyde dehydrogenase Usg<->erythronate-4-phosphate dehydrogenase	UTR
2440281	-	3	0.441324	0.0422164	3.77463	8.99299	0.00114613	yfcJ<->fabB	putative transporter YfcJ<->beta-ketoacyl	UTR
2449185	-	3	0.317664	0	5.26758	3.50865	0.0112525	yfcO	DUF2544 domain-containing protein YfcO	UTR-3
2456279	-	3	0.339169	0.0243902	3.93531	5.37098	0.0228701	yfcV<->sixA	putative fimbrial protein YfcV<->phosphohistidine phosphatase	UTR
2462694	+	3	0.537606	0.00609756	5.3934	5.88526	0.000290259	fadL<->yfdF	long-chain fatty acid outer membrane channel/bacteriophage T2 receptor<->protein YfdF	UTR
2470495	+	3	0.513846	0	6.45123	4.38998	0.00963481	yfdI	CPS-53 (KpLE1) prophage; serotype specific glucosyl transferase	UTR-3
2480583	+	3	0.375008	0	7.329	5.15624	0.000541228	dsdA	D-serine ammonia-lyase	UTR-3
2508415	-	3	0.559358	0	6.04292	4.06927	0.0172926	fryB<->glk	putative PTS enzyme IIB component FryB<->glucokinase	UTR
2519209	-	3	0.04046	0	5.37498	3.58229	0.0227102	gltX	glutamate--tRNA ligase	UTR-3
2530193	-	3	0.327768	0	8.0035	5.77978	6.56783e-05	ligA<->zipA	DNA ligase<->cell division protein ZipA	UTR
2532288	+	3	0.35	0	5.4827	3.65483	0.0112525	cysZ<->cysK	sulfate:H(+) symporter<->O-acetylserine sulfhydrylase A	UTR
2533431	+	3	0.465197	0.0540541	5.1416	6.49399	0.000184225	cysK<->ptsH	O-acetylserine sulfhydrylase A<->phosphocarrier protein HPr	UTR
2534344	+	3	0.393261	0.0141988	4.39065	8.41858	0.000274506	ptsI	PTS enzyme I	ORF
2536357	-	3	0.226781	0	5.84301	3.91714	0.00486027	pdxK	pyridoxal kinase I	UTR-3
2536386	+	3	0.0879514	0.00402685	4.62541	6.52728	0.000559102	crr	Enzyme IIA(Glc)	UTR-3
2543679	-	3	0.1087	0	5.58405	3.72867	0.00927161	cysP<->ucpA	thiosulfate/sulfate ABC transporter periplasmic binding protein CysP<->putative oxidoreductase	UTR
2543792	-	3	0.211343	0.0681818	3.64041	5.60716	0.0215962	cysP<->ucpA	thiosulfate/sulfate ABC transporter periplasmic binding protein CysP<->putative oxidoreductase	UTR
2549590	-	3	0.102235	0	5.66888	3.78597	0.00963481	yfeX	porphyrinogen peroxidase	UTR-3
2550562	-	3	0.163728	0	6.85493	4.7327	0.0054442	yfeX<->yfeY	porphyrinogen peroxidase<->DUF1131 domain-containing lipoprotein YfeY	UTR
2565388	+	3	0.521025	0.0434783	3.40757	4.16211	0.0290721	yffS	CPZ-55 prophage; uncharacterized protein YffS	UTR-3
2576050	-	3	0.746026	0.16	4.72398	7.00529	0.00206376	eutS<->maeB	putative structural protein, ethanolamine utilization microcompartment<->malate dehydrogenase	UTR
2582839	-	3	0.363889	0	5.39031	3.59704	0.0178611	ypfG<->nudK	DUF1176 domain-containing protein YpfG<->GDP-mannose hydrolase	UTR
2593061	+	3	0.500518	0.0384615	4.23627	4.83887	0.00493522	ypfN	UPF0370 protein YpfN	UTR-3
2597799	-	3	0.180545	0.0222222	4.29747	6.21675	0.000956652	purC<->bamC	phosphoribosylaminoimidazole-succinocarboxamide synthase<->outer membrane protein assembly factor BamC	UTR
2600995	+	3	0.596542	0.188119	3.19258	7.69383	0.00462527	bcp<->hyfA	thiol peroxidase<->hydrogenase 4 component A	UTR
2618003	+	3	0.501773	0.151515	3.80344	6.4284	0.00194648	yfgD	putative oxidoreductase YfgD	UTR-3
2622916	+	3	0.421212	0	5.01201	3.34627	0.0210411	purN<->ppk	phosphoribosylglycinamide formyltransferase 1<->polyphosphate kinase	UTR
2626695	+	3	0.398233	0	5.84257	3.91609	0.00577443	ppx	exopolyphosphatase	UTR-3
2635827	-	3	0.173993	0.0185185	3.28083	4.06745	0.0366924	yfgJ<->der	zinc ribbon domain-containing protein YfgJ<->50S ribosomal subunit stability factor	UTR
2644336	-	3	0.331652	0.025	3.82131	6.14685	0.0112525	rlmN<->ndk	23S rRNA m(2)A2503 methyltransferase/tRNA m(2)A37 methyltransferase<->nucleoside diphosphate kinase	UTR
2653973	-	3	0.572649	0	5.38002	3.58292	0.00867046	sseB	protein SseB	UTR-3
2656370	-	3	0.124682	0	5.98688	4.02303	0.00376282	pepB<->iscX	aminopeptidase B<->accessory iron-sulfur cluster assembly protein IscX	UTR
2656376	-	3	0.337157	0.0656934	2.81857	6.30891	0.0282098	pepB<->iscX	aminopeptidase B<->accessory iron-sulfur cluster assembly protein IscX	UTR
2659482	-	3	0.337303	0.0347222	3.83094	6.45423	0.00195848	hscB<->iscA	co-chaperone for<->iron-sulfur cluster insertion protein IscA	UTR
2659515	-	3	0.24387	0.0559211	2.65553	7.0339	0.0182414	hscB<->iscA	co-chaperone for<->iron-sulfur cluster insertion protein IscA	UTR
2661561	-	3	0.0327333	0	5.76259	3.85779	0.00634089	iscS<->iscR	cysteine desulfurase<->DNA-binding transcriptional dual regulator IscR	UTR
2684070	-	3	0.470871	0.0264901	5.18173	7.44933	7.0089e-05	glyA	serine hydroxymethyltransferase	UTR-3
2687027	-	3	0.432143	0.020202	4.72897	6.10155	0.00127665	glnB	nitrogen regulatory protein PII-1	UTR-3
2687061	+	3	0.254167	0	5.38028	3.58998	0.0085911	hmp	nitric oxide dioxygenase	UTR-3
2687089	+	3	0.583333	0	5.67307	3.79043	0.00513454	hmp	nitric oxide dioxygenase	UTR-3
2702344	-	3	0.227716	0	6.40974	4.36142	0.0160702	recO	DNA repair protein RecO	ORF
2704285	-	3	0.398074	0.0352941	3.65625	5.62352	0.0102054	rnc<->lepB	RNase III<->signal peptidase I	UTR
2707306	-	3	0.125641	0	5.01361	3.35694	0.0225672	lepA<->rseC	elongation factor 4<->protein RseC	UTR
2708662	-	3	0.106288	0	7.15334	4.9979	0.00239099	rseB	anti-sigma factor stabilizing protein RseB	ORF
2717488	+	3	0.363704	0.0222222	4.78343	5.3228	0.00270621	ung	uracil-DNA glycosylase	UTR-3
2719186	+	3	0.364496	0	6.36696	4.32517	0.00428419	trxC<->yfiP	reduced thioredoxin 2<->conserved protein YfiP	UTR
2724111	+	3	0.427833	0.0114943	5.23837	5.74052	0.00150349	pssA<->yfiM	phosphatidylserine synthase<->protein YfiM	UTR
2724348	-	3	0.422619	0.0384615	4.04554	5.46976	0.00431457	kgtP	alpha-ketoglutarate:H(+) symporter	UTR-3
2731299	-	3	0.0312238	0	5.57406	3.71957	0.0188987	rrsG<->clpB	<->ClpB chaperone	UTR
2731336	-	3	0.035626	0	5.66879	3.78488	0.00792011	rrsG<->clpB	<->ClpB chaperone	UTR
2731401	-	3	0.0267972	0	5.14549	3.43361	0.0162804	rrsG<->clpB	<->ClpB chaperone	UTR
2736929	+	3	0.25243	0.031746	5.36445	6.70784	0.000134424	bamD<->raiA	outer membrane protein assembly factor BamD<->stationary phase translation inhibitor and ribosome stability factor	UTR
2737542	+	3	0.784865	0.209302	7.60685	10.977	0.00142151	raiA<->pheL	stationary phase translation inhibitor and ribosome stability factor<->phe operon leader peptide	UTR
2738908	-	3	0.345389	0	5.9693	4.01132	0.0121511	tyrA	fused chorismate mutase/prephenate dehydrogenase	UTR-3
2738946	+	3	0.444444	0	5.01202	3.3538	0.0210411	pheA	fused chorismate mutase/prephenate dehydratase	UTR-3
2746206	-	3	0.0241244	0.00209424	3.26429	4.78655	0.0162303	rpsP<->ffh	30S ribosomal subunit protein S16<->signal recognition particle protein component	UTR
2750063	-	3	0.0719962	0.0134529	5.88696	7.75003	5.20219e-05	grpE	nucleotide exchange factor GrpE	UTR-3
2753971	-	3	0.233297	0.0425532	3.01693	4.5829	0.0249863	yfjF	putative component of the Rsx system	UTR-3
2754001	+	3	0.376243	0.0186916	4.83179	6.19813	0.00163068	bamE	outer membrane protein assembly factor BamE	UTR-3
2755438	+	3	0.385237	0.0147059	5.14723	5.65482	0.00163068	smpB<->ssrA	SsrA-binding protein	UTR
2767223	+	3	0.293447	0	5.4827	3.65483	0.0112525	rnlB	CP4-57 prophage; antitoxin RnlB	ORF
2796240	-	3	0.615858	0.2	4.36124	6.275	0.00522735	kbp	K(+) binding protein	UTR-3
2796274	-	3	0.0644738	0	5.37744	3.58355	0.0173397	kbp	K(+) binding protein	UTR-3
2798047	-	3	0.653883	0.0211268	3.99235	6.85325	0.00398023	stpA	DNA-binding transcriptional repressor StpA with RNA chaperone activity	UTR-3
2799652	+	3	0.396056	0	6.79576	4.68548	0.000975116	alaE	L-alanine exporter	UTR-3
2800534	+	3	0.558333	0	6.08419	4.09771	0.0117418	ygaM<->nrdH	DUF883 domain-containing protein YgaM<->glutaredoxin-like protein	UTR
2807107	+	3	0.143124	0.00657895	4.83642	6.20377	0.000649031	proW<->proX	glycine betaine ABC transporter membrane subunit ProW<->glycine betaine ABC transporter periplasmic binding protein ProX	UTR
2811376	+	3	0.532293	0.119048	3.0046	5.69362	0.0150846	mprA<->emrA	DNA-binding transcriptional repressor MprA<->multidrug efflux pump membrane fusion protein EmrA	UTR
2814160	-	3	0.36076	0.0940171	3.66296	7.37589	0.0033247	luxS	S-ribosylhomocysteine lyase	UTR-3
2814848	-	3	0.0458976	0.0113636	3.12683	3.95308	0.0295694	luxS	S-ribosylhomocysteine lyase	UTR-5
2817680	-	3	0.0298041	0	5.3758	3.57881	0.0131702	yqaB<->argQ	fructose-1-phosphatase	UTR
2818923	-	3	0.407809	0.09699	2.74363	7.86654	0.016607	serV<->csrA	<->carbon storage regulator	UTR
2819337	-	3	0.0248024	0	6.56744	4.49101	0.00135568	csrA<->alaS	carbon storage regulator<->alanine--tRNA ligase/DNA-binding transcriptional repressor	UTR
2822664	-	3	0.623589	0.0776699	3.21528	7.47377	0.00520207	recX<->recA	RecA inhibitor RecX<->DNA recombination/repair protein RecA	UTR
2824456	-	3	0.334622	0.0625	3.70049	4.392	0.018083	pncC<->mltB	NMN aminohydrolase<->membrane-bound lytic murein transglycosylase B	UTR
2828551	+	3	0.0512898	0	7.26049	5.09451	0.000386503	srlD<->gutM	sorbitol-6-phosphate 2-dehydrogenase<->DNA-binding transcriptional activator GutM	UTR
2830829	+	3	0.218254	0	5.49266	3.66525	0.0162369	gutQ	D-arabinose 5-phosphate isomerase GutQ	UTR-3
2859691	+	3	0.212063	0	5.38017	3.58587	0.00844829	mutS<->pphB	DNA mismatch repair protein MutS<->phosphoprotein phosphatase 2	UTR
2859758	+	3	0.425	0	5.3834	3.59293	0.0122398	mutS<->pphB	DNA mismatch repair protein MutS<->phosphoprotein phosphatase 2	UTR
2860412	-	3	0.356277	0	5.48313	3.65369	0.00857552	ygbI	putative DeoR-type DNA-binding transcriptional regulator YgbI	UTR-3
2866472	-	3	0.160312	0	6.74461	4.64105	0.0014494	rpoS	RNA polymerase, sigma S (sigma 38) factor	UTR-3
2866503	-	3	0.0865555	0	5.99567	4.03274	0.00458918	rpoS	RNA polymerase, sigma S (sigma 38) factor	UTR-3
2866512	-	3	0.0498183	0	7.63494	5.43592	0.000173479	rpoS	RNA polymerase, sigma S (sigma 38) factor	UTR-3
2904686	-	3	0.377489	0	6.46168	4.40228	0.00213811	queE	putative 7-carboxy-7-deazaguanine synthase QueE	UTR-3
2906594	-	3	0.0651381	0.0122951	2.73876	6.23556	0.0178185	eno	enolase	UTR-3
2922422	-	3	0.491476	0	7.29545	5.12605	0.000393507	gudP<->yqcA	galactarate/glucarate/glycerate transporter GudP<->putative flavodoxin YqcA	UTR
2924158	-	3	0.534444	0	6.4314	4.3783	0.00332367	csrB		ORF
2927709	+	3	0.683007	0.030303	6.19756	6.65176	0.000506739	ppnN<->sdaC	nucleotide 5\\'-monophosphate nucleosidase<->serine:H(+) symporter SdaC	UTR
2929551	+	3	0.22513	0.0290456	2.99145	6.12706	0.0107379	sdaC<->sdaB	serine:H(+) symporter SdaC<->L-serine deaminase II	UTR
2930979	+	3	0.516005	0.0720721	2.74536	7.03274	0.0138435	sdaB<->ygdG	L-serine deaminase II<->flap endonuclease	UTR
2939346	+	3	0.0915325	0	5.58808	3.73372	0.00963481	fucU<->fucR	L-fucose mutarotase<->DNA-binding transcriptional activator FucR	UTR
2945856	-	3	0.314394	0	6.41558	4.36508	0.0087044	tcdA<->mltA	tRNA threonylcarbamoyladenosine dehydratase<->membrane-bound lytic murein transglycosylase A	UTR
2964314	-	3	0.419306	0.0526316	2.92478	4.50921	0.0271958	ppdA<->thyA	conserved protein PpdA<->thymidylate synthase	UTR
2971169	+	3	0.236574	0	5.14358	3.42989	0.0215431	ygdQ<->ygdR	UPF0053 inner membrane protein YgdQ<->DUF903 domain-containing lipoprotein YgdR	UTR
2972637	-	3	0.315656	0	5.01202	3.35255	0.0210411	lplT	lysophospholipid transporter	UTR-3
2972706	+	3	0.331211	0.037037	6.08197	6.54086	0.000100943	tas	putative NADP(H)-dependent aldo-keto reductase Tas	UTR-3
2977708	+	3	0.270704	0	5.67082	3.78826	0.00983328	galR	DNA-binding transcriptional dual regulator GalR	UTR-3
2979748	-	3	0.390159	0	6.61132	4.52753	0.00111468	lysA	diaminopimelate decarboxylase	UTR-5
3033613	-	3	0.389546	0.00613497	6.65326	7.0945	6.74483e-05	lysS	lysine--tRNA ligase, constitutive	UTR-3
3036320	-	3	0.0698266	0	6.75235	4.64744	0.00250151	prfB<->recJ	peptide chain release factor RF2<->ssDNA-specific exonuclease RecJ	UTR
3040379	-	3	0.327903	0.0638298	3.7399	5.69928	0.0196409	ygfX	protein YgfX	UTR-3
3040416	+	3	0.3774	0.0285714	3.943	5.37754	0.00386737	fldB	flavodoxin 2	UTR-3
3040579	-	3	0.0386016	0	5.01202	3.34941	0.0210411	ygfX	protein YgfX	ORF
3042334	+	3	0.0809446	0	6.54037	4.46631	0.00609714	ygfZ	folate-binding protein	UTR-3
3042413	+	3	0.0394931	0	5.14545	3.43296	0.0150846	ygfZ	folate-binding protein	UTR-3
3042476	+	3	0.343476	0.0740741	3.34179	5.7074	0.00719906	ygfZ	folate-binding protein	UTR-3
3045144	+	3	0.592901	0.179104	2.73673	6.62648	0.0147137	bglA	6-phospho-beta-glucosidase A	UTR-3
3046123	-	3	0.490909	0	9.33478	7.06124	5.90701e-06	ygfF<->gcvP	putative NAD(P)-binding oxidoreductase with NAD(P)-binding Rossmann-fold domain<->glycine decarboxylase	UTR
3049093	-	3	0.0363766	0	5.9172	3.97114	0.00861308	gcvP<->gcvH	glycine decarboxylase<->glycine cleavage system H protein	UTR
3051042	-	3	0.554843	0.117647	2.59093	4.24927	0.0442247	ubiI	2-octaprenylphenol hydroxylase	UTR-3
3056167	+	3	0.265925	0.00833333	6.20916	6.6631	4.38317e-05	ssrS<->fau	<->putative 5-formyltetrahydrofolate cyclo-ligase	UTR
3057127	-	3	0.791658	0	7.00823	4.86999	0.000777799	ibsC<->serA	toxic peptide IbsC<->phosphoglycerate dehydrogenase	UTR
3058638	-	3	0.662374	0.102362	3.01622	6.99647	0.00808432	serA<->rpiA	phosphoglycerate dehydrogenase<->ribose-5-phosphate isomerase A	UTR
3067307	-	3	0.52809	0.15	3.49697	6.93998	0.00462527	ygfI<->yggE	putative LysR-type DNA-binding transcriptional regulator YgfI<->uncharacterized protein YggE	UTR
3068908	-	3	0.413124	0.0479042	3.23964	6.5373	0.0215962	argO<->mscS	L-arginine exporter<->small conductance mechanosensitive channel MscS	UTR
3070118	-	3	0.468063	0.0253165	3.84125	7.88523	0.00117273	mscS<->fbaA	small conductance mechanosensitive channel MscS<->fructose-bisphosphate aldolase class II	UTR
3071315	-	3	0.0462093	0.00255102	4.86721	5.39842	0.00169244	fbaA<->pgk	fructose-bisphosphate aldolase class II<->phosphoglycerate kinase	UTR
3071427	-	3	0.188134	0.00182149	7.3247	7.75274	2.24567e-06	fbaA<->pgk	fructose-bisphosphate aldolase class II<->phosphoglycerate kinase	UTR
3073837	-	3	0.18759	0	5.01202	3.35065	0.0210411	epd<->yggC	D-erythrose-4-phosphate dehydrogenase<->P-loop NTPase domain-containing protein YggC	UTR
3079602	-	3	0.435605	0	9.20985	6.93895	2.71742e-06	cmtB<->tktA	mannitol-specific PTS enzyme IIA component CmtB<->transketolase 1	UTR
3080920	-	3	0.0235343	0	5.4827	3.65483	0.0112525	tktA	transketolase 1	ORF
3082841	+	3	0.184483	0	5.14546	3.43912	0.0150846	loiP	metalloprotease LoiP	UTR-3
3083827	-	3	0.249149	0	6.82051	4.70675	0.00244839	speB<->speA	agmatinase<->"arginine decarboxylase, biosynthetic"	UTR
3087907	+	3	0.508632	0.00478469	6.48536	6.93154	0.000597499	metK<->galP	methionine adenosyltransferase<->galactose:H(+) symporter	UTR
3089716	+	3	0.465609	0	5.26888	3.51467	0.0150846	galP<->yggI	galactose:H(+) symporter<->conserved protein YggI	UTR
3092911	+	3	0.174532	0.0555556	3.10057	5.13078	0.0155275	gshB<->yqgE	glutathione synthetase<->DUF179 domain-containing protein YqgE	UTR
3100860	-	3	0.485642	0.0232558	4.44333	5.02133	0.0155855	ansB<->yggN	L-asparaginase 2<->putative EcfF	UTR
3101642	-	3	0.490465	0	9.46033	7.18366	2.35187e-06	yggN<->yggL	putative EcfF<->protein YggL	UTR
3104399	+	3	0.344741	0.036036	4.45107	6.74298	0.000967779	yggX<->mltC	putative Fe(2(+))-trafficking protein<->membrane-bound lytic murein transglycosylase C	UTR
3105550	+	3	0.394231	0	5.14545	3.43175	0.0150846	mltC<->nupG	membrane-bound lytic murein transglycosylase C<->nucleoside:H(+) symporter NupG	UTR
3136608	-	3	0.421212	0	5.75703	3.85069	0.0067993	pitB<->gss	metal phosphate:H(+) symporter PitB<->fused glutathionylspermidine amidase/glutathionylspermidine synthetase	UTR
3148944	-	3	0.540041	0.0520833	4.14491	6.74992	0.00765344	yqhA	uncharacterized protein YqhA	UTR-3
3148973	+	3	0.8097	0	8.1458	5.91369	0.000467485	gpr	L-glyceraldehyde 3-phosphate reductase	UTR-3
3150781	-	3	0.107646	0	5.97797	4.01589	0.00708993	exbD	Ton complex subunit ExbD	UTR-3
3156606	+	3	0.131922	0.0217391	3.34862	4.11854	0.0210411	yqhD<->dkgA	NADPH-dependent aldehyde reductase YqhD<->methylglyoxal reductase DkgA	UTR
3157494	+	3	0.389952	0.0769231	3.94993	4.59616	0.0138435	dkgA<->yqhG	methylglyoxal reductase DkgA<->DUF3828 domain-containing protein YqhG	UTR
3163633	-	3	0.19181	0	5.58303	3.72806	0.00677405	plsC<->parC	1-acylglycerol-3-phosphate O-acyltransferase<->DNA topoisomerase IV subunit A	UTR
3163639	-	3	0.259818	0.0227273	3.94564	4.59236	0.00793245	plsC<->parC	1-acylglycerol-3-phosphate O-acyltransferase<->DNA topoisomerase IV subunit A	UTR
3168685	-	3	0.394231	0	5.01202	3.34941	0.0210411	mqsR<->ygiV	mRNA interferase/toxin of the MqsR-MqsA toxin-antitoxin system<->DNA-binding transcriptional repressor YgiV	UTR
3169249	-	3	0.237838	0	6.67656	4.58255	0.00261055	ygiV<->ygiW	DNA-binding transcriptional repressor YgiV<->BOF family protein YgiW	UTR
3173465	-	3	0.391667	0.0185185	4.51773	5.08574	0.0192086	parE	DNA topoisomerase IV subunit B	UTR-3
3173496	+	3	0.504253	0.0928571	3.19341	7.16223	0.0152025	ygiN	putative quinol monooxygenase YgiN	UTR-3
3179628	+	3	0.675679	0.0928962	2.51037	6.90039	0.0281444	ygiA	putative protein YgiA	ORF
3181617	+	3	0.494938	0	9.43823	7.16215	2.75473e-06	ygiC	putative enzyme with ATPase activity	UTR-3
3183749	-	3	0.316337	0	9.55989	7.28156	2.02603e-06	yqiD<->ribB	protein YqiD<->"3,4-dihydroxy-2-butanone-4-phosphate synthase"	UTR
3185189	+	3	0.656237	0.0612245	3.7834	5.7392	0.00372066	ubiK<->ygiL	ubiquinone biosynthesis accessory factor UbiK<->putative fimbrial protein YgiL	UTR
3202237	+	3	0.0743183	0	5.14545	3.43054	0.0150846	cca	fused tRNA nucleotidyltransferase/2\\',3\\'-cyclic phosphodiesterase/2\\' nucleotidase and phosphatase	ORF
3209492	-	3	0.11485	0	4.86497	3.26039	0.0286193	tsaD	N(6)-L-threonylcarbamoyladenine synthase, TsaD subunit	UTR-3
3211075	+	3	0.439915	0.00295483	5.71969	9.72664	6.68588e-05	rpsU<->dnaG	30S ribosomal subunit protein S21<->DNA primase	UTR
3215679	-	3	0.503174	0	6.41607	4.36523	0.0016233	nfeF	NADPH-dependent ferric chelate reductase	UTR-3
3241770	-	3	0.412939	0	5.75209	3.84809	0.0158313	ygjV<->uxaA	inner membrane protein<->D-altronate dehydratase	UTR
3247467	+	3	0.248918	0	5.6723	3.78934	0.00655145	exuR<->yqjA	DNA-binding transcriptional repressor ExuR<->DedA family protein YqjA	UTR
3250410	+	3	0.544404	0.0869565	4.02271	6.33696	0.00247144	yqjK<->yqjF	conserved protein YqjK<->DoxX family protein	UTR
3250416	+	3	0.579365	0	5.14544	3.42746	0.0150846	yqjK<->yqjF	conserved protein YqjK<->DoxX family protein	UTR
3252712	+	3	0.392094	0	6.05836	4.07922	0.00407108	yhaH<->yhaI	putative inner membrane protein<->putative inner membrane protein	UTR
3253273	-	3	0.433752	0	7.40197	5.22267	0.000415536	yhaJ	DNA-binding transcriptional activator YhaJ	UTR-3
3255212	-	3	0.471836	0	6.20949	4.19643	0.010281	cyuA	putative L-cysteine desulfidase CyuA	UTR-3
3277808	-	3	0.103388	0.0192308	3.36582	4.13135	0.0399613	agaR	DNA-binding transcriptional repressor AgaR	UTR-3
3277853	+	3	0.413622	0	6.59033	4.50658	0.010692	yhaV	ribosome-dependent mRNA interferase toxin YhaV	UTR-3
3295543	+	3	0.099032	0	4.86497	3.26039	0.0286193	yraN	UPF0102 family protein YraN	ORF
3297036	+	3	0.391769	0.0322581	4.35536	4.94308	0.014674	yraP	divisome-associated lipoprotein YraP	UTR-3
3300210	-	3	0.468097	0.0681818	4.22428	6.14779	0.00566729	yhbP	putative FMN binding protein YhbP	UTR-5
3304567	+	3	0.135232	0	5.83849	3.91076	0.00418647	yhbW	putative luciferase-like monooxygenase	UTR-3
3304832	+	3	0.249158	0	4.86497	3.26039	0.0286193	yhbW	putative luciferase-like monooxygenase	UTR-3
3308607	-	3	0.0385721	0.00819672	3.14118	4.68432	0.0263546	nlpI	lipoprotein NlpI	ORF
3313194	-	3	0.147218	0.0212121	2.31698	5.52741	0.0391185	rbfA<->infB	30S ribosome binding factor<->translation initiation factor IF-2	UTR
3320017	+	3	0.502083	0	7.05101	4.90791	0.000428988	argG	argininosuccinate synthetase	UTR-3
3322687	-	3	0.234111	0	8.12589	5.89521	3.70118e-05	secG<->glmM	Sec translocon subunit SecG<->phosphoglucosamine mutase	UTR
3328169	-	3	0.403019	0.00578035	5.33996	5.83485	0.000794502	greA	transcription elongation factor GreA	UTR-3
3332806	-	3	0.34017	0.0413875	2.81627	9.772	0.0158762	yhbE<->rpmA	inner membrane protein YhbE<->50S ribosomal subunit protein L27	UTR
3334720	+	3	0.408867	0.0540541	2.82101	4.42665	0.0366924	ispB<->sfsB	all-trans-octaprenyl-diphosphate synthase<->putative transcriptional regulator SfsB	UTR
3335196	-	3	0.287699	0.0361446	3.69559	5.65921	0.00705608	murA	UDP-N-acetylglucosamine 1-carboxyvinyltransferase	UTR-3
3336824	-	3	0.0356047	0	4.70122	3.16797	0.0366924	ibaG<->mlaB	acid stress protein IbaG<->intermembrane phospholipid transport system protein MlaB	UTR
3336918	-	3	0.133207	0	6.9732	4.83903	0.000599226	ibaG<->mlaB	acid stress protein IbaG<->intermembrane phospholipid transport system protein MlaB	UTR
3348025	+	3	0.117595	0	5.83985	3.91284	0.0054442	npr	phosphorelay protein Npr	ORF
3348205	+	3	0.196581	0	5.3758	3.57881	0.0131702	npr	phosphorelay protein Npr	ORF
[truncated: 309 more rows]

## Sheet: RNase Ⅱ ends in Δrnb
Position	Strand	End	Proportion of ends in Δrnb	Proportion of ends in WT	Log 2 FC	Log 2 cpm	FDR	Gene ID	Description	Location
[truncated: 732 more rows]

[truncated: 2 more sheets: RNase R ends in WT, RNase R ends in Δrnr]
