# Supplementary material for: Selective RNA Processing and Stabilization are Multi‐Layer and Stoichiometric Regulators of Gene Expression in Escherichia coli
Source: Adv Sci (Weinh). 2023 Oct 16;10(33):2301459. doi: 10.1002/advs.202301459 (PMC10667835; doi:10.1002/advs.202301459)
Supplement: Supplementary file 4 — Supporting Table 4 [file ADVS-10-2301459-s007.xlsx]

## Sheet: PNPase
Supplementary Table 4. List of transcripts partially degraded by exoRNases
3' pnp stop	Strand	End ratio	ΔG/(kcal mol-1)	3' pnp start	Gene name	Description	Location	Distance of trimming (nt)
14150	+	0.896	-30.0882	14290	dnaJ	chaperone protein DnaJ	ORF	140
173431	-	0.602658	-26.0353	173173	hemL	glutamate-1-semialdehyde aminotransferase	UTR-3	258
233787	-	0.0731867	-27.44	233768	mltD	membrane-bound lytic murein transglycosylase D	ORF	19
262824	+	0.842265	-26.8392	262829	proA<->thrW	glutamate-5-semialdehyde dehydrogenase	UTR	5
401849	+	0.418736	-23.9686	401932	phoA	alkaline phosphatase	ORF	83
427788	+	0.62343	-27.2824	428023	secD	Sec translocon accessory complex subunit SecD	ORF	235
668496	-	0.153888	-23.7392	668257	rlmH	23S rRNA m(3)psi1915 methyltransferase	ORF	239
758531	+	0.692108	-30.6216	758534	sdhB<->sucA	succinate:quinone oxidoreductase, iron-sulfur cluster binding protein<->subunit of E1(0) component of 2-oxoglutarate dehydrogenase	UTR	3
1100300	+	0.211712	-22.0078	1100305	ycdZ	putative inner membrane protein	ORF	5
1181747	-	0.940376	-28.3882	1181723	ymfA	putative inner membrane protein	ORF	24
1398701	-	0.800626	-23.5882	1398620	uspE	universal stress protein with a role cellular motility	ORF	81
1741194	+	0.291997	-17.1098	1741350	ydhC<->cfa	putative transporter YdhC<->cyclopropane fatty acyl phospholipid synthase	UTR	156
2174528	-	0.05	-11.1786	2174431	gatB	galactitol-specific PTS enzyme IIB component	ORF	97
2462693	+	0.9547	-28.7882	2462698	fadL<->yfdF	long-chain fatty acid outer membrane channel/bacteriophage T2 receptor<->protein YfdF	UTR	5
2644338	-	0.749178	-32.0569	2644328	rlmN<->ndk	23S rRNA m(2)A2503 methyltransferase/tRNA m(2)A37 methyltransferase<->nucleoside diphosphate kinase	UTR	10
2704286	-	0.781806	-32.5373	2704182	rnc<->lepB	RNase III<->signal peptidase I	UTR	104
2731563	-	0.795713	-25.8882	2731470	rrsG<->clpB	<->ClpB chaperone	UTR	93
2817672	-	0.176647	-22.9608	2817645	yqaB<->argQ	fructose-1-phosphatase	UTR	27
2930978	+	0.932821	-31.2941	2931054	sdaB	L-serine deaminase II	UTR-3	76
3056168	+	0.790819	-22.8902	3056247	fau	putative 5-formyltetrahydrofolate cyclo-ligase	ORF	79
3104400	+	0.619034	-21.251	3104575	mltC	membrane-bound lytic murein transglycosylase C	ORF	175
3150780	-	0.274735	-24.0529	3150619	exbD	Ton complex subunit ExbD	UTR-3	161
3163639	-	0.361586	-27.9745	3163622	plsC<->parC	1-acylglycerol-3-phosphate O-acyltransferase<->DNA topoisomerase IV subunit A	UTR	17
3179627	+	0.935006	-26.8745	3179735	ygiA	putative protein YgiA	ORF	108
3195094	-	0.883233	-23.8922	3194952	sibE		UTR-3	142
3304574	+	0.467207	-23.9824	3304665	yhbW	putative luciferase-like monooxygenase	UTR-3	91
3322035	-	0.939675	-28.9569	3321880	yhbX<->leuU	putative hydrolase, inner membrane	UTR	155
3442559	-	0.365532	-22.949	3442490	rpsM<->rpmJ	30S ribosomal subunit protein S13<->50S ribosomal subunit protein L36	UTR	69
3477865	-	0.983601	-31.2157	3477741	fkpA	peptidyl-prolyl cis-trans isomerase FkpA	UTR-5	124
3736304	-	0.741442	-29.3608	3736061	bax	putative glycoside hydrolase Bax	UTR-3	243
3776030	+	0.315664	-25.2255	3776095	mtlR	transcriptional repressor MtlR	ORF	65
3942206	+	0.0844812	-22.2824	3942305	rrsC		ORF	99
3944137	+	0.399885	-19.9451	3944211	rrlC		ORF	74
4037952	+	0.408866	-20.6706	4038026	rrlA		ORF	74
4039442	+	0.117805	-24.2882	4039456	rrlA		ORF	14
4039479	+	0.121573	-18.6902	4039539	rrlA		ORF	60
4039561	+	0.111124	-19.9569	4039590	rrlA		ORF	29
4056299	-	0.140597	-23.6176	4056111	glnL	sensory histidine kinase NtrB	ORF	188
4127912	-	0.302465	-24.5804	4127654	yiiX	putative lipid binding hydrolase	ORF	258
4175837	+	0.0827178	-26.202	4175866	thrT<->tufB	<->translation elongation factor Tu 2	UTR	29
4365438	-	0.892971	-29.8961	4365432	cutA<->dcuA	copper binding protein CutA<->C4-dicarboxylate transporter DcuA	UTR	6
4628741	-	0.358477	-28.1	4628599	ettA	energy-dependent translational throttle protein EttA	UTR-3	142

## Sheet: RNase Ⅱ
3' rnb stop	Strand	3' rnb start	Gene name	Description	Location	Distance of trimming (nt)
53259	-	53255	pdxA	4-hydroxythreonine-4-phosphate dehydrogenase	ORF	4
146275	-	146272	panD	aspartate 1-decarboxylase proenzyme	UTR-3	3
160096	-	160087	gluQ	glutamyl-Q tRNA(Asp) synthetase	ORF	9
173428	-	173426	hemL	glutamate-1-semialdehyde aminotransferase	UTR-3	2
178423	-	178418	btuF	vitamin B12 ABC transporter periplasmic binding protein	ORF	5
213629	-	213627	rof	modulator of Rho-dependent transcription termination	UTR-3	2
254210	-	254206	pepD	peptidase D	UTR-3	4
378387	-	378383	frmB<->frmA	S-formylglutathione hydrolase FrmB<->S-(hydroxymethyl)glutathione dehydrogenase	UTR	4
399790	-	399786	ddlA	D-alanine--D-alanine ligase A	UTR-3	4
438135	-	438131	yajO	1-deoxyxylulose-5-phosphate synthase YajO	ORF	4
443006	-	443003	yajL	protein/nucleic acid deglycase 3	UTR-3	3
464807	-	464803	queC	7-cyano-7-deazaguanine synthase	UTR-3	4
478737	-	478734	pdeB<->ylaC	c-di-GMP phosphodiesterase PdeB<->putative inner membrane protein	UTR	3
556626	-	556621	ybcI<->ybcJ	conserved inner membrane protein YbcI<->putative RNA-binding protein YbcJ	UTR	5
578444	-	578439	borD	DLP12 prophage; prophage lipoprotein BorD	UTR-3	5
584631	-	584628	ompT	outer membrane protease VII (outer membrane protein 3b)	UTR-3	3
603374	-	603372	ybdG	miniconductance mechanosensitive channel YbdG	UTR-3	2
604738	-	604735	ybdG<->nfsB	miniconductance mechanosensitive channel YbdG<->NAD(P)H nitroreductase NfsB	UTR	3
657519	-	657515	crcB	F(-) channel	UTR-3	4
668496	-	668493	rlmH	23S rRNA m(3)psi1915 methyltransferase	ORF	3
693498	-	693493	ybeZ<->miaB	PhoH-like protein<->isopentenyl-adenosine A37 tRNA methylthiolase	UTR	5
699543	-	699539	asnB<->umpH	asparagine synthetase B<->UMP phosphatase	UTR	4
710899	-	710895	uof<->fldA	RyhB-regulated fur leader peptide<->flavodoxin 1	UTR	4
805799	-	805797	ybhC	outer membrane lipoprotein YhbC	UTR-3	2
807396	-	807394	ybhC<->ybhB	outer membrane lipoprotein YhbC<->putative kinase inhibitor	UTR	2
859180	-	859175	ybiU<->ybiV	DUF1479 domain-containing protein YbiU<->sugar phosphatase	UTR	5
864284	-	864280	ybiY	putative pyruvate formate-lyase activating enzyme YbiY	UTR-5	4
917985	-	917982	ybjX	DUF535 domain-containi ng protein YbjX	UTR-3	3
954794	-	954786	focA<->ycaO	formate channel FocA<->ribosomal protein S12 methylthiotransferase accessory factor YcaO	UTR	8
1121414	-	1121410	dinI	DNA damage-inducible protein I	ORF	4
1123362	-	1123359	yceB<->grxB	putative lipid-binding lipoprotein YceB<->reduced glutaredoxin 2	UTR	3
1190575	-	1190571	phoP<->purB	DNA-binding transcriptional dual regulator PhoP<->adenylosuccinate lyase	UTR	4
1233141	-	1233136	dsbB<->nhaB	protein thiol:quinone oxidoreductase DsbB<->Na(+):H(+) antiporter NhaB	UTR	5
1273216	-	1273212	ychN	DsrE/F sulfur relay family protein YchN	UTR-3	4
1287664	-	1287659	tyrT<->purU	<->formyltetrahydrofolate deformylase	UTR	5
1338509	-	1338504	ribA	GTP cyclohydrolase 2	UTR-3	5
1343547	-	1343542	osmB<->yciT	osmotically-inducible lipoprotein OsmB<->putative DNA-binding transcriptional regulator YciT	UTR	5
1388266	-	1388262	tpx	lipid hydroperoxide peroxidase	UTR-3	4
1398699	-	1398695	uspE<->fnr	universal stress protein with a role cellular motility<->DNA-binding transcriptional dual regulator FNR	UTR	4
1410927	-	1410923	ttcA	tRNA cytosine(32) 2-sulfurtransferase TtcA	UTR-3	4
1437197	-	1437194	ompN	outer membrane porin N	UTR-5	3
1441261	-	1441258	ydbK	putative pyruvate-flavodoxin oxidoreductase	UTR-5	3
1553937	-	1553933	adhP<->maeA	ethanol dehydrogenase/alcohol dehydrogenase<->"malate dehydrogenase, NAD-requiring"	UTR	4
1625290	-	1625286	dcp	peptidyl-dipeptidase Dcp	UTR-3	4
1697226	-	1697221	uidR<->hdhA	DNA-binding transcriptional repressor UidR<->7-alpha-hydroxysteroid dehydrogenase	UTR	5
1714986	-	1714981	pdxY	pyridoxal kinase 2	UTR-3	5
1886811	-	1886807	rnd	RNase D	UTR-3	4
1929972	-	1929968	yebE<->yebF	conserved inner membrane protein YebE<->secreted protein YebF	UTR	4
1932079	-	1932076	eda	KHG/KDPG aldolase	UTR-3	3
1939094	-	1939091	lpxM	myristoyl-acyl carrier protein-dependent acyltransferase	UTR-3	3
1946818	-	1946813	yobI	uncharacterized protein YobI	UTR-5	5
1990911	-	1990905	yecA	UPF0149 family protein YecA	UTR-3	6
2097269	-	2097266	wzzB	regulator of length of O-antigen component of lipopolysaccharide chains	UTR-3	3
2192993	-	2192989	yehE<->mrp	DUF2574 domain-containing protein YehE<->P-loop NTPase family protein	UTR	4
2211688	-	2211683	yehS	conserved protein YehS	UTR-3	5
2223902	-	2223896	bglX	beta-D-glucoside glucohydrolase, periplasmic	UTR-5	6
2242871	-	2242866	yeiB	DUF418 domain-containing protein YeiB	ORF	5
2311604	-	2311600	ftp<->ompC	FAD:protein FMN transferase<->outer membrane porin C	UTR	4
2363700	-	2363694	yfaY<->yfaZ	IPR008135 CinA family protein YfaY<->putative porin YfaZ	UTR	6
2380674	-	2380670	menF<->elaB	isochorismate synthase MenF<->tail anchored inner membrane protein	UTR	4
2432888	-	2432878	folC	bifunctional folylpolyglutamate synthetase/dihydrofolate synthetase	ORF	10
2432973	-	2432967	folC<->accD	bifunctional folylpolyglutamate synthetase/dihydrofolate synthetase<->acetyl-CoA carboxyltransferase subunit beta	UTR	6
2440281	-	2440277	yfcJ<->fabB	putative transporter YfcJ<->beta-ketoacyl	UTR	4
2549590	-	2549587	yfeX	porphyrinogen peroxidase	UTR-3	3
2644336	-	2644328	rlmN<->ndk	23S rRNA m(2)A2503 methyltransferase/tRNA m(2)A37 methyltransferase<->nucleoside diphosphate kinase	UTR	8
2656376	-	2656373	pepB<->iscX	aminopeptidase B<->accessory iron-sulfur cluster assembly protein IscX	UTR	3
2659482	-	2659477	hscB<->iscA	co-chaperone for<->iron-sulfur cluster insertion protein IscA	UTR	5
2659515	-	2659512	hscB<->iscA	co-chaperone for<->iron-sulfur cluster insertion protein IscA	UTR	3
2684070	-	2684066	glyA	serine hydroxymethyltransferase	UTR-3	4
2687027	-	2687024	glyA	serine hydroxymethyltransferase	UTR-5	3
2702344	-	2702341	recO	DNA repair protein RecO	ORF	3
2724348	-	2724345	kgtP	alpha-ketoglutarate:H(+) symporter	UTR-3	3
2798047	-	2798044	stpA	DNA-binding transcriptional repressor StpA with RNA chaperone activity	UTR-3	3
2818923	-	2818917	serV<->csrA	<->carbon storage regulator	UTR	6
2822664	-	2822656	recX<->recA	RecA inhibitor RecX<->DNA recombination/repair protein RecA	UTR	8
2824456	-	2824450	pncC<->mltB	NMN aminohydrolase<->membrane-bound lytic murein transglycosylase B	UTR	6
2922422	-	2922417	gudP<->yqcA	galactarate/glucarate/glycerate transporter GudP<->putative flavodoxin YqcA	UTR	5
3058638	-	3058636	serA<->rpiA	phosphoglycerate dehydrogenase<->ribose-5-phosphate isomerase A	UTR	2
3068908	-	3068904	argO<->mscS	L-arginine exporter<->small conductance mechanosensitive channel MscS	UTR	4
3070118	-	3070110	mscS<->fbaA	small conductance mechanosensitive channel MscS<->fructose-bisphosphate aldolase class II	UTR	8
3071315	-	3071310	fbaA<->pgk	fructose-bisphosphate aldolase class II<->phosphoglycerate kinase	UTR	5
3071427	-	3071425	fbaA<->pgk	fructose-bisphosphate aldolase class II<->phosphoglycerate kinase	UTR	2
3101642	-	3101638	yggN<->yggL	putative EcfF<->protein YggL	UTR	4
3136608	-	3136605	pitB<->gss	metal phosphate:H(+) symporter PitB<->fused glutathionylspermidine amidase/glutathionylspermidine synthetase	UTR	3
3148944	-	3148940	yqhA	uncharacterized protein YqhA	UTR-3	4
3150781	-	3150776	exbD	Ton complex subunit ExbD	UTR-3	5
3163639	-	3163636	plsC<->parC	1-acylglycerol-3-phosphate O-acyltransferase<->DNA topoisomerase IV subunit A	UTR	3
3173465	-	3173461	ygiN	putative quinol monooxygenase YgiN	UTR-3	4
3209492	-	3209488	tsaD	N(6)-L-threonylcarbamoyladenine synthase, TsaD subunit	UTR-3	4
3300210	-	3300205	yhbP	putative FMN binding protein YhbP	UTR-5	5
3313194	-	3313190	rbfA<->infB	30S ribosome binding factor<->translation initiation factor IF-2	UTR	4
3328169	-	3328167	greA	transcription elongation factor GreA	UTR-3	2
3332806	-	3332797	yhbE<->rpmA	inner membrane protein YhbE<->50S ribosomal subunit protein L27	UTR	9
3349715	-	3349713	mtgA	peptidoglycan glycosyltransferase MtgA	ORF	2
3400000	-	3399993	mreC<->mreB	cell shape determining protein MreC<->dynamic cytoskeletal protein MreB	UTR	7
3447346	-	3447342	rplE	50S ribosomal subunit protein L5	ORF	4
3448262	-	3448257	rplN<->rpsQ	50S ribosomal subunit protein L14<->30S ribosomal subunit protein S17	UTR	5
3485367	-	3485364	yhfA	OsmC family protein	UTR-3	3
3512464	-	3512460	yhfZ<->trpS	putative DNA-binding transcriptional regulator YhfZ<->tryptophan--tRNA ligase	UTR	4
3515857	-	3515855	dam	DNA adenine methyltransferase	ORF	2
3736302	-	3736297	bax	putative glycoside hydrolase Bax	UTR-3	5
3783603	-	3783595	gpsA	glycerol-3-phosphate dehydrogenase	ORF	8
3918283	-	3918276	atpG<->atpA	ATP synthase F1 complex subunit gamma<->ATP synthase F1 complex subunit alpha	UTR	7
3959467	-	3959462	ppiC	peptidyl-prolyl cis-trans isomerase C	UTR-3	5
3964146	-	3964142	gpp	guanosine-5\\'-triphosphate,3\\'-diphosphate phosphatase	ORF	4
4050086	-	4050082	yihA	GTP-binding protein YihA	UTR-3	4
4080258	-	4080253	fdhE	formate dehydrogenase formation protein	UTR-3	5
4081152	-	4081150	fdhE	formate dehydrogenase formation protein	ORF	2
4110703	-	4110695	tpiA	triose-phosphate isomerase	UTR-3	8
4127910	-	4127907	yiiX<->metJ	putative lipid binding hydrolase<->DNA-binding transcriptional repressor MetJ	UTR	3
4174046	-	4174042	coaA	pantothenate kinase	UTR-3	4
4449068	-	4449063	ppa	inorganic pyrophosphatase	UTR-3	5
4457046	-	4457042	fbp	fructose-1,6-bisphosphatase 1	UTR-5	4
4478999	-	4478996	yjgM	putative acetyltransferase YjgM	UTR-3	3
4558300	-	4558295	hypT<->iadA	DNA-binding transcriptional dual regulator HypT<->isoaspartyl dipeptidase	UTR	5
4628810	-	4628807	ettA	energy-dependent translational throttle protein EttA	UTR-3	3
9232	+	9235	talB<->mog	transaldolase	B<->molybdopterin	3
9920	+	9923	mog	molybdopterin adenylyltransferase	UTR-3	3
15330	+	15337	dnaJ<->insL-1	chaperone protein DnaJ<->IS186/IS421 transposase	UTR	7
18696	+	18698	nhaA<->nhaR	Na(+):H(+) antiporter NhaA<->DNA-binding transcriptional activator NhaR	UTR	2
114527	+	114530	guaC	GMP reductase	UTR-3	3
167309	+	167312	mrcB<->fhuA	peptidoglycan glycosyltransferase/peptidoglycan DD-transpeptidase MrcB<->ferrichrome outer membrane transporter/phage receptor	UTR	3
169763	+	169767	fhuA<->fhuC	ferrichrome outer membrane transporter/phage receptor<->iron(III) hydroxamate ABC transporter ATP binding subunit	UTR	4
176995	+	177004	erpA	iron-sulfur cluster insertion protein ErpA	UTR-3	9
193490	+	193494	frr<->dxr	ribosome-recycling factor<->1-deoxy-D-xylulose 5-phosphate reductoisomerase	UTR	4
201053	+	201055	lpxD	UDP-3-O-(3-hydroxymyristoyl)glucosamine N-acyltransferase	ORF	2
202063	+	202067	lpxD<->fabZ	UDP-3-O-(3-hydroxymyristoyl)glucosamine N-acyltransferase<->3-hydroxy-acyl	UTR	4
244313	+	244317	lpcA<->yafJ	D-sedoheptulose 7-phosphate isomerase<->putative amidotransferase	UTR	4
256469	+	256476	gpt<->frsA	xanthine-guanine phsophoribosyltransferase<->fermentation-respiration switch protein	UTR	7
259041	+	259049	crl		UTR-3	8
262823	+	262826	proA<->thrW	glutamate-5-semialdehyde dehydrogenase	UTR	3
422409	+	422412	proY<->malZ	putative transporter ProY<->maltodextrin glucosidase	UTR	3
427789	+	427793	secD	Sec translocon accessory complex subunit SecD	ORF	4
435608	+	435613	nusB<->thiL	transcription antitermination protein NusB<->thiamine monophosphate kinase	UTR	5
445269	+	445271	yajQ	nucleotide binding protein	UTR-3	2
445327	+	445331	yajQ	nucleotide binding protein	UTR-3	4
461784	+	461788	hupB<->ppiD	DNA-binding protein HU-beta<->periplasmic folding chaperone	UTR	4
492043	+	492049	apt<->dnaX	adenine phosphoribosyltransferase<->DNA polymerase III subunit gamma	UTR	6
556036	+	556042	cysS	cysteine--tRNA ligase	UTR-3	6
639669	+	639674	ahpC<->ahpF	alkyl hydroperoxide reductase, AhpC component<->"alkyl hydroperoxide reductase, AhpF component"	UTR	5
696347	+	696349	ubiF	2-octaprenyl-3-methyl-6-methoxy-1,4-benzoquinol hydroxylase	UTR-3	2
779672	+	779677	cpoB	cell division coordinator CpoB	ORF	5
780434	+	780439	cpoB<->lysT	cell division coordinator CpoB	UTR	5
786824	+	786832	aroG	3-deoxy-7-phosphoheptulonate synthase, Phe-sensitive	UTR-3	8
820631	+	820641	ybhL<->ybhM	Bax1-I family protein YbhL<->Bax1-I family protein YbhM	UTR	10
892641	+	892643	rimK	ribosomal protein S6 modification protein	ORF	2
893481	+	893485	ybjN<->potF	protein YbjN<->putrescine ABC transporter periplasmic binding protein	UTR	4
963777	+	963780	rpsA<->ihfB	30S ribosomal subunit protein S1<->integration host factor subunit beta	UTR	3
971644	+	971649	kdsB<->ycbJ	3-deoxy-manno-octulosonate cytidylyltransferase<->putative phosphotransferase YcbJ	UTR	5
984442	+	984448	gloC	hydroxyacylglutathione hydrolase GloC	UTR-3	6
984507	+	984510	gloC	hydroxyacylglutathione hydrolase GloC	UTR-3	3
993276	+	993280	pepN	aminopeptidase N	UTR-3	4
1052277	+	1052282	gnsA	putative phosphatidylethanolamine synthesis regulator GnsA	UTR-3	5
1117893	+	1117897	yceA	UPF0176 protein YceA	UTR-3	4
1135543	+	1135545	flgG<->flgH	flagellar basal-body rod protein FlgG<->flagellar L-ring protein	UTR	2
1146007	+	1146011	rluC	23S rRNA pseudouridine(955/2504/2580) synthase	UTR-3	4
1147597	+	1147602	rpmF<->plsX	50S ribosomal subunit protein L32<->putative phosphate acyltransferase	UTR	5
1147708	+	1147711	plsX	putative phosphate acyltransferase	ORF	3
1151887	+	1151892	acpP<->fabF	acyl carrier protein<->beta-ketoacyl	UTR	5
1153228	+	1153233	fabF<->pabC	beta-ketoacyl<->aminodeoxychorismate lyase	UTR	5
1163369	+	1163373	thiK	thiamine kinase	ORF	4
1294198	+	1294203	tdk	thymidine/deoxyuridine kinase	UTR-3	5
1327760	+	1327763	rluB	23S rRNA pseudouridine(2605) synthase	UTR-3	3
1397655	+	1397658	ynaJ	DUF2534 domain-containing protein YnaJ	UTR-3	3
1517918	+	1517921	ydcY	DUF2526 domain-containing protein YdcY	UTR-3	3
1524476	+	1524482	yncE	PQQ-like domain-containing protein YncE	UTR-3	6
1656803	+	1656805	speG	spermidine N-acetyltransferase	UTR-3	2
1665173	+	1665176	dmsD<->clcB	redox enzyme maturation protein DmsD<->putative chloride:H(+) antiporter ClcB	UTR	3
1679414	+	1679418	ydgH<->ydgI	DUF1471 domain-containing protein YdgH<->putative arginine:ornithine antiporter	UTR	4
1691403	+	1691406	ydgA	conserved protein YdgA	UTR-3	3
1720385	+	1720388	slyB	outer membrane lipoprotein SlyB	UTR-3	3
1728279	+	1728285	gloA<->rnt	glyoxalase I<->RNase T	UTR	6
1810086	+	1810089	hxpB<->ydjM	hexitol phosphatase B<->putative inner membrane protein regulated by LexA	UTR	3
1833274	+	1833284	xthA<->ydjX	exodeoxyribonuclease III<->DedA family protein YdjX	UTR	10
1852573	+	1852577	pncA	nicotinamidase	UTR-3	4
1898336	+	1898340	sdaA<->pdeD	L-serine deaminase I<->putative c-di-GMP phosphodiesterase PdeD	UTR	4
1989247	+	1989251	ftnA	ferritin iron storage protein	UTR-3	4
2009747	+	2009750	yedF<->yedK	putative sulfurtransferase YedF<->putative SOS response-associated peptidase YedK	UTR	3
2057618	+	2057622	yeeN	putative transcriptional regulator YeeN	UTR-3	4
2187327	+	2187331	rcnB	periplasmic protein involved in nickel/cobalt export	UTR-3	4
2269627	+	2269632	lpxT<->mepS	Kdo2-lipid A phosphotransferase<->peptidoglycan DD-endopeptidase/peptidoglycan LD-carboxypeptidase	UTR	5
2316917	+	2316920	rcsB	DNA-binding transcriptional activator RcsB	UTR-3	3
2358039	+	2358042	ypaA		UTR-3	3
2408815	+	2408820	alaA<->yfbR	glutamate--pyruvate aminotransferase AlaA<->dCMP phosphohydrolase	UTR	5
2414703	+	2414707	ackA<->pta	acetate kinase<->phosphate acetyltransferase	UTR	4
2421853	+	2421855	yfcH	putative NAD-dependent epimerase YfcH	ORF	2
2462694	+	2462698	fadL<->yfdF	long-chain fatty acid outer membrane channel/bacteriophage T2 receptor<->protein YfdF	UTR	4
2534344	+	2534347	ptsI	PTS enzyme I	ORF	3
2536386	+	2536393	crr	Enzyme IIA(Glc)	UTR-3	7
2593061	+	2593064	ypfN	UPF0370 protein YpfN	UTR-3	3
2600995	+	2601000	bcp<->hyfA	thiol peroxidase<->hydrogenase 4 component A	UTR	5
2618003	+	2618008	yfgD	putative oxidoreductase YfgD	UTR-3	5
2719186	+	2719190	trxC<->yfiP	reduced thioredoxin 2<->conserved protein YfiP	UTR	4
2724111	+	2724114	pssA<->yfiM	phosphatidylserine synthase<->protein YfiM	UTR	3
2755438	+	2755440	smpB<->ssrA	SsrA-binding protein	UTR	2
2807107	+	2807110	proW<->proX	glycine betaine ABC transporter membrane subunit ProW<->glycine betaine ABC transporter periplasmic binding protein ProX	UTR	3
2859691	+	2859694	mutS<->pphB	DNA mismatch repair protein MutS<->phosphoprotein phosphatase 2	UTR	3
2929551	+	2929555	sdaC<->sdaB	serine:H(+) symporter SdaC<->L-serine deaminase II	UTR	4
2930979	+	2930984	sdaB<->ygdG	L-serine deaminase II<->flap endonuclease	UTR	5
2971169	+	2971173	ygdQ<->ygdR	UPF0053 inner membrane protein YgdQ<->DUF903 domain-containing lipoprotein YgdR	UTR	4
3040416	+	3040420	fldB	flavodoxin 2	UTR-3	4
3042334	+	3042337	ygfZ	folate-binding protein	UTR-3	3
3042476	+	3042479	ygfZ	folate-binding protein	UTR-3	3
3104399	+	3104403	yggX<->mltC	putative Fe(2(+))-trafficking protein<->membrane-bound lytic murein transglycosylase C	UTR	4
3156606	+	3156610	yqhD<->dkgA	NADPH-dependent aldehyde reductase YqhD<->methylglyoxal reductase DkgA	UTR	4
3173496	+	3173501	ygiN	putative quinol monooxygenase YgiN	UTR-3	5
3179628	+	3179631	ygiA	putative protein YgiA	ORF	3
3181617	+	3181621	ygiC	putative enzyme with ATPase activity	UTR-3	4
3185189	+	3185192	ubiK<->ygiL	ubiquinone biosynthesis accessory factor UbiK<->putative fimbrial protein YgiL	UTR	3
3211075	+	3211079	rpsU<->dnaG	30S ribosomal subunit protein S21<->DNA primase	UTR	4
3250410	+	3250412	yqjK<->yqjF	conserved protein YqjK<->DoxX family protein	UTR	2
3297036	+	3297040	yraP	divisome-associated lipoprotein YraP	UTR-3	4
3334720	+	3334724	ispB<->sfsB	all-trans-octaprenyl-diphosphate synthase<->putative transcriptional regulator SfsB	UTR	4
3349182	+	3349188	yrbL	protein kinase-like domain-containing protein YrbL	UTR-3	6
3380623	+	3380628	yhcB<->degQ	conserved protein YhcB<->periplasmic serine endoprotease	UTR	5
3385206	+	3385211	argR<->yhcN	DNA-binding transcriptional dual regulator ArgR<->DUF1471 domain-containing stress-induced protein YhcN	UTR	5
3435199	+	3435202	fmt<->rsmB	10-formyltetrahydrofolate:L-methionyl-tRNA(fMet) N-formyltransferase<->16S rRNA m(5)C967 methyltransferase	UTR	3
3530690	+	3530692	hslO	molecular chaperone Hsp33	UTR-3	2
3534516	+	3534522	pck	phosphoenolpyruvate carboxykinase (ATP)	UTR-3	6
3546256	+	3546262	nfuA<->gntT	iron-sulfur cluster carrier protein NfuA<->high-affinity gluconate transporter	UTR	6
3647692	+	3647694	gor	glutathione reductase (NADPH)	UTR-3	2
3680554	+	3680558	kdgK	2-dehydro-3-deoxygluconokinase	UTR-3	4
3717248	+	3717253	yiaD<->ghrB	PF13488 family lipoprotein YiaD<->glyoxylate reductase	UTR	5
3815123	+	3815127	slmA	nucleoid occlusion factor SlmA	UTR-3	4
3819542	+	3819544	yicG	conserved inner membrane protein YicG	UTR-3	2
3822479	+	3822483	spoT	bifunctional (p)ppGpp synthase/hydrolase SpoT	ORF	4
3884541	+	3884546	rnpA	RNase P protein component	ORF	5
3966142	+	3966147	trxA<->rhoL	thioredoxin 1<->rho operon leader peptide	UTR	5
4002418	+	4002421	corA	Ni(2(+))/Co(2(+))/Mg(2(+)) transporter	UTR-3	3
4022287	+	4022290	tatB	twin arginine protein translocation system - TatB protein	ORF	3
4042499	+	4042502	srkA	stress response kinase A	ORF	3
4086895	+	4086898	fdhD<->yiiG	sulfurtransferase for molybdenum cofactor sulfuration<->DUF3829 domain-containing lipoprotein YiiG	UTR	3
4113797	+	4113799	uspD	universal stress protein D	UTR-3	2
4165573	+	4165577	murI	glutamate racemase	ORF	4
4177186	+	4177193	tufB<->secE	translation elongation factor Tu 2<->Sec translocon subunit SecE	UTR	7
4178362	+	4178364	nusG<->rplK	transcription termination factor NusG<->50S ribosomal subunit protein L11	UTR	2
4181051	+	4181056	rplL<->rpoB	50S ribosomal subunit protein L12<->RNA polymerase subunit beta	UTR	5
4200605	+	4200611	yjaH	DUF1481 domain-containing protein YjaH	ORF	6
4376302	+	4376306	efp<->ecnA	protein chain elongation factor EF-P<->"entericidin A lipoprotein, antidote to entericidin B"	UTR	4
4400650	+	4400653	hfq<->hflX	RNA-binding protein Hfq<->ribosome rescue factor HflX	UTR	3
4406080	+	4406083	purA<->nsrR	adenylosuccinate synthetase<->DNA-binding transcriptional repressor NsrR	UTR	3
4429596	+	4429604	fklB<->cycA	FKBP-type peptidyl-prolyl cis-trans isomerase FklB<->serine/alanine/glycine/cycloserine:H(+)symporter	UTR	8
4457269	+	4457276	mpl	UDP-N-acetylmuramate--L-alanyl-gamma-D-glutamyl-meso-2,6-diaminoheptanedioate ligase	UTR-3	7
4611043	+	4611048	prfC<->osmY	peptide chain release factor RF3<->periplasmic chaperone OsmY	UTR	5
4618192	+	4618199	deoC<->deoA	deoxyribose-phosphate aldolase<->thymidine phosphorylase	UTR	7
4621665	+	4621669	deoD<->yjjJ	purine nucleoside phosphorylase<->toxin YjjJ	UTR	4

## Sheet: RNase R
3' rnr stop	Strand	3' rnr start	Gene name	Description	Location	Distance of trimming (nt)
3942206	+	3942368	rrsC		ORF	162
3944137	+	3944212	rrsC		ORF	75
4037952	+	4038027	rrlA		ORF	75
4039479	+	4039591	rrlA		ORF	112
