# Supplementary material for: Selective RNA Processing and Stabilization are Multi‐Layer and Stoichiometric Regulators of Gene Expression in Escherichia coli
Source: Adv Sci (Weinh). 2023 Oct 16;10(33):2301459. doi: 10.1002/advs.202301459 (PMC10667835; doi:10.1002/advs.202301459)
Supplement: Supplementary file 5 — Supporting Table 5 [file ADVS-10-2301459-s003.xlsx]

## Sheet: PNPase
Supplementary Table 5. List of transcript fragments accumulating in Δexornases
5' pnp start	Strand	3' pnp start	Gene name	Description	Location	Length of fragment (nt)
21473	+	21767	ribF	bifunctional riboflavin kinase/FMN adenylyltransferase	ORF	294
24408	+	24483	ileS	isoleucine--tRNA ligase	ORF	75
24831	+	24919	ileS	isoleucine--tRNA ligase	ORF	88
58482	+	58722	yabP	putative uncharacterized protein YabP	ORF	240
89789	+	90016	mraZ	DNA-binding transcriptional repressor MraZ	ORF	227
113941	+	113995	guaC	GMP reductase	ORF	54
115647	+	115902	guaC	GMP reductase	UTR-3	255
191823	+	192031	pyrH	UMP kinase	ORF	208
196029	+	196241	cdsA	CDP-diglyceride synthetase	ORF	212
200986	+	201055	lpxD	UDP-3-O-(3-hydroxymyristoyl)glucosamine N-acyltransferase	ORF	69
262838	+	263084	thrW		UTR-3	246
329923	+	330192	betT	choline:H(+) symporter	ORF	269
345253	+	345417	yahM	uncharacterized protein YahM	ORF	164
442869	+	443127	thiI	tRNA uridine 4-sulfurtransferase	UTR-3	258
564699	+	564893	argU		UTR-3	194
640777	+	641069	ahpF	alkyl hydroperoxide reductase, AhpF component	ORF	292
729089	+	729358	ybfA<->rhsC	DUF2517 domain-containing protein YbfA<->rhs element protein RhsC	UTR	269
773776	+	774036	cydB	cytochrome bd-I ubiquinol oxidase subunit II	ORF	260
1105204	+	1105396	csgC<->ymdA	inhibitor of CsgA amyloid formation<->uncharacterized protein YmdA	UTR	192
1149219	+	1149498	fabH	beta-ketoacyl	ORF	279
1167259	+	1167472	ndh<->ycfJ	NADH:quinone oxidoreductase II<->PF05433 family protein YcfJ	UTR	213
1300713	+	1300919	insH21<->oppA	IS5 transposase and trans-activator<->oligopeptide ABC transporter periplasmic binding protein	UTR	206
1301060	+	1301239	oppA	oligopeptide ABC transporter periplasmic binding protein	ORF	179
1608972	+	1609216	tam	trans-aconitate 2-methyltransferase	UTR-3	244
1611940	+	1612211	tam	trans-aconitate 2-methyltransferase	UTR-3	271
1746415	+	1746617	valW<->ydhR	<->putative monooxygenase YdhR	UTR	202
1746711	+	1746957	ydhR	putative monooxygenase YdhR	ORF	246
1897096	+	1897349	sdaA	L-serine deaminase I	ORF	253
1988199	+	1988454	yecR	lipoprotein YecR	ORF	255
2020099	+	2020298	fliM	flagellar motor switch protein FliM	ORF	199
2020734	+	2020850	fliM	flagellar motor switch protein FliM	ORF	116
2040878	+	2041043	msrQ	periplasmic protein-L-methionine sulfoxide reductase heme binding subunit	ORF	165
2062382	+	2062635	asnV		UTR-3	253
2286204	+	2286386	proL		UTR-3	182
2663417	+	2663709	suhB	inositol-phosphate phosphatase	ORF	292
2741822	+	2742039	yfiR	DUF4154 domain-containing protein YfiR	ORF	217
2766637	+	2766893	rnlA	CP4-57 prophage; RNase LS, toxin of the RnlAB toxin-antitoxin system	ORF	256
3110512	+	3110787	pheV		UTR-3	275
3111253	+	3111503	nupG	nucleoside:H(+) symporter NupG	UTR-3	250
3211882	+	3212056	dnaG	DNA primase	ORF	174
3347893	+	3348119	npr	phosphorelay protein Npr	ORF	226
3477615	+	3477895	slyX	protein SlyX	UTR-3	280
3526466	+	3526748	igaA	inner membrane protein - inhibits the Rcs signaling pathway	ORF	282
3539461	+	3539661	yhgF	putative RNA-binding protein YhgF	ORF	200
3638402	+	3638541	pitA	metal phosphate:H(+) symporter PitA	ORF	139
3823352	+	3823520	spoT	bifunctional (p)ppGpp synthase/hydrolase SpoT	ORF	168
3836198	+	3836475	selC<->setC	<->putative arabinose exporter	UTR	277
3868398	+	3868543	yidQ	DUF1375 domain-containing putative lipoprotein YidQ	UTR-3	145
3943379	+	3943547	gltU<->rrlC		UTR	168
3945357	+	3945608	rrlC		ORF	251
3986434	+	3986640	glmZ		UTR-3	206
4003707	+	4003884	uvrD	ssDNA translocase and dsDNA helicase - DNA helicase II	UTR-3	177
4038436	+	4038721	rrlA		ORF	285
4042559	+	4042830	srkA	stress response kinase A	ORF	271
4049899	+	4050120	spf		UTR-3	221
4168234	+	4168480	gltT<->rrlB		UTR	246
4172032	+	4172295	murB	UDP-N-acetylenolpyruvoylglucosamine reductase	ORF	263
4209722	+	4209882	gltV<->rrlE		UTR	160
4212955	+	4213201	rrfE<->yjaA	<->stress response protein	UTR	246
4266064	+	4266279	alr	alanine racemase 1	ORF	215
4329142	+	4329411	yjcZ	uncharacterized protein YjcZ	ORF	269
4331423	+	4331531	proP	osmolyte:H(+) symporter ProP	ORF	108
4367871	+	4368166	fxsA	protein FxsA	UTR-5	295
4392308	+	4392581	glyX<->glyY		UTR	273
4392783	+	4393076	yjeV	uncharacterized protein YjeV	UTR-3	293
4496384	+	4496674	leuX<->intB		UTR	290
4527977	+	4528259	ryjB		UTR-3	282
4540753	+	4541031	fimB	regulator for fimA	ORF	278
4620230	+	4620495	deoB	phosphopentomutase	ORF	265
4627302	+	4627568	nadR	DNA-binding transcriptional repressor/NMN adenylyltransferase NadR	ORF	266
4634730	+	4634972	ytjC	putative phosphatase	UTR-3	242
21118	-	20846	rpsT	30S ribosomal subunit protein S20	ORF	272
60173	-	60023	rluA	23S rRNA pseudouridine(746) and tRNA pseudouridine(32) synthase	ORF	150
229599	-	229358	yafC	putative LysR family transcriptional regulator YafC	UTR-3	241
450397	-	450132	cyoB	cytochrome bo3 ubiquinol oxidase subunit 1	ORF	265
480344	-	480083	maa<->hha	maltose O-acetyltransferase<->hemolysin expression modulating protein	UTR	261
554444	-	554252	ppiB	peptidyl-prolyl cis-trans isomerase B	ORF	192
585182	-	584997	ompT	outer membrane protease VII (outer membrane protein 3b)	ORF	185
606199	-	605953	ybdJ	DUF1158 domain-containing protein YbdJ	ORF	246
665299	-	665042	rlpA	rare lipoprotein RlpA	ORF	257
696692	-	696505	glnX<->glnV		UTR	187
926479	-	926193	serW<->infA	<->translation initiation factor IF-1	UTR	286
986138	-	985970	ompF	outer membrane porin F	ORF	168
1193003	-	1192861	mnmA	tRNA-specific 2-thiouridylase	ORF	142
1262258	-	1261962	prs<->ispE	ribose-phosphate diphosphokinase<->4-(cytidine 5\\'-diphospho)-2-C-methyl-D-erythritol kinase	UTR	296
1287535	-	1287316	tyrV		ORF	219
1697032	-	1696805	uidR	DNA-binding transcriptional repressor UidR	ORF	227
1906476	-	1906225	rlmA	23S rRNA m(1)G745 methyltransferase	UTR-3	251
1925103	-	1925039	yobA	CopC domain-containing protein	UTR-5	64
2000907	-	2000665	fliZ	DNA-binding transcriptional regulator FliZ	ORF	242
2043566	-	2043387	serU		UTR-3	179
2058114	-	2057926	asnW		UTR-3	188
2068231	-	2068072	insH-6	CP4-44 prophage; IS5 transposase and trans-activator	UTR-5	159
2440847	-	2440624	fabB	beta-ketoacyl	ORF	223
2476778	-	2476554	dsdC	DNA-binding transcriptional dual regulator DsdC	UTR-3	224
2697584	-	2697391	tadA	tRNA adenosine(34) deaminase	ORF	193
2718512	-	2718377	yfiF	putative methyltransferase	ORF	135
2724586	-	2724366	kgtP	alpha-ketoglutarate:H(+) symporter	UTR-3	220
2729586	-	2729332	rrlG<->gltW		UTR	254
2747287	-	2747062	ffh	signal recognition particle protein component	ORF	225
2822017	-	2821784	alaS	alanine--tRNA ligase/DNA-binding transcriptional repressor	ORF	233
2842762	-	2842470	hycI	hydrogenase 3 maturation protease	UTR-3	292
2924534	-	2924269	csrB		ORF	265
2948026	-	2947862	amiC	N-acetylmuramoyl-L-alanine amidase C	ORF	164
3057464	-	3057201	serA	phosphoglycerate dehydrogenase	ORF	263
3113949	-	3113671	pppA	prepilin peptidase	ORF	278
3192007	-	3191813	glgS	surface composition regulator	ORF	194
3306971	-	3306715	deaD	ATP-dependent RNA helicase DeaD	ORF	256
3316218	-	3316030	infB<->nusA	translation initiation factor IF-2<->transcription termination/antitermination protein NusA	UTR	188
3342213	-	3341920	mlaF	intermembrane phospholipid transport system, ATP binding subunit MlaF	UTR-5	293
3423669	-	3423423	rrfF		ORF	246
3438673	-	3438447	arfA	alternative ribosome-rescue factor A	ORF	226
3647939	-	3647691	dinQ	UV inducible membrane toxin DinQ	UTR-3	248
3708697	-	3708411	dppA<->proK	dipeptide ABC transporter periplasmic binding protein	UTR	286
3811844	-	3811580	rpmB	50S ribosomal subunit protein L28	ORF	264
3912460	-	3912213	glmS	L-glutamine--D-fructose-6-phosphate aminotransferase	ORF	247
3965198	-	3964925	rhlB	ATP-dependent RNA helicase RhlB	ORF	273
4163199	-	4162981	trmA	tRNA m(5)U54 methyltransferase	ORF	218
4196300	-	4196050	thiC	phosphomethylpyrimidine synthase	ORF	250
4420197	-	4419929	ulaG	L-ascorbate-6-phosphate lactonase	UTR-5	268
4445002	-	4444722	ytfJ	protein YtfJ	UTR-5	280
4514672	-	4514383	fecA	ferric citrate outer membrane transporter	ORF	289
4520399	-	4520118	yjhU	KpLE2 phage-like element; putative DNA-binding transcriptional regulator YjhU	ORF	281
4558253	-	4558002	hypT	DNA-binding transcriptional dual regulator HypT	ORF	251
4606248	-	4605952	fhuF	hydroxamate siderophore iron reductase	UTR-5	296

## Sheet: RNase R
5' rnr start	Strand	3' rnr start	Gene name	Description	Location	Length of fragment (nt)
2590971	-	2590711	ypfM	uncharacterized protein YpfM	UTR-3	260
3036268	-	3035991	prfB	peptide chain release factor RF2	ORF	277
3191980	-	3191712	glgS	surface composition regulator	UTR-3	268
3845993	-	3845732	uhpT	hexose-6-phosphate:phosphate antiporter	UTR-3	261
2019931	+	2020055	fliL	flagellar protein FliL	ORF	124
2405440	+	2405664	alaA	glutamate--pyruvate aminotransferase AlaA	UTR-5	224
3941830	+	3942128	rrsC		ORF	298
3945508	+	3945774	rrlC		ORF	266
4040513	+	4040639	rrfA		UTR-3	126
4217038	+	4217115	aceA	isocitrate lyase	ORF	77
4431083	+	4431320	cycA	serine/alanine/glycine/cycloserine:H(+)symporter	UTR-3	237
