# Supplementary material for: Selective RNA Processing and Stabilization are Multi‐Layer and Stoichiometric Regulators of Gene Expression in Escherichia coli
Source: Adv Sci (Weinh). 2023 Oct 16;10(33):2301459. doi: 10.1002/advs.202301459 (PMC10667835; doi:10.1002/advs.202301459)
Supplement: Supplementary file 6 — Supporting Table 6 [file ADVS-10-2301459-s004.xlsx]

## Sheet: 3 rne end - exo targetome
Supplementary Table 6. List of transcripts cleaved by RNase E and subsequently degraded by one or more exoRNases
3' rne end	Strand	PNPase trimming stop position	RNase II trimming stop position	RNase II trimming start position	PNPase trimming start position	RNase R trimming stop position	RNase R trimming start position	Gene ID	Description	Location
53259	-		53259	53255	53255			pdxA	4-hydroxythreonine-4-phosphate dehydrogenase	ORF
56510	-		56510					lptD	lipopolysaccharide assembly protein LptD	ORF
173431	-	173431	173428	173426	173173			hemL	glutamate-1-semialdehyde aminotransferase	UTR-3
178423	-		178423	178418				btuF	vitamin B12 ABC transporter periplasmic binding protein	ORF
399789	-	399789	399790	399786				ddlA	D-alanine--D-alanine ligase A	UTR-3
430962	-	430963	430962					tsx	nucleoside-specific channel-forming protein Tsx	UTR-3
453550	-	453553		453548				ampG<->yajG	muropeptide:H(+) symporter<->putative lipoprotein YajG	UTR
510936	-	510937						copA	soluble Cu(+) chaperone	ORF
574475	-	574475						nmpC		UTR-3
578393	-	578396						borD	DLP12 prophage; prophage lipoprotein BorD	UTR-3
659191	-		659190					lipA	lipoyl synthase	UTR-3
668496	-	668496	668496	668493	668257			rlmH	23S rRNA m(3)psi1915 methyltransferase	ORF
683424	-	683423	683424					hscC<->rihA	chaperone protein HscC<->pyrimidine-specific ribonucleoside hydrolase RihA	UTR
690825	-	690822	690825					lnt	apolipoprotein N-acyltransferase	ORF
691816	-	691816	691816					ybeX<->ybeY	CorC-HlyC family protein YbeX<->endoribonuclease YbeY	UTR
696399	-		696398					glnX		UTR-3
696741	-				696741			metU<->glnW		UTR
701364	-	701364	701364					nagC	DNA-binding transcriptional dual regulator NagC	ORF
702773	-	702773						nagA<->nagB	N-acetylglucosamine-6-phosphate deacetylase<->glucosamine-6-phosphate deaminase	UTR
710898	-		710899	710895				uof<->fldA	RyhB-regulated fur leader peptide<->flavodoxin 1	UTR
805800	-	805800	805799	805797				ybhC	outer membrane lipoprotein YhbC	UTR-3
845562	-	845560	845560					ybiO<->glnQ	moderate conductance mechanosensitive channel<->L-glutamine ABC transporter ATP binding subunit	UTR
845626	-	845626	845626					ybiO<->glnQ	moderate conductance mechanosensitive channel<->L-glutamine ABC transporter ATP binding subunit	UTR
845700	-	845700	845700					ybiO<->glnQ	moderate conductance mechanosensitive channel<->L-glutamine ABC transporter ATP binding subunit	UTR
902194	-	902194	902194					artQ	L-arginine ABC transporter membrane subunit ArtQ	ORF
902200	-	902200	902200					artQ	L-arginine ABC transporter membrane subunit ArtQ	ORF
917985	-	917984	917985	917982				ybjX	DUF535 domain-containi ng protein YbjX	UTR-3
918009	-	918009	918009					ybjX	DUF536 domain-containi ng protein YbjX	UTR-3
931020	-		931023					cydD<->trxB	glutathione/L-cysteine ABC exporter subunit CydD<->thioredoxin reductase	UTR
984354	-		984356			984355		aspC	aspartate aminotransferase	UTR-3
984428	-	984428						aspC	aspartate aminotransferase	UTR-3
984481	-	984479	984478					aspC	aspartate aminotransferase	UTR-3
985838	-	985841	985840					aspC<->ompF	aspartate aminotransferase<->outer membrane porin F	UTR
1006437	-	1006437	1006437					ycbX	6-N-hydroxylaminopurine resistance protein	UTR-3
1123361	-		1123362	1123359				yceB<->grxB	putative lipid-binding lipoprotein YceB<->reduced glutaredoxin 2	UTR
1169365	-		1169365			1169365		ldtC	L,D-transpeptidase YcfS	UTR-3
1270706	-	1270705	1270707					chaA	Na(+)/K(+):H(+) antiporter ChaA	UTR-3
1287664	-		1287664	1287659				tyrT<->purU	<->formyltetrahydrofolate deformylase	UTR
1357210	-		1357210					sapA<->ymjA	putative periplasmic binding protein SapA<->DUF2543 domain-containing protein YmjA	UTR
1398698	-	1398701	1398699	1398695	1398620			uspE	universal stress protein with a role cellular motility	ORF
1625293	-	1625290	1625290	1625286				dcp	peptidyl-dipeptidase Dcp	UTR-3
1724602	-	1724602	1724602					sodC	superoxide dismutase (Cu-Zn)	ORF
1990910	-		1990911	1990905	1990905			yecA	UPF0149 family protein YecA	UTR-3
1994611	-	1994611	1994612					uvrC	excision nuclease subunit C	ORF
2141416	-		2141416					asmA	putative assembly protein AsmA	ORF
2171638	-		2171638					gatR		ORF
2174528	-	2174528	2174528		2174431			gatB	galactitol-specific PTS enzyme IIB component	ORF
2223902	-	2223902	2223902	2223896				bglX	beta-D-glucoside glucohydrolase, periplasmic	UTR-5
2242820	-	2242820						yeiB	DUF418 domain-containing protein YeiB	ORF
2242826	-		2242826					yeiB	DUF418 domain-containing protein YeiB	ORF
2242871	-		2242871	2242866				yeiB	DUF418 domain-containing protein YeiB	ORF
2282818	-			2282814				yejK	nucleoid-associated protein YejK	UTR-3
2311599	-		2311604	2311600				ftp<->ompC	FAD:protein FMN transferase<->outer membrane porin C	UTR
2403872	-	2403872	2403872				2403870	nuoC<->nuoB	NADH:quinone oxidoreductase subunit CD<->NADH:quinone oxidoreductase subunit B	UTR
2432970	-		2432973	2432967				folC<->accD	bifunctional folylpolyglutamate synthetase/dihydrofolate synthetase<->acetyl-CoA carboxyltransferase subunit beta	UTR
2653973	-		2653973					sseB	protein SseB	UTR-3
2656370	-		2656370	2656373				pepB<->iscX	aminopeptidase B<->accessory iron-sulfur cluster assembly protein IscX	UTR
2659482	-		2659482	2659477	2659477			hscB<->iscA	co-chaperone for<->iron-sulfur cluster insertion protein IscA	UTR
2659511	-		2659515	2659512				hscB<->iscA	co-chaperone for<->iron-sulfur cluster insertion protein IscA	UTR
2661561	-		2661561					iscS<->iscR	cysteine desulfurase<->DNA-binding transcriptional dual regulator IscR	UTR
2684067	-	2684067	2684070	2684066				glyA	serine hydroxymethyltransferase	UTR-3
2731299	-		2731299					rrsG<->clpB	<->ClpB chaperone	UTR
2731336	-	2731336	2731336					rrsG<->clpB	<->ClpB chaperone	UTR
2744122	-			2744120				rplS	50S ribosomal subunit protein L19	UTR-3
2746206	-		2746206					rpsP<->ffh	30S ribosomal subunit protein S16<->signal recognition particle protein component	UTR
2796274	-	2796274	2796274					kbp	K(+) binding protein	UTR-3
2814156	-	2814158	2814160					luxS	S-ribosylhomocysteine lyase	UTR-3
2817681	-	2817683	2817680					yqaB<->argQ	fructose-1-phosphatase	UTR
2817745	-	2817744			2817532			yqaB<->argQ	fructose-1-phosphatase	UTR
2824454	-	2824456	2824456	2824450				pncC<->mltB	NMN aminohydrolase<->membrane-bound lytic murein transglycosylase B	UTR
2867686	-				2867683			nlpD	murein hydrolase activator NlpD	ORF
2904686	-		2904686					queE	putative 7-carboxy-7-deazaguanine synthase QueE	UTR-3
3046121	-	3046121	3046123					ygfF<->gcvP	putative NAD(P)-binding oxidoreductase with NAD(P)-binding Rossmann-fold domain<->glycine decarboxylase	UTR
3070115	-	3070115	3070118	3070110				mscS<->fbaA	small conductance mechanosensitive channel MscS<->fructose-bisphosphate aldolase class II	UTR
3071314	-	3071315	3071315	3071310				fbaA<->pgk	fructose-bisphosphate aldolase class II<->phosphoglycerate kinase	UTR
3079603	-		3079602					cmtB<->tktA	mannitol-specific PTS enzyme IIA component CmtB<->transketolase 1	UTR
3169248	-	3169250	3169249					ygiV<->ygiW	DNA-binding transcriptional repressor YgiV<->BOF family protein YgiW	UTR
3183745	-	3183744	3183749					yqiD<->ribB	protein YqiD<->"3,4-dihydroxy-2-butanone-4-phosphate synthase"	UTR
3307971	-				3307966			yrbN<->nlpI	uncharacterized protein YrbN<->lipoprotein NlpI	UTR
3308607	-	3308607	3308607					nlpI	lipoprotein NlpI	ORF
3313191	-		3313194	3313190				rbfA<->infB	30S ribosome binding factor<->translation initiation factor IF-2	UTR
3322034	-	3322035			3321880			yhbX<->leuU	putative hydrolase, inner membrane	UTR
3336824	-		3336824					ibaG<->mlaB	acid stress protein IbaG<->intermembrane phospholipid transport system protein MlaB	UTR
3376243	-	3376243						sspB	ClpXP protease specificity-enhancing factor	UTR-3
3377756	-		3377757			3377757		sspA<->rpsI	stringent starvation protein A<->30S ribosomal subunit protein S9	UTR
3390486	-	3390487	3390485					tldD	metalloprotease TldD	UTR-3
3442438	-		3442438					rpsM	30S ribosomal subunit protein S13	ORF
3447346	-		3447346	3447342				rplE	50S ribosomal subunit protein L5	ORF
3448256	-			3448257				rplN<->rpsQ	50S ribosomal subunit protein L14<->30S ribosomal subunit protein S17	UTR
3485366	-	3485367	3485367	3485364				yhfA	OsmC family protein	UTR-3
3491621	-	3491621	3491621					yhfG<->ppiA	DUF2559 domain-containing protein YhfG<->peptidyl-prolyl cis-trans isomerase A	UTR
3515816	-		3515816					dam	DNA adenine methyltransferase	ORF
3547883	-	3547881	3547882					malQ	4-alpha-glucanotransferase	UTR-3
3547937	-	3547937	3547937					malQ	4-alpha-glucanotransferase	UTR-3
3549822	-	3549822	3549822					malQ	4-alpha-glucanotransferase	ORF
3549915	-	3549915	3549915			3549916		malQ	4-alpha-glucanotransferase	ORF
3643080	-	3643082	3643083					rsmJ	16S rRNA m(2)G1516 methyltransferase	ORF
3710690	-	3710690	3710690					eptB<->yhjX	Kdo2-lipid A phosphoethanolamine 7\\'\\'-transferase<->putative pyruvate transporter	UTR
3718267	-	3718268	3718266					yiaF	DUF3053 domain-containing protein YiaF	UTR-3
3722284	-	3722282	3722286					glyS	glycine--tRNA ligase subunit beta	UTR-3
3782580	-	3782584	3782584					cysE<->gpsA	serine acetyltransferase<->glycerol-3-phosphate dehydrogenase	UTR
3783602	-		3783603	3783595				gpsA	glycerol-3-phosphate dehydrogenase	ORF
3877539	-	3877542						yidB<->gyrB	conserved protein YidB<->DNA gyrase subunit B	UTR
3915500	-	3915504	3915503					glmU<->atpC	fused N-acetylglucosamine-1-phosphate uridyltransferase and glucosamine-1-phosphate acetyltransferase<->ATP synthase F1 complex subunit epsilon	UTR
3918280	-		3918283	3918276				atpG<->atpA	ATP synthase F1 complex subunit gamma<->ATP synthase F1 complex subunit alpha	UTR
3920788	-		3920788					atpF	ATP synthase Fo complex subunit b	ORF
3925190	-		3925190		3925190			mnmG	5-carboxymethylaminomethyluridine-tRNA synthase subunit MnmG	ORF
3947035	-	3947035	3947035					hdfR	DNA-binding transcriptional dual regulator HdfR	UTR-3
3959467	-		3959467	3959462				ppiC	peptidyl-prolyl cis-trans isomerase C	UTR-3
3959500	-				3959501			ppiC	peptidyl-prolyl cis-trans isomerase C	UTR-3
3964146	-		3964146	3964142				gpp	guanosine-5\\'-triphosphate,3\\'-diphosphate phosphatase	ORF
4053417	-		4053422					yshB	uncharacterized protein YshB	UTR-3
4056299	-	4056299	4056299		4056111			glnL	sensory histidine kinase NtrB	ORF
4080257	-		4080258	4080253				fdhE	formate dehydrogenase formation protein	UTR-3
4120359	-	4120360	4120363					menA<->hslU	1,4-dihydroxy-2-naphthoate octaprenyltransferase<->ATPase component of the HslVU protease	UTR
4127893	-			4127891				yiiX	putative lipid binding hydrolase	ORF
4159267	-	4159267	4159267					sthA	soluble pyridine nucleotide transhydrogenase	UTR-3
4196184	-	4196185	4196185		4196050			thiC	phosphomethylpyrimidine synthase	ORF
4196242	-	4196242	4196242					thiC<->rsd	phosphomethylpyrimidine synthase<->regulator of sigma D	UTR
4245093	-	4245093	4245094					malF<->malE	maltose ABC transporter membrane subunit MalF<->maltose ABC transporter periplasmic binding protein	UTR
4245129	-	4245129	4245129					malF<->malE	maltose ABC transporter membrane subunit MalF<->maltose ABC transporter periplasmic binding protein	UTR
4245183	-	4245183	4245183					malF<->malE	maltose ABC transporter membrane subunit MalF<->maltose ABC transporter periplasmic binding protein	UTR
4378962	-	4378963	4378962					ampC<->frdD	beta-lactamase<->fumarate reductase membrane protein FrdD	UTR
4434559	-	4434558	4434558					cpdB	2\\'3\\' cyclic nucleotide phosphodiesterase/3\\' nucleotidase	UTR-3
4441282	-	4441284	4441282					ytfL<->msrA	putative inner membrane protein<->methionine sulfoxide reductase A	UTR
4463008	-	4463010	4463010					nrdD<->treC	anaerobic ribonucleoside-triphosphate reductase<->trehalose-6-phosphate hydrolase	UTR
4470488	-		4470491					ridA	enamine/imine deaminase, redox regulated chaperone	UTR-3
4484314	-	4484314	4484314					holC<->pepA	DNA polymerase III subunit chi<->aminopeptidase A/I	UTR
4513311	-	4513312	4513311			4513312		fecC	ferric citrate ABC transporter membrane subunit FecC	ORF
4514323	-		4514323					fecB<->fecA	ferric citrate ABC transporter periplasmic binding protein<->ferric citrate outer membrane transporter	UTR
4558298	-	4558300	4558300	4558295	4558002			hypT	DNA-binding transcriptional dual regulator HypT	ORF
4589095	-	4589093	4589096					yjiX<->btsT	conserved protein YjiX<->pyruvate:H(+) symporter	UTR
4628693	-		4628694					ettA	energy-dependent translational throttle protein EttA	UTR-3
4639542	-	4639541	4639541					arcA	DNA-binding transcriptional dual regulator ArcA	UTR-3
9234	+		9232	9235	9235			talB<->mog	transaldolase B<->molybdopterin adenylyltransferase	UTR
14151	+	14150			14290			dnaJ	chaperone protein DnaJ	ORF
15331	+		15330	15337				dnaJ<->insL-1	chaperone protein DnaJ<->IS186/IS421 transposase	UTR
34118	+		34117					carB<->caiF	carbamoyl phosphate synthetase subunit beta<->DNA-binding transcriptional activator CaiF	UTR
134289	+	134289						acnB<->yacL	hypothetical protein b0118<->UPF0231 family protein YacL	UTR
138679	+		138679					cueO	cuprous oxidase/multicopper oxidase with role in copper homeostasis	UTR-3
142002	+			142007				hpt	hypoxanthine phosphoribosyltransferase	UTR-3
193497	+			193494				frr<->dxr	ribosome-recycling factor<->1-deoxy-D-xylulose 5-phosphate reductoisomerase	UTR
203407	+		203409					lpxB	lipid A disaccharide synthase	ORF
224772	+		224772					rrsH		ORF
225493	+		225493					ileV<->alaV		UTR
226150	+	226150	226150					rrlH		ORF
226151	+					226151		rrlH		ORF
226351	+	226347	226347					rrlH		ORF
226980	+	226980	226980					rrlH		ORF
227002	+		227002					rrlH		ORF
227013	+	227013	227013					rrlH		ORF
227031	+	227028	227028					rrlH		ORF
228649	+			228648				rrlH		ORF
228668	+				228673		228673	rrlH<->rrfH		UTR
244313	+	244312	244313	244317				lpcA<->yafJ	D-sedoheptulose 7-phosphate isomerase<->putative amidotransferase	UTR
244476	+		244476					yafJ	putative amidotransferase	ORF
259047	+	259047	259048	259049				crl		UTR-3
344011	+	344011	344011					yahK<->yahL	aldehyde reductase, NADPH-dependent<->uncharacterized protein YahL	UTR
424498	+	424498	424498					malZ	maltodextrin glucosidase	UTR-3
427790	+	427788	427789	427793	428023			secD	Sec translocon accessory complex subunit SecD	ORF
445334	+			445331				yajQ	nucleotide binding protein	UTR-3
456498	+	456494	456496					tig<->clpP	trigger factor<->ATP-dependent Clp protease proteolytic subunit	UTR
492043	+		492043	492049				apt<->dnaX	adenine phosphoribosyltransferase<->DNA polymerase III subunit gamma	UTR
495046	+	495041						recR<->htpG	DNA repair protein RecR<->chaperone protein HtpG	UTR
508700	+	508700	508700					ybaQ	putative DNA-binding transcriptional regulator YbaQ	UTR-3
659220	+	659220	659221					tatE	twin arginine protein translocation system - TatE protein	UTR-3
696425	+	696425						ubiF	2-octaprenyl-3-methyl-6-methoxy-1,4-benzoquinol hydroxylase	UTR-3
705972	+	705970	705968					nagE<->glnS	N-acetylglucosamine specific PTS enzyme IIABC component<->glutamine--tRNA ligase	UTR
715242	+	715245						pgm<->ybfP	phosphoglucomutase<->lipoprotein YbfP	UTR
758492	+	758486			758534			sdhB<->sucA	succinate:quinone oxidoreductase, iron-sulfur cluster binding protein<->subunit of E1(0) component of 2-oxoglutarate dehydrogenase	UTR
758531	+	758531	758531		758534			sdhB<->sucA	succinate:quinone oxidoreductase, iron-sulfur cluster binding protein<->subunit of E1(0) component of 2-oxoglutarate dehydrogenase	UTR
762979	+	762979	762981					sucB<->sucC	dihydrolipoyltranssuccinylase<->succinyl-CoA synthetase subunit beta	UTR
795996	+	795996						modB	molybdate ABC transporter membrane subunit	ORF
984442	+		984442	984448				gloC	hydroxyacylglutathione hydrolase GloC	UTR-3
1081150	+		1081150					putP<->efeU	proline:Na(+) symporter	UTR
1163369	+	1163368	1163369	1163373				thiK	thiamine kinase	ORF
1196426	+	1196421	1196423					icd	isocitrate dehydrogenase	UTR-3
1202012	+	1202012						ymfI	e14 prophage; protein YmfI	UTR-3
1269432	+		1269432					rdlA		UTR-3
1330418	+	1330414	1330415					sohB	S49 peptidase family protein	UTR-3
1386624	+	1386622	1386622					ycjF<->tyrR	conserved inner membrane protein YcjF<->DNA-binding transcriptional dual regulator TyrR	UTR
1394884	+	1394884	1394884					mppA	murein tripeptide ABC transporter periplasmic binding protein	UTR-3
1441598	+		1441598					ydbJ	DUF333 domain-containing protein YdbJ	UTR-3
1489709	+	1489709	1489709					aldA	aldehyde dehydrogenase A	UTR-3
1557205	+	1557204	1557205					osmC	osmotically inducible peroxiredoxin	UTR-3
1679416	+	1679413	1679414	1679418				ydgH<->ydgI	DUF1471 domain-containing protein YdgH<->putative arginine:ornithine antiporter	UTR
1691454	+		1691455					ydgA	conserved protein YdgA	UTR-3
1720448	+		1720448					slyB	outer membrane lipoprotein SlyB	UTR-3
1736118	+		1736114					sodB	superoxide dismutase (Fe)	UTR-3
1741259	+		1741259					ydhC<->cfa	putative transporter YdhC<->cyclopropane fatty acyl phospholipid synthase	UTR
1807332	+	1807331	1807331					pfkB<->ydiZ	6-phosphofructokinase II<->protein YdiZ	UTR
1863820	+		1863816					gapA<->yeaD	glyceraldehyde-3-phosphate dehydrogenase A<->putative aldose 1-epimerase YeaD	UTR
1874112	+		1874112					yeaK	mischarged aminoacyl-tRNA deacylase	UTR-3
1898338	+	1898334	1898336	1898340				sdaA<->pdeD	L-serine deaminase I<->putative c-di-GMP phosphodiesterase PdeD	UTR
2057619	+		2057618	2057622				yeeN	putative transcriptional regulator YeeN	UTR-3
2223986	+	2223986	2223987					dld	D-lactate dehydrogenase	UTR-3
2232768	+	2232770	2232770					cdd<->sanA	cytidine/deoxycytidine deaminase<->DUF218 domain-containing protein SanA	UTR
2282847	+			2282851	2282851			rplY	50S ribosomal subunit protein L25	UTR-3
2304620	+	2304622						eco	serine protease inhibitor ecotin	UTR-3
2316964	+		2316964					rcsB	DNA-binding transcriptional activator RcsB	UTR-3
2316978	+	2316978						rcsB	DNA-binding transcriptional activator RcsB	UTR-3
2316990	+	2316989	2316989					rcsB	DNA-binding transcriptional activator RcsB	UTR-3
2409512	+		2409512					yfbR	dCMP phosphohydrolase	UTR-3
2421854	+	2421853	2421853	2421855				yfcH	putative NAD-dependent epimerase YfcH	ORF
2534346	+		2534344	2534347				ptsI	PTS enzyme I	ORF
2653383	+	2653386						sseA<->ryfA	3-mercaptopyruvate sulfurtransferase	UTR
2738946	+		2738946					pheA	fused chorismate mutase/prephenate dehydratase	UTR-3
2939348	+		2939346					fucU<->fucR	L-fucose mutarotase<->DNA-binding transcriptional activator FucR	UTR
3042413	+		3042413					ygfZ	folate-binding protein	UTR-3
3060686	+	3060686						argP<->scpA	DNA-binding transcriptional dual regulator ArgP<->methylmalonyl-CoA mutase	UTR
3202237	+	3202237	3202237					cca	fused tRNA nucleotidyltransferase/2\\',3\\'-cyclic phosphodiesterase/2\\' nucleotidase and phosphatase	ORF
3211080	+		3211075	3211079				rpsU<->dnaG	30S ribosomal subunit protein S21<->DNA primase	UTR
3250416	+		3250416	3250412				yqjK<->yqjF	conserved protein YqjK<->DoxX family protein	UTR
3304832	+	3304832	3304832					yhbW	putative luciferase-like monooxygenase	UTR-3
3349187	+		3349182	3349188				yrbL	protein kinase-like domain-containing protein YrbL	UTR-3
3385205	+		3385206	3385211				argR<->yhcN	DNA-binding transcriptional dual regulator ArgR<->DUF1471 domain-containing stress-induced protein YhcN	UTR
3438501	+	3438496	3438498					mscL	large conductance mechanosensitive channel	UTR-3
3486923	+		3486923					yhfK	putative transporter YhfK	ORF
3563688	+	3563684	3563684					glpD	aerobic glycerol 3-phosphate dehydrogenase	UTR-3
3563816	+	3563816	3563816					glpD	aerobic glycerol 3-phosphate dehydrogenase	UTR-3
3563869	+		3563869					glpD	aerobic glycerol 3-phosphate dehydrogenase	UTR-3
3598550	+	3598550	3598550					panZ	PanD maturation factor	UTR-3
3639361	+			3639362				pitA	metal phosphate:H(+) symporter PitA	UTR-3
3680554	+	3680554	3680554	3680558			3680558	kdgK	2-dehydro-3-deoxygluconokinase	UTR-3
3717250	+	3717246	3717248	3717253				yiaD<->ghrB	PF13488 family lipoprotein YiaD<->glyoxylate reductase	UTR
3718335	+	3718331	3718331					ghrB	glyoxylate reductase	UTR-3
3720266	+				3720263			cspA	cold shock protein CspA	UTR-3
3775606	+			3775610	3775609			mtlR	transcriptional repressor MtlR	ORF
3777162	+		3777159					yibL<->lldP	DUF2810 domain-containing protein YibL<->lactate/glycolate:H(+) symporter LldP	UTR
3781147	+	3781147	3781147					lldD<->trmL	L-lactate dehydrogenase<->tRNA (cytidine/uridine-2\\'-O)-ribose methyltransferase	UTR
3781160	+	3781160	3781160					lldD<->trmL	L-lactate dehydrogenase<->tRNA (cytidine/uridine-2\\'-O)-ribose methyltransferase	UTR
3781217	+	3781217	3781217					trmL	tRNA (cytidine/uridine-2\\'-O)-ribose methyltransferase	ORF
3795062	+			3795063				waaF	ADP-heptose--LPS heptosyltransferase 2	ORF
3814445	+		3814445					dut<->slmA	deoxyuridine triphosphatase<->nucleoid occlusion factor SlmA	UTR
3817609	+		3817606					yicC<->dinD	UPF0701 family protein YicC<->DNA damage-inducible protein D	UTR
3822486	+			3822483				spoT	bifunctional (p)ppGpp synthase/hydrolase SpoT	ORF
3822537	+			3822539				spoT	bifunctional (p)ppGpp synthase/hydrolase SpoT	ORF
3822705	+			3822706				spoT	bifunctional (p)ppGpp synthase/hydrolase SpoT	ORF
3884630	+				3884628			rnpA	RNase P protein component	ORF
3890190	+	3890189	3890189					tnaA<->tnaB	tryptophanase<->tryptophan:H(+) symporter TnaB	UTR
3933644	+	3933646						rbsD	D-ribose pyranase	ORF
3938388	+	3938387	3938387					rbsR	DNA-binding transcriptional dual regulator RbsR	ORF
3942206	+	3942206			3942305	3942206	3942367	rrsC		ORF
3944146	+	3944146			3944211			rrlC		ORF
3967723	+			3967725				rho<->rfe	transcription termination factor Rho<->UDP-N-acetylglucosamine--undecaprenyl-phosphate N-acetylglucosaminephosphotransferase	UTR
4011085	+	4011086	4011086					bioP	biotin transporter	ORF
4017335	+	4017335					4017336	rmuC	putative recombination limiting protein RmuC	ORF
4022287	+		4022287	4022290				tatB	twin arginine protein translocation system - TatB protein	ORF
4032599	+	4032599	4032599					yigZ	IMPACT family member YigZ	ORF
4032876	+	4032872	4032876					yigZ	IMPACT family member YigZ	ORF
4037961	+		4037961					rrlA		ORF
4037978	+		4037978					rrlA		ORF
4038693	+						4038689	rrlA		ORF
4039129	+			4039127			4039127	rrlA		ORF
4039433	+				4039436			rrlA		ORF
4039442	+	4039442			4039539	4039442	4039539	rrlA		ORF
4039460	+				4039456		4039461	rrlA		ORF
4039561	+	4039561	4039561		4039590			rrlA		ORF
4044056	+	4044056						dsbA<->yihF	thiol:disulfide oxidoreductase DsbA<->uncharacterized protein YihF	UTR
4044091	+		4044090					dsbA<->yihF	thiol:disulfide oxidoreductase DsbA<->uncharacterized protein YihF	UTR
4108723	+		4108722					pfkA<->sbp	6-phosphofructokinase I<->sulfate/thiosulfate ABC transporter periplasmic binding protein Sbp	UTR
4159505	+	4159505	4159505					oxyR	DNA-binding transcriptional dual regulator OxyR	UTR-3
4165573	+		4165573	4165577				murI	glutamate racemase	ORF
4171530	+			4171530				rrlB		ORF
4171555	+			4171554	4171554			rrlB<->rrfB		UTR
4181050	+		4181051	4181056				rplL<->rpoB	50S ribosomal subunit protein L12<->RNA polymerase subunit beta	UTR
4185323	+		4185323		4185327			rpoB<->rpoC	RNA polymerase subunit beta<->RNA polymerase subunit beta\\'	UTR
4198932	+		4198932					nfi	endonuclease V	ORF
4200610	+		4200605	4200611				yjaH	DUF1481 domain-containing protein YjaH	ORF
4200661	+		4200660					yjaH	DUF1481 domain-containing protein YjaH	ORF
4218473	+	4218474	4218474					aceA<->aceK	isocitrate lyase<->isocitrate dehydrogenase kinase/phosphatase	UTR
4218517	+	4218517	4218517					aceA<->aceK	isocitrate lyase<->isocitrate dehydrogenase kinase/phosphatase	UTR
4218571	+	4218571	4218571					aceA<->aceK	isocitrate lyase<->isocitrate dehydrogenase kinase/phosphatase	UTR
4218833	+	4218833	4218833					aceK	isocitrate dehydrogenase kinase/phosphatase	ORF
4218967	+	4218964	4218965					aceK	isocitrate dehydrogenase kinase/phosphatase	ORF
4235598	+		4235596					pgi<->yjbE	glucose-6-phosphate isomerase<->uncharacterized protein YjbE	UTR
4249450	+	4249450	4249450					lamB<->malM	maltose outer membrane channel/phage lambda receptor protein<->maltose regulon periplasmic protein	UTR
4249491	+	4249492	4249491					lamB<->malM	maltose outer membrane channel/phage lambda receptor protein<->maltose regulon periplasmic protein	UTR
4249541	+	4249541	4249541					lamB<->malM	maltose outer membrane channel/phage lambda receptor protein<->maltose regulon periplasmic protein	UTR
4268351	+		4268351					tyrB	tyrosine aminotransferase	UTR-3
4270161	+	4270160	4270159					aphA<->yjbQ	acid phosphatase/phosphotransferase<->UPF0047 protein YjbQ	UTR
4392664	+			4392663				glyY<->yjeV	<->uncharacterized protein YjeV	UTR
4400708	+		4400708					hflX	ribosome rescue factor HflX	ORF
4409237	+		4409236					rnr<->rlmB	RNase R<->23S rRNA 2\\'-O-ribose G2251 methyltransferase	UTR
4618192	+		4618192	4618199				deoC<->deoA	deoxyribose-phosphate aldolase<->thymidine phosphorylase	UTR
4620860	+		4620860					deoB<->deoD	phosphopentomutase<->purine nucleoside phosphorylase	UTR
4628828	+		4628828					nadR	DNA-binding transcriptional repressor/NMN adenylyltransferase NadR	UTR-3
4636362	+	4636362	4636362					creB	DNA-binding transcriptional regulator CreB	ORF

## Sheet: 5 rne end-3 pnp start
PNPase trimming start site	5' rne end	Strand	Distance (nt)	Gene ID	Description	Location	Sequence
105085	105087	+	2	ftsA	cell division protein FtsA	ORF	GGAUU
4168514	4168515	+	1	gltT<->rrlB		UTR	GAGAT
4175866	4175869	+	3	thrT<->tufB	<->translation elongation factor Tu 2	UTR	GCAUU
