# Supplementary material for: Selective RNA Processing and Stabilization are Multi‐Layer and Stoichiometric Regulators of Gene Expression in Escherichia coli
Source: Adv Sci (Weinh). 2023 Oct 16;10(33):2301459. doi: 10.1002/advs.202301459 (PMC10667835; doi:10.1002/advs.202301459)
Supplement: Supplementary file 7 — Supporting Table 7‐8 [file ADVS-10-2301459-s005.xlsx]

## Sheet: Supplementary Table 7
Supplementary Table 7. The processing positions of SRPS-enzymes inside each operon
Operon ID	Boundary of operon	Boundary of operon	Strand	Complex-operon	Length	Number of covered genes	Names of covered genes	TSS_Log	rppH	TSS_Sta	5ʹ rne end	3ʹ rne end	3ʹ pnp stop	3ʹ pnp start	5ʹ pnp start	3ʹ rnb stop	3ʹ rnb start	5ʹ rnb start	3ʹ rnr stop	3ʹ rnr start	5ʹ rnr start	TTS	Gene_start	Gene_stop
1	147	5076	+		4930	4	thrA thrB thrC thrL	2	1	2	0	0	0	2	1	1	0	0	0	0	0	2	4	4
2	8190	9921	+	Yes	1732	2	mog talB	0	2	0	1	2	0	1	0	2	2	0	0	0	0	2	2	2
3	16149	17053	-		905	2	hokC mokC	2	0	0	0	0	0	0	0	0	0	0	0	0	0	1	2	2
4	21382	27282	+	Yes	5901	6	fkpB ileS ispH lspA ribF yaaY	1	2	2	1	0	1	7	8	1	0	0	0	0	2	1	6	6
5	27262	29276	+		2015	2	dapB rihC	0	3	0	0	0	0	0	0	2	0	0	0	0	0	3	2	2
6	29550	34117	+		4568	2	carA carB	1	0	0	0	0	0	1	1	1	1	0	0	0	0	1	2	2
7	47214	49729	+		2516	2	kefC kefF	1	0	0	0	0	0	0	0	0	0	0	0	0	0	1	2	2
8	50322	57241	-	Yes	6920	6	apaG apaH lptD pdxA rsmA surA	3	1	2	0	2	0	7	1	2	3	0	0	0	0	2	6	6
9	59610	63356	-		3747	2	rapA rluA	1	0	1	0	1	0	1	1	0	1	0	0	0	0	1	2	2
10	77366	77593	+		228	2	sgrS sgrT	2	0	0	0	0	0	0	0	0	0	0	0	1	0	1	2	2
11	78815	79676	-		862	2	leuC leuD	1	0	1	0	0	0	0	0	0	0	0	0	0	0	1	2	2
12	102744	111030	+	Yes	8287	7	ddlB ftsA ftsQ ftsZ lpxC secA secM	4	1	2	1	1	0	15	13	1	1	1	0	0	0	2	7	7
13	111471	113322	-		1852	3	coaE yacG zapD	1	1	1	0	0	0	1	0	1	0	0	0	0	0	1	3	3
14	118525	120173	+		1649	2	ampD ampE	1	1	0	0	0	0	0	0	0	0	0	0	0	0	1	2	2
15	122024	123792	+	Yes	1769	2	aceE pdhR	1	1	0	0	0	0	7	2	0	0	0	0	0	0	2	2	2
16	126731	129396	+		2666	2	aceF lpd	1	1	1	0	0	0	2	1	0	3	0	0	0	1	1	2	2
17	131519	134786	+	Yes	3268	2	acnB yacL	0	2	0	0	1	2	0	0	1	0	0	0	0	0	2	2	2
18	134752	136940	-	Yes	2189	3	speD speE yacC	3	0	0	0	0	0	0	2	1	0	0	0	0	0	1	3	3
19	147904	149630	-		1727	2	panB panC	0	2	0	0	0	1	3	0	1	0	0	0	0	0	1	2	2
20	160096	162053	-	Yes	1958	4	dksA gluQ ligT sfsA	2	3	0	0	0	0	0	0	1	0	0	0	0	0	1	4	4
21	162076	167309	+		5234	2	hrpB mrcB	3	0	1	0	0	0	1	0	1	0	0	0	0	0	1	2	2
22	174932	176994	+	Yes	2063	2	clcA erpA	3	1	1	1	0	0	0	0	0	0	0	0	0	0	1	2	2
23	178420	179181	-	Yes	762	2	btuF mtn	0	1	0	0	1	0	1	0	1	0	0	0	0	0	1	2	2
24	179197	182347	+	Yes	3151	2	degP dgt	2	0	0	1	0	1	0	0	0	0	0	0	0	0	1	2	2
25	183648	186064	-	Yes	2417	4	dapD glnD yaeH yaeI	2	2	0	1	0	2	0	0	2	0	0	0	0	0	2	4	4
26	189549	193489	+	Yes	3941	5	frr pyrH rpsB tff tsf	3	2	1	0	0	0	3	2	1	1	1	0	0	0	3	5	5
27	194783	203408	+	Yes	8626	9	bamA cdsA fabZ ispU lpxA lpxB lpxD rseP skp	5	2	4	3	1	0	6	13	2	5	2	0	0	1	2	9	9
28	206438	209625	+	Yes	3188	2	accA dnaE	4	1	2	0	0	0	0	0	0	0	0	0	0	0	1	2	2
29	213630	214197	-		568	2	rof yaeP	2	0	0	0	0	0	2	0	0	0	0	0	0	0	1	2	2
30	214268	216093	+		1826	3	arfB nlpE yaeQ	0	1	2	0	0	0	0	0	0	0	0	0	0	0	1	3	3
31	217019	222714	-	Yes	5696	6	metI metN metQ proS rcsF tsaA	5	0	3	1	0	1	2	5	2	0	1	0	0	0	2	6	6
32	222805	232585	+	Yes	9781	10	alaV aspU dkgB gmhB ileV rrfH rrlH rrsH yafD yafE	3	3	2	2	11	8	9	2	12	4	2	3	5	2	4	10	10
33	229895	236578	-	Yes	6684	4	gloB mltD rnhA yafC	5	2	0	0	0	1	2	0	1	0	0	0	1	0	3	4	4
34	235936	237068	+		1133	2	aspV dnaQ	1	1	0	0	0	0	1	0	0	0	0	0	0	0	1	2	2
35	239352	246854	-	Yes	7503	5	dinJ fadE yafK yafQ yafV	6	1	3	0	0	1	1	0	1	1	0	0	0	0	3	5	5
36	255917	259041	+		3125	2	frsA gpt	1	3	0	0	0	1	4	2	2	1	0	0	0	0	2	2	2
37	260236	262823	+		2588	2	proA proB	1	1	1	0	0	0	0	0	1	0	0	0	0	0	1	2	2
38	265562	266763	-	Yes	1202	2	yafY ykfB	2	0	1	0	0	0	1	0	1	0	0	0	0	1	1	2	2
39	282221	285220	+		3000	2	yagE yagF	1	0	1	0	0	1	0	0	1	0	0	0	0	0	1	2	2
40	312285	312803	-	Yes	519	2	ykgM ykgO	0	1	0	0	0	0	0	0	0	0	0	0	0	0	1	2	2
41	321483	324603	+		3121	3	ykgE ykgF ykgG	3	0	0	0	0	0	0	0	0	0	0	0	0	0	1	3	3
42	325477	329361	-		3885	3	betA betB betI	1	0	0	0	0	0	0	0	0	0	0	0	0	0	1	3	3
43	356004	357596	+	Yes	1593	2	codA codB	1	0	0	0	0	1	0	0	1	0	0	0	0	0	1	2	2
44	374882	377525	+	Yes	2644	2	mhpT yaiL	4	0	0	0	0	1	0	0	0	0	0	0	0	0	1	2	2
45	378387	379900	-		1514	2	frmA frmR	1	0	0	0	0	0	0	0	1	0	0	0	0	0	1	2	2
46	396380	399050	+		2671	2	sbmA yaiW	3	0	2	0	0	0	0	0	0	0	0	0	0	0	1	2	2
47	401318	401848	+	Yes	531	2	iraP phoA	2	0	0	0	0	0	0	0	0	0	0	0	0	0	1	2	2
48	404780	410049	-		5270	2	proC rdgC	2	2	1	0	0	1	0	0	1	1	0	0	0	0	2	2	2
49	405741	409093	+	Yes	3353	5	aroL aroM yaiA yaiE yaiI	3	2	4	0	0	0	0	0	1	1	0	0	0	1	3	5	5
50	416202	419236	+		3035	2	phoB phoR	3	0	0	0	0	0	0	0	0	0	0	0	0	0	1	2	2
51	419418	422409	+		2992	2	brnQ proY	2	0	2	0	0	0	1	0	1	0	0	0	0	0	2	2	2
52	424984	430527	+	Yes	5544	5	queA secD secF tgt yajC	4	1	4	1	1	2	1	1	1	1	1	1	0	0	2	5	5
53	432958	435608	+	Yes	2651	4	nrdR nusB ribD ribE	3	0	0	1	0	0	2	2	1	0	1	0	0	0	1	4	4
54	443004	444639	-		1636	2	panE yajL	2	0	1	0	0	1	0	0	1	0	0	0	0	0	1	2	2
55	446773	451653	-		4881	5	cyoA cyoB cyoC cyoD cyoE	0	1	0	0	0	0	2	2	1	1	0	0	0	0	1	5	5
56	452011	454209	-	Yes	2199	2	ampG yajG	0	1	1	0	1	1	1	0	0	1	0	0	0	0	1	2	2
57	454305	464841	+	Yes	10537	9	bolA clpP clpX fadM hupB lon ppiD tig ybaV	7	8	3	2	1	3	2	2	6	1	0	0	0	0	8	9	9
58	464806	467348	-	Yes	2543	2	queC ybaE	1	1	0	0	0	1	0	0	1	0	0	0	0	0	1	2	2
59	478737	480795	-		2059	4	hha maa tomB ylaC	3	1	0	0	0	1	2	2	2	0	0	0	0	0	1	4	4
60	481213	486086	-		4874	2	acrA acrB	4	0	2	0	0	0	3	0	1	0	0	1	0	0	1	2	2
61	489902	491439	-		1538	2	priC ybaM	2	0	0	0	0	0	1	0	1	0	0	0	0	0	1	2	2
62	490858	497939	+	Yes	7082	7	adk apt dnaX htpG recR ybaB ybaN	3	3	3	4	2	3	5	3	2	3	2	0	0	0	4	7	7
63	503438	508097	-		4660	3	fsr ybaK ybaP	3	0	1	0	0	2	0	0	2	0	0	0	0	0	3	3	3
64	514319	519797	-	Yes	5479	5	qmcA tesA ybbJ ybbN ybbO	4	1	2	0	0	2	0	0	2	0	0	0	0	0	3	5	5
65	515890	517400	+		1511	2	fetA fetB	0	1	0	0	0	0	0	0	0	0	0	0	0	0	1	2	2
66	519163	522874	+		3712	2	ybbA ybbP	1	0	0	0	0	0	0	0	0	0	0	0	0	0	1	2	2
67	532388	537511	+	Yes	5124	5	allA allR gcl glxR hyi	3	2	1	0	0	1	0	0	1	0	0	0	0	0	2	5	5
68	543191	544581	-		1391	2	allC allE	2	0	0	0	0	0	0	0	0	0	0	0	0	0	1	2	2
69	553872	554558	-	Yes	687	2	lpxH ppiB	0	2	0	0	0	1	2	2	0	0	0	0	0	0	1	2	2
70	556626	557781	-		1156	2	folD ybcJ	0	1	1	0	0	0	0	0	1	0	0	0	0	0	1	2	2
71	566828	568708	+	Yes	1881	3	emrE insE1 insF1	2	1	0	0	0	0	0	0	0	0	0	0	0	0	1	3	3
72	571363	572349	+		987	2	ybcL ybcM	1	0	1	0	0	0	0	0	0	0	0	0	0	0	1	2	2
73	603374	606223	-	Yes	2850	4	nfsB ybdF ybdG ybdJ	3	0	1	0	0	1	1	1	2	1	0	0	0	0	2	4	4
74	638880	641378	+	Yes	2499	2	ahpC ahpF	2	0	1	1	0	0	1	1	3	1	0	0	0	0	2	2	2
75	652598	654579	+		1982	2	citA citB	2	0	0	0	0	0	0	0	0	0	0	0	0	0	1	2	2
76	656526	657548	+	Yes	1023	2	cspE pagP	3	0	0	0	0	0	0	1	1	0	1	0	0	0	1	2	2
77	661596	669072	-	Yes	7477	8	dacA lipB mrdA mrdB rlmH rlpA rsfS ybeD	3	3	2	0	1	3	5	4	5	2	0	0	0	0	3	8	8
78	671541	674922	-	Yes	3382	3	holA leuS lptE	1	1	2	0	0	0	1	0	0	0	0	0	0	0	1	3	3
79	684493	689051	-	Yes	4559	5	gltI gltJ gltK gltL insH1	3	0	0	0	0	2	0	0	1	0	0	0	0	0	2	5	5
80	689296	693469	-		4174	4	lnt ybeX ybeY ybeZ	1	1	1	0	2	2	2	1	2	0	0	0	0	0	1	4	4
81	696396	697270	-	Yes	875	7	glnU glnV glnW glnX leuW metT metU	1	0	1	0	3	0	5	1	1	0	1	0	0	1	1	7	7
82	697471	703706	-		6236	5	asnB nagA nagB nagC umpH	2	2	1	0	2	3	0	0	3	1	0	0	1	0	2	5	5
83	710155	712843	-	Yes	2689	5	fldA fur uof ybfE ybfF	4	1	2	1	2	0	3	0	1	1	0	0	0	0	2	5	5
84	712680	715243	+		2564	2	pgm seqA	1	1	2	0	1	0	1	0	0	0	0	0	0	0	1	2	2
85	720990	724739	-		3750	3	kdpC kdpD kdpE	5	0	0	0	0	0	0	0	0	0	0	0	0	0	1	3	3
86	754954	758487	+		3534	4	sdhA sdhB sdhC sdhD	2	0	0	1	0	1	0	0	1	0	0	0	0	0	1	4	4
87	758553	765148	+		6596	4	sucA sucB sucC sucD	2	1	1	3	1	1	0	0	2	0	0	0	0	0	1	4	4
88	771169	774648	+	Yes	3480	4	cydA cydB cydX ybgE	2	0	2	0	0	1	5	2	1	0	0	0	0	0	2	4	4
89	774710	780434	+	Yes	5725	7	pal tolA tolB tolQ tolR ybgC ybgF	3	0	4	3	0	0	1	1	2	1	0	0	0	0	2	7	7
90	780511	781685	+	Yes	1175	7	lysQ lysT lysW lysY lysZ valT valZ	1	0	0	0	0	0	3	0	0	0	0	0	0	0	1	7	7
91	782002	783942	+		1941	2	nadA pnuC	2	0	0	0	0	0	0	0	0	0	0	0	0	0	1	2	2
92	783840	785462	-		1623	2	ybgS zitB	3	0	0	0	0	1	0	0	1	0	0	0	0	0	2	2	2
93	786791	792086	-	Yes	5296	5	galE galK galM galT gpmA	2	2	1	0	0	1	0	1	2	0	1	0	0	1	2	5	5
94	792262	794662	-		2401	2	modE modF	1	1	0	0	0	0	0	0	0	0	0	0	0	0	1	2	2
95	795061	797717	+		2657	3	modA modB modC	1	0	1	0	1	1	0	0	0	0	0	0	0	0	1	3	3
96	807396	809291	-	Yes	1896	2	bioA ybhB	1	1	0	0	0	0	0	0	1	0	0	0	0	0	1	2	2
97	816827	820631	+		3805	6	moaA moaB moaC moaD moaE ybhL	1	2	0	0	0	1	0	0	2	0	0	0	0	0	2	6	6
98	824939	830670	-	Yes	5732	5	ybhF ybhG ybhR ybhS ybiH	3	0	0	0	0	0	0	0	0	0	0	0	0	0	1	5	5
99	833042	837624	+	Yes	4583	3	dinG ybiB ybiC	2	1	0	0	0	3	0	0	3	0	0	0	0	0	3	3	3
100	837435	838483	-	Yes	1049	2	ybiI ybiJ	2	0	0	0	0	0	1	0	0	0	0	0	0	0	1	2	2
101	845560	850130	-	Yes	4571	5	dps glnH glnP glnQ rhtA	3	1	1	0	3	5	0	0	5	0	0	0	0	0	4	5	5
102	850979	855869	-	Yes	4891	3	ldtB mntS ybiP	4	0	1	0	0	0	1	1	1	1	0	0	1	0	2	3	3
103	853073	854807	+		1735	2	mntR ybiR	3	1	0	0	0	0	1	0	0	0	0	0	0	0	1	2	2
104	864282	866394	-		2113	2	moeA moeB	1	0	0	0	0	1	0	0	1	0	0	0	0	0	1	2	2
105	881931	887364	-	Yes	5434	5	deoR ybjG ybjH ybjI ybjJ	2	0	2	0	0	0	2	0	1	0	0	0	1	0	2	5	5
106	887976	889993	-		2018	2	rybB ybjL	2	0	2	0	0	0	0	0	0	0	0	0	0	0	1	2	2
107	890805	893478	+		2674	4	nfsA rimK ybjC ybjN	3	0	1	0	0	1	3	0	1	1	0	0	0	0	2	4	4
108	900690	904494	-		3805	5	artI artM artP artQ ybjP	3	0	1	0	2	4	0	0	3	1	0	0	0	0	2	5	5
109	911141	913846	-		2706	2	hcp hcr	1	0	2	0	0	0	0	0	0	0	0	0	0	0	1	2	2
110	922359	925598	+	Yes	3240	2	clpA clpS	2	0	2	0	0	1	1	0	1	0	0	0	0	0	1	2	2
111	925843	927527	-	Yes	1685	4	aat cydC infA serW	3	0	2	0	0	0	1	1	1	0	1	0	0	0	2	4	4
112	939247	940766	+	Yes	1520	2	rarA serS	2	1	0	0	0	1	2	0	1	0	0	0	0	0	1	2	2
113	940822	944928	+		4107	3	dmsA dmsB dmsC	2	0	1	0	0	0	0	0	0	0	0	0	0	0	1	3	3
114	951203	954503	-	Yes	3301	2	focA pflB	2	0	1	3	0	0	2	0	1	1	1	0	0	0	1	2	2
115	956735	960164	+	Yes	3430	3	aroA serC ycaP	3	0	0	0	0	1	1	0	2	0	0	0	0	0	2	3	3
116	961162	964164	+	Yes	3003	3	cmk ihfB rpsA	4	0	1	1	0	1	6	0	2	1	0	0	1	0	2	3	3
117	966593	969406	+	Yes	2814	3	lpxK msbA ycaQ	1	0	2	0	0	0	2	1	0	0	0	0	0	0	1	3	3
118	970643	971644	+		1002	2	kdsB ycaR	0	1	0	0	0	0	0	0	1	0	0	0	0	0	1	2	2
119	973497	980816	+		7320	4	mukB mukE mukF smtA	2	1	3	0	0	0	0	2	1	0	0	0	1	0	1	4	4
120	982931	984506	+		1576	2	ycbK ycbL	2	1	0	0	1	1	1	0	2	1	0	0	1	0	1	2	2
121	984355	987092	-	Yes	2738	2	aspC ompF	0	2	0	0	4	3	3	1	3	4	0	1	0	0	3	2	2
122	987544	990414	-	Yes	2871	2	asnS pncB	3	1	0	0	0	1	1	0	2	0	1	0	0	1	2	2	2
123	1010923	1015514	+		4592	4	pqiA pqiB pqiC uup	2	0	2	0	0	0	1	0	1	0	0	0	0	0	1	4	4
124	1015896	1020949	-	Yes	5054	4	fabA ompA sulA ycbZ	3	2	2	0	0	1	0	0	2	0	0	0	0	0	2	4	4
125	1028357	1029997	-	Yes	1641	2	hspQ rlmI	3	0	0	0	0	0	2	0	0	0	0	0	0	0	1	2	2
126	1030252	1031717	-	Yes	1466	3	serT tusE yccA	2	1	1	0	0	0	0	1	1	0	0	0	0	0	2	3	3
127	1051945	1052277	+	Yes	333	2	gnsA ymcE	1	1	0	0	0	0	0	0	1	0	0	0	0	0	1	2	2
128	1062452	1064037	-		1586	2	cbpA cbpM	2	0	0	0	0	0	0	0	0	0	0	0	0	0	1	2	2
129	1066828	1067983	-		1156	2	wrbA yccJ	0	1	1	0	0	1	0	0	1	0	0	0	0	0	1	2	2
130	1068416	1070435	-		2020	3	rutE rutF rutG	2	0	2	0	0	0	0	0	0	0	0	0	0	0	1	3	3
131	1097778	1100845	+		3068	4	ghrA ycdX ycdY ycdZ	3	1	0	0	0	1	1	0	1	0	0	0	0	0	1	4	4
132	1104235	1104947	+		713	2	csgA csgB	1	0	0	0	0	0	0	0	0	0	0	0	0	0	1	2	2
133	1109276	1113561	+		4286	2	opgG opgH	0	1	0	0	0	0	1	0	0	0	0	0	0	0	1	2	2
134	1113530	1124081	-	Yes	10552	12	bssS dinI grxB lpxL mdtG msyB pyrC solA yceB yceI yceJ yceO	9	3	3	0	1	3	1	0	7	2	0	0	0	0	8	12	12
135	1125466	1129410	+	Yes	3945	4	murJ rimJ yceH yceM	3	0	0	0	0	0	0	0	1	0	0	0	0	0	1	4	4
136	1129377	1130885	-		1509	3	flgA flgM flgN	1	0	0	0	0	0	6	3	0	1	2	0	2	1	1	3	3
137	1146589	1157649	+	Yes	11061	15	acpP fabD fabF fabG fabH holB pabC plsX psrD ptsG rpmF tmk yceD yceG ycfH	12	2	4	4	0	1	3	3	4	5	3	0	0	0	4	15	15
138	1161824	1165731	+	Yes	3908	6	hinT lpoB nagZ thiK ycfL ycfP	2	1	1	0	1	4	0	0	5	1	0	0	0	0	1	6	6
139	1178009	1180428	+		2420	3	cobB lolE nagK	3	0	1	0	0	1	0	0	1	0	0	0	0	0	1	3	3
140	1181745	1185660	-	Yes	3916	4	potA potB potC potD	2	0	2	2	0	1	0	1	0	0	1	0	0	0	1	4	4
141	1187073	1190483	-		3411	3	phoP phoQ roxA	1	2	0	0	0	0	0	0	0	0	1	0	0	0	1	3	3
142	1190574	1193802	-		3229	3	hflD mnmA purB	1	0	0	0	0	0	3	1	1	0	0	0	0	0	1	3	3
143	1215751	1217105	+		1355	4	ariR ycgZ ymgA ymgC	1	0	0	0	0	0	0	0	0	0	0	0	0	0	1	4	4
144	1222263	1223097	-	Yes	835	3	ymgD ymgG ymgI	1	0	1	0	0	0	0	0	0	0	0	0	0	0	1	3	3
145	1224225	1226139	-		1915	3	minC minD minE	0	1	1	2	0	1	0	0	1	0	0	0	0	0	1	3	3
146	1226480	1229413	+		2934	4	ycgJ ycgL ycgM ycgN	3	1	1	0	0	2	1	1	1	0	0	0	0	0	3	4	4
147	1232467	1234766	-		2300	2	dsbB nhaB	2	0	0	0	0	0	0	0	1	1	0	0	0	0	2	2	2
148	1237508	1240087	+		2580	2	dadA dadX	1	1	0	0	0	1	0	0	1	0	0	0	0	1	1	2	2
149	1243127	1245029	+	Yes	1903	2	emtA ymgE	1	1	1	0	0	0	0	0	0	1	0	0	0	0	2	2	2
150	1247655	1250907	-		3253	3	dhaK dhaL dhaM	1	0	0	0	0	0	0	0	0	0	0	0	0	0	2	3	3
151	1256635	1258542	-	Yes	1908	2	pth ychF	0	2	1	0	0	1	1	0	1	0	0	0	0	0	1	2	2
152	1259081	1263536	-	Yes	4456	4	dauA ispE lolB prs	2	2	1	0	0	0	6	2	1	2	2	0	0	0	2	4	4
153	1269621	1271896	-	Yes	2276	3	chaA ldrB ldrC	0	1	0	0	1	1	0	0	1	0	0	0	0	0	2	3	3
154	1272094	1273243	+		1150	2	chaB chaC	2	0	0	0	0	0	0	0	0	0	0	0	0	0	1	2	2
155	1275089	1277861	-		2773	2	narL narX	3	0	3	1	0	0	0	2	0	0	0	0	0	1	1	2	2
156	1279806	1286569	+		6764	4	narG narH narI narJ	2	0	0	0	0	0	6	0	0	0	0	0	0	0	1	4	4
157	1286712	1289177	-	Yes	2466	6	purU rttR tpr tyrT tyrV ychJ	3	0	1	0	1	0	3	2	1	1	2	0	0	0	2	6	6
158	1286890	1289177	-	Yes	2288	6	purU rttR tpr tyrT tyrV ychJ	3	0	1	0	0	0	0	0	0	0	0	0	0	0	1	6	6
159	1290176	1292419	+	Yes	2244	2	galU rssB	2	1	0	3	0	1	0	0	1	0	1	0	0	0	1	2	2
160	1299471	1306803	+	Yes	7333	5	oppA oppB oppC oppD oppF	3	0	0	2	1	1	11	8	2	1	2	0	0	0	1	5	5
161	1306772	1308672	-		1901	2	clsA yciU	2	0	0	0	0	0	0	0	1	0	0	0	0	1	1	2	2
162	1308962	1310892	-	Yes	1931	2	kch yciI	1	1	0	0	0	1	0	0	1	0	0	0	0	0	2	2	2
163	1311814	1313697	-		1884	3	yciA yciB yciC	2	0	1	0	0	0	0	1	0	0	0	0	0	0	2	3	3
164	1314666	1316092	-		1427	3	yciE yciF yciG	0	0	1	0	0	0	0	0	0	0	0	0	0	0	2	3	3
165	1316382	1319944	-	Yes	3563	4	trpA trpB trpC trpD	1	0	0	0	0	0	0	0	0	0	0	0	0	0	1	4	4
166	1323187	1327761	+	Yes	4575	4	rluB yciO yciQ yciV	4	0	1	1	0	1	1	1	1	0	1	0	0	0	1	4	4
167	1335075	1335696	+		622	2	yciX ymiA	1	0	1	0	0	0	0	0	0	0	0	0	0	0	1	2	2
168	1341869	1343018	+		1150	2	pyrF yciH	1	0	0	0	0	0	3	0	1	0	0	0	0	0	1	2	2
169	1342986	1344637	-	Yes	1652	3	osmB yciT yciZ	4	0	0	0	0	1	0	1	2	1	0	0	0	0	2	3	3
170	1346936	1351121	-	Yes	4186	3	fabI rnb yciW	3	1	1	0	0	0	0	0	1	1	0	0	0	0	2	3	3
171	1361051	1362514	+		1464	2	puuD puuR	2	0	0	0	0	0	0	0	0	0	0	0	0	0	1	2	2
172	1368038	1370042	+	Yes	2005	5	pspA pspB pspC pspD pspE	0	2	0	0	0	0	0	0	2	0	0	0	0	0	2	5	5
173	1384068	1388304	+		4237	3	tyrR ycjF ycjX	0	2	0	0	1	1	0	0	1	0	0	0	0	0	2	3	3
174	1396084	1397655	+	Yes	1572	2	insH1 ynaJ	1	1	0	0	0	0	0	0	1	0	0	0	0	0	1	2	2
175	1397627	1400285	-	Yes	2659	4	abgT fnr ogt uspE	1	2	1	0	1	1	2	0	2	2	0	0	0	0	2	4	4
176	1407960	1409249	+	Yes	1290	2	fnrS ydaN	2	0	0	0	0	0	0	0	0	0	0	0	0	0	1	2	2
177	1410927	1412319	-	Yes	1393	2	intR ttcA	2	0	1	0	0	0	0	1	1	1	1	0	0	0	1	2	2
178	1441259	1443510	-		2252	2	hslJ ldhA	2	0	3	1	0	1	0	0	2	0	0	0	0	0	2	2	2
179	1443007	1446378	+		3372	3	ydbH ydbL ynbE	2	0	0	0	0	0	0	0	0	0	0	0	0	0	1	3	3
180	1461405	1465127	+		3723	4	paaJ paaK paaX paaY	2	0	0	0	0	0	0	0	0	0	0	0	0	0	1	4	4
181	1490875	1492171	+		1297	3	cybB sokB ydcA	0	1	1	0	0	0	0	0	1	0	0	0	0	0	1	3	3
182	1496777	1498907	+		2131	2	opgD ydcH	2	1	1	0	0	1	0	0	1	0	0	0	0	0	2	2	2
183	1517262	1517918	+	Yes	657	2	ydcX ydcY	2	1	0	0	0	0	1	0	1	0	0	0	0	0	1	2	2
184	1517694	1518873	-		1180	2	mnaT ydcZ	1	0	0	0	0	0	0	0	0	0	0	0	0	0	1	2	2
185	1518998	1520957	+		1960	2	curA mcbR	2	0	0	0	0	1	0	1	1	0	0	0	0	0	2	2	2
186	1547371	1552044	+		4674	3	fdnG fdnH fdnI	1	0	1	0	0	0	0	0	0	0	0	0	0	0	1	3	3
187	1552007	1553898	-		1892	2	adhP yddM	2	0	0	0	0	0	1	0	0	0	0	0	0	0	2	2	2
188	1553937	1556339	-	Yes	2403	3	bdm maeA sra	2	0	1	0	0	0	0	0	1	0	1	0	1	0	2	3	3
189	1568899	1572073	-		3175	2	gadB gadC	1	0	0	0	0	0	0	0	0	0	0	0	0	0	1	2	2
190	1619092	1620239	+		1148	3	marA marB marR	1	0	0	0	0	0	1	0	1	0	0	0	0	0	1	3	3
191	1622816	1623877	-		1062	2	dgcZ mgrR	1	0	1	0	0	0	0	0	0	0	0	0	0	0	1	2	2
192	1627426	1629076	+	Yes	1651	2	rspR ydfG	2	1	0	0	0	1	1	0	0	1	0	0	0	0	2	2	2
193	1645028	1646235	-		1208	3	hokD relB relE	1	1	0	0	0	0	0	0	1	1	0	0	0	0	1	3	3
194	1648436	1649439	+	Yes	1004	4	dicF ydfA ydfB ydfC	1	0	0	0	0	0	0	0	0	0	0	0	0	0	1	4	4
195	1655708	1656859	+		1152	2	speG ynfB	1	1	0	0	0	0	1	0	1	1	0	0	0	0	1	2	2
196	1663617	1665173	+	Yes	1557	2	dmsD ynfH	3	0	0	0	0	0	0	1	1	0	0	0	0	0	1	2	2
197	1666450	1669616	-	Yes	3167	3	mlc ynfK ynfL	4	1	0	0	0	0	1	1	0	0	0	0	0	0	1	3	3
198	1672783	1673778	-		996	2	mdtI mdtJ	1	0	0	0	0	0	1	0	0	0	0	0	0	0	1	2	2
199	1674941	1678014	-		3074	2	pntA pntB	0	1	0	0	0	0	0	0	0	0	0	0	0	0	1	2	2
200	1685003	1688447	-	Yes	3445	2	fumA fumC	2	0	0	1	0	2	0	0	2	0	0	0	0	0	2	2	2
201	1688544	1691403	+		2860	2	manA ydgA	1	1	0	1	0	1	0	0	2	0	0	0	0	0	1	2	2
202	1696415	1699241	-	Yes	2827	3	hdhA malI uidR	4	1	0	0	0	1	1	2	2	1	0	0	0	0	2	3	3
203	1699312	1703270	+	Yes	3959	3	add malX malY	2	1	0	0	0	0	0	0	1	0	0	0	0	0	1	3	3
204	1714986	1719693	-	Yes	4708	5	anmK mliC pdxH pdxY tyrS	3	1	0	0	0	1	1	0	2	0	0	0	0	0	3	5	5
205	1726022	1728279	+	Yes	2258	3	gloA nemA nemR	3	1	0	0	0	0	0	0	1	0	0	0	0	0	1	3	3
206	1736082	1743456	-	Yes	7375	4	ribC ydhB ydhP ynhF	6	1	1	0	0	1	0	0	1	1	0	0	0	0	3	4	4
207	1739879	1742598	+		2720	2	cfa ydhC	2	0	0	0	1	2	5	0	2	0	0	0	1	1	1	2	2
208	1746416	1747039	+	Yes	624	3	valV valW ydhR	1	1	0	0	0	0	6	3	0	1	1	0	0	0	1	3	3
209	1757671	1764418	-		6748	7	ldtE sufA sufB sufC sufD sufE sufS	2	1	0	0	0	0	1	1	0	0	0	0	0	0	1	7	7
210	1765143	1768914	-		3772	2	menI ydiJ	4	0	1	0	0	0	0	0	0	0	0	0	0	0	1	2	2
211	1768976	1770477	+	Yes	1502	2	rprA ydiK	2	0	1	0	0	0	0	0	0	0	0	0	0	0	2	2	2
212	1774570	1775484	+	Yes	915	2	aroD ydiB	1	0	0	0	0	1	0	0	1	0	0	0	0	0	1	2	2
213	1787414	1789514	+		2101	2	aroH ppsR	3	0	0	0	0	0	0	0	0	0	0	0	0	0	1	2	2
214	1792222	1799000	-	Yes	6779	7	btuC btuD btuE ihfA nlpC pheS pheT	5	2	0	0	0	0	1	1	2	0	0	0	0	0	2	7	7
215	1799357	1802805	-	Yes	3449	4	infC rplT rpmI thrS	1	2	1	2	0	1	1	0	1	0	0	0	0	0	1	4	4
216	1807374	1808696	+		1323	2	ydiZ yniA	1	0	0	0	0	0	0	0	0	0	0	0	0	0	1	2	2
217	1821228	1822283	-	Yes	1056	2	chbB osmE	1	1	0	0	0	0	0	0	1	0	0	0	1	0	2	2	2
218	1822427	1824452	+	Yes	2026	2	cho nadE	1	1	0	0	0	1	0	0	1	0	0	0	0	0	2	2	2
219	1844921	1848701	-		3781	3	selD topB ydjA	0	2	0	0	0	1	1	0	1	0	0	0	0	0	1	3	3
220	1850834	1852573	+		1740	2	ansA pncA	0	1	1	0	0	0	0	0	1	0	0	0	0	0	1	2	2
221	1861660	1862476	-		817	2	msrB yeaC	1	1	0	0	0	0	0	0	0	0	0	0	0	0	1	2	2
222	1862525	1864785	+	Yes	2261	2	gapA yeaD	2	2	0	0	1	2	0	0	3	0	0	1	0	0	2	2	2
223	1864739	1866646	-	Yes	1908	2	mipA yeaE	2	1	0	0	0	1	1	0	1	0	0	0	0	0	2	2	2
224	1866746	1870276	+	Yes	3531	2	yeaG yeaH	1	0	0	0	0	0	0	0	0	1	0	0	1	0	1	2	2
225	1871970	1874843	+	Yes	2874	3	yeaJ yeaK yeaL	4	1	0	0	1	0	0	1	1	0	0	0	0	0	2	3	3
226	1875649	1877301	+	Yes	1653	2	yeaN yeaO	2	0	2	0	0	0	0	0	0	0	0	0	0	0	1	2	2
227	1877667	1878996	+	Yes	1330	3	yeaP yoaJ yoaK	1	0	0	0	0	0	0	0	0	0	0	0	0	0	1	3	3
228	1878964	1879994	-	Yes	1031	3	yeaQ yeaR yoaG	1	1	0	0	0	0	0	0	1	0	0	0	0	0	2	3	3
229	1880089	1881849	-		1761	2	dmlR leuE	2	0	0	0	0	0	0	0	0	0	0	0	0	0	1	2	2
230	1886809	1888601	-		1793	2	fadD rnd	2	0	1	0	0	1	0	0	1	0	0	0	0	0	1	2	2
231	1889900	1893255	-		3356	3	tsaB yeaY yoaA	1	1	1	0	0	0	1	1	0	0	0	0	0	0	1	3	3
232	1893335	1894497	+	Yes	1163	2	yoaB yoaC	2	1	0	0	0	1	0	0	2	0	0	0	0	0	2	2	2
233	1894756	1898334	+	Yes	3579	3	nudL pabB sdaA	4	1	0	0	0	1	1	1	0	1	0	0	0	0	1	3	3
234	1901934	1905324	+	Yes	3391	4	manX manY manZ yobD	1	1	0	1	0	0	0	0	1	0	0	0	0	0	2	4	4
235	1906214	1908792	-	Yes	2579	5	cspC mgrB rlmA yebO yobF	3	2	0	0	0	1	3	1	1	0	0	0	0	0	3	5	5
236	1911647	1916166	-	Yes	4520	4	htpX msrC prc proQ	3	1	3	0	0	1	4	0	0	1	0	0	1	0	2	4	4
237	1920194	1922050	+		1857	2	rsmF yebV	1	0	3	0	0	0	0	1	0	0	0	0	0	0	1	2	2
238	1923291	1925307	-		2017	3	yebY yebZ yobA	1	1	0	0	0	0	2	1	1	0	0	0	0	0	1	3	3
239	1929917	1930776	-		860	2	yebF yebG	0	1	1	0	0	0	2	1	2	1	0	0	0	0	2	2	2
240	1932079	1933140	-	Yes	1062	2	eda edd	1	0	1	1	0	1	0	0	1	0	0	0	0	0	1	2	2
241	1936589	1939222	+	Yes	2634	2	pykA yebK	0	1	1	1	0	1	0	0	1	1	0	0	0	0	1	2	2
242	1939094	1942614	-		3521	3	lpxM mepM znuA	3	0	2	0	0	1	1	1	2	1	0	0	0	0	2	3	3
243	1946817	1950702	-		3886	4	aspS nudB ruvC yebC	1	1	2	1	0	1	0	5	2	1	0	1	0	0	1	4	4
244	1952235	1954573	+		2339	3	cmoA cmoB yecN	2	0	0	0	0	0	6	0	0	0	0	0	0	0	1	3	3
245	1958441	1959982	-		1542	2	cutC yecM	0	1	2	0	0	1	0	0	1	0	0	0	0	0	1	2	2
246	1966348	1967408	-		1061	2	cheY cheZ	1	0	0	0	0	0	1	0	0	0	0	0	2	0	1	2	2
247	1982486	1986239	-		3754	3	araF araG araH	1	0	1	0	0	0	0	0	0	0	0	0	0	0	1	3	3
248	1987428	1988001	-	Yes	574	2	azuC yecJ	1	1	0	0	0	0	0	0	0	1	0	0	0	0	1	2	2
249	1990910	1992850	-		1941	5	cysT glyW leuZ pgsA yecA	1	2	1	0	1	0	1	0	1	0	0	0	3	0	2	5	5
250	1997018	2001819	-	Yes	4802	6	dcyD fliA fliY fliZ yecC yecS	3	0	0	0	0	1	8	2	1	1	1	0	4	1	2	6	6
251	2003813	2007674	+		3862	4	amyA fliD fliS fliT	3	0	0	0	0	0	0	2	0	0	1	0	1	1	1	4	4
252	2008206	2009747	+		1542	2	yedE yedF	2	0	0	0	0	1	1	1	1	0	0	0	0	0	1	2	2
253	2024594	2025310	-	Yes	717	2	dsrA dsrB	2	0	0	0	0	0	0	0	0	0	0	0	0	0	1	2	2
254	2028141	2029458	-		1318	2	yedI yodC	1	1	1	0	0	0	1	0	0	0	0	0	0	0	1	2	2
255	2032320	2033449	-		1130	2	yedJ yedR	2	0	1	0	0	0	0	0	0	0	0	0	0	0	1	2	2
256	2043414	2044746	+		1333	2	asnT mtfA	3	0	0	0	0	0	1	0	0	1	0	0	1	0	1	2	2
257	2053565	2057617	+	Yes	4053	3	amn shiA yeeN	2	1	0	0	0	1	0	0	1	0	0	0	0	0	3	3	3
258	2057927	2060939	-		3013	3	asnW cbl yeeO	2	0	1	0	0	0	0	1	0	1	0	0	0	0	1	3	3
259	2078988	2081326	-	Yes	2339	3	sbmC yeeA yeeX	5	1	1	0	0	0	0	0	0	0	0	0	0	0	1	3	3
260	2084185	2085552	-	Yes	1368	2	yeeD yeeE	2	0	1	0	0	0	0	1	0	0	0	0	0	0	1	2	2
261	2085648	2087262	-		1615	2	plaP yoeI	1	0	0	0	0	0	4	1	0	0	0	0	0	0	1	2	2
262	2088155	2089731	-	Yes	1577	4	yeeY yeeZ yefM yoeB	0	2	0	0	0	1	0	0	0	0	0	0	0	0	1	4	4
263	2089964	2097303	+	Yes	7340	9	hisA hisB hisC hisD hisF hisG hisH hisI hisL	3	0	1	0	0	0	0	0	1	0	0	0	0	0	2	9	9
264	2099805	2102949	-	Yes	3145	2	gnd insH1	4	1	0	1	0	0	0	0	1	0	0	0	0	0	1	2	2
265	2113335	2115071	-	Yes	1737	2	wcaM wcaN	2	2	1	0	0	2	1	0	1	0	0	0	0	0	2	2	2
266	2152450	2153157	-		708	2	yegK yegL	2	0	0	0	0	0	0	0	0	0	0	0	0	0	1	2	2
267	2153310	2153781	+		472	2	sibA sibB	1	0	1	0	0	0	0	0	0	0	0	0	0	0	2	2	2
268	2164195	2165055	+	Yes	861	2	baeR baeS	2	0	0	0	0	0	0	0	0	0	0	0	0	0	1	2	2
269	2165592	2167199	+		1608	2	cyaR yegQ	1	0	2	0	0	0	0	0	0	0	0	0	0	0	2	2	2
270	2167264	2168345	-	Yes	1082	2	ogrK yegR	2	0	0	0	0	0	0	0	0	0	0	0	0	0	1	2	2
271	2171800	2177233	-		5434	5	gatA gatB gatD gatY gatZ	0	1	1	0	1	3	5	0	2	0	0	0	0	0	2	5	5
272	2191618	2192274	-		657	2	yehC yehD	0	0	1	0	0	0	0	0	0	0	0	0	0	0	1	2	2
273	2192445	2194199	-	Yes	1755	2	mrp yehE	1	1	0	0	0	0	0	1	1	1	0	0	0	0	2	2	2
274	2211687	2214671	-		2985	3	yehS yehT yehU	3	0	1	0	0	1	0	0	1	0	0	0	0	0	1	3	3
275	2230602	2232769	+	Yes	2168	3	cdd yohJ yohK	1	1	2	0	1	0	0	0	0	0	1	0	0	0	1	3	3
276	2233973	2236663	+		2691	2	preA preT	2	0	0	0	0	0	0	0	0	0	0	0	0	0	1	2	2
277	2247015	2249642	-		2628	2	lysP yeiE	1	1	2	0	0	0	0	0	0	0	0	0	0	0	1	2	2
278	2250806	2252833	+		2028	2	nfo yeiI	0	1	0	0	0	0	0	0	0	0	0	0	0	0	3	2	2
279	2259535	2263593	-		4059	3	fruA fruB fruK	2	0	2	0	0	0	0	0	0	1	0	0	1	0	2	3	3
280	2264822	2266069	+	Yes	1248	2	setB yeiP	1	1	0	0	0	0	1	0	0	0	0	0	0	0	2	2	2
281	2267795	2269627	+		1833	2	lpxT yeiR	2	0	0	0	0	0	2	0	1	0	0	0	0	0	1	2	2
282	2278524	2280544	-		2021	2	bcr rsuA	1	0	0	0	0	0	0	0	0	0	0	0	0	0	1	2	2
283	2280607	2282846	+	Yes	2240	2	rplY yejH	3	0	0	0	0	0	1	0	0	0	0	0	0	0	1	2	2
284	2282816	2290108	-	Yes	7293	2	insH1 yejK	6	1	4	0	1	0	1	0	0	0	0	0	0	1	2	2	2
285	2283962	2286330	+	Yes	2369	3	proL yejL yejM	3	0	2	0	0	0	2	1	0	1	0	0	0	0	1	3	3
286	2313452	2316985	+	Yes	3534	2	rcsB rcsD	3	0	0	0	2	1	0	0	3	1	0	0	0	0	1	2	2
287	2344757	2348821	+		4065	3	nrdA nrdB yfaE	1	1	0	0	0	0	1	3	0	0	0	0	0	0	1	3	3
288	2349897	2352495	-		2599	2	glpQ glpT	1	1	1	0	0	1	0	0	1	0	0	0	0	0	1	2	2
289	2352582	2356756	+		4175	3	glpA glpB glpC	1	0	0	0	0	0	0	0	0	0	0	0	0	0	1	3	3
290	2357551	2358039	+	Yes	489	2	yfaD ypaA	1	0	0	0	0	0	0	0	1	0	0	0	0	0	1	2	2
291	2362391	2364334	-		1944	2	yfaY yfaZ	2	1	0	0	0	0	1	0	2	1	0	0	0	0	2	2	2
292	2374889	2377001	-		2113	4	menB menC menE menH	2	0	1	0	1	0	1	2	0	0	0	0	0	0	1	4	4
293	2380673	2381565	-		893	2	elaA elaB	1	1	0	0	0	0	0	0	1	0	0	0	0	0	1	2	2
294	2389998	2392236	-		2239	2	nuoM nuoN	2	0	0	0	0	0	0	0	0	0	0	0	0	0	1	2	2
295	2407508	2409520	+		2013	2	alaA yfbR	2	0	0	0	1	1	0	0	2	1	0	0	0	0	2	2	2
296	2409345	2413290	-	Yes	3946	4	yfbS yfbT yfbU yfbV	5	0	0	0	0	1	0	0	1	0	0	0	0	0	3	4	4
297	2413246	2416960	+		3715	2	ackA pta	1	0	2	2	0	1	1	2	1	3	0	0	1	0	2	2	2
298	2418605	2420573	-	Yes	1969	3	yfcD yfcE yfcF	2	1	0	0	0	0	2	0	1	0	0	0	0	0	1	3	3
299	2420591	2422775	+	Yes	2185	3	folX yfcG yfcH	1	1	1	0	1	1	0	0	1	1	0	0	0	0	2	3	3
300	2423701	2427937	-	Yes	4237	5	argT hisJ hisM hisP hisQ	2	1	0	0	0	0	0	0	0	0	0	0	0	0	2	5	5
301	2428023	2437932	-	Yes	9910	10	accD cvpA dedA dedD folC pdxB purF truA ubiX usg	9	2	3	0	1	2	3	1	4	4	0	0	0	0	7	10	10
302	2443783	2448472	-	Yes	4690	6	aroC epmC mepA prmB yfcA yfcL	1	1	4	1	0	1	1	0	0	2	1	0	0	0	1	6	6
303	2456278	2460510	-		4233	3	fadI fadJ sixA	4	0	1	0	0	0	0	0	1	0	0	0	0	0	1	3	3
304	2465272	2466310	+		1039	2	argW yfdC	3	0	0	0	0	0	0	0	0	0	0	0	0	0	1	2	2
305	2476184	2476597	+	Yes	414	2	pawZ torI	2	0	0	0	0	0	0	0	0	0	0	0	0	0	1	2	2
306	2477820	2480583	+	Yes	2764	2	dsdA dsdX	0	1	0	0	0	0	0	0	1	0	0	0	0	0	1	2	2
307	2518395	2519242	+		848	2	yfeC yfeD	3	0	0	0	0	0	0	0	0	0	0	0	0	0	1	2	2
308	2520921	2521362	+	Yes	442	4	lysV valU valX valY	1	0	0	0	2	0	0	0	0	0	0	0	0	0	1	4	4
309	2531423	2536388	+	Yes	4966	5	crr cysK cysZ ptsH ptsI	4	2	3	1	1	1	3	0	4	2	0	0	0	0	4	5	5
310	2539662	2543558	-		3897	4	cysA cysP cysU cysW	2	0	0	0	0	0	0	0	0	0	0	0	1	0	1	4	4
311	2543679	2545675	-	Yes	1997	2	murR ucpA	1	1	1	0	0	2	1	0	2	0	0	0	0	0	1	2	2
312	2545732	2549628	+	Yes	3897	3	murP murQ yfeW	2	0	0	0	0	0	0	0	0	0	0	0	0	0	1	3	3
313	2555186	2558810	-		3625	4	eutB eutC eutK eutL	2	0	0	0	0	0	0	0	0	0	0	0	0	0	1	4	4
314	2563815	2564427	+		613	2	yffQ yffR	1	0	1	0	0	0	0	0	0	0	0	0	0	0	1	2	2
315	2572122	2572846	-		725	2	eutD eutM	1	0	0	0	0	0	0	0	0	0	0	0	0	0	1	2	2
316	2578589	2581778	+		3190	2	talA tktB	1	0	0	0	0	0	0	0	0	0	0	0	0	0	1	2	2
317	2583474	2585567	-	Yes	2094	2	aegA nudK	2	1	2	0	0	0	0	0	0	0	0	0	0	0	1	2	2
318	2585567	2590748	+		5182	2	acrD narQ	5	0	2	0	0	0	0	0	0	0	0	0	0	0	1	2	2
319	2591131	2593061	+		1931	3	dapE yffB ypfN	2	2	2	0	0	0	0	0	1	0	0	0	0	0	1	3	3
320	2592977	2596784	-		3808	3	tmcA ypfH ypfJ	4	0	1	0	0	0	0	0	0	1	0	0	0	0	1	3	3
321	2596859	2599916	-	Yes	3058	3	bamC dapA purC	2	1	1	0	0	0	4	1	1	0	0	0	0	0	2	3	3
322	2599806	2600994	+	Yes	1189	2	bcp gcvR	1	2	0	2	0	0	0	1	0	0	0	0	0	0	1	2	2
323	2615819	2618003	+		2185	2	bepA yfgD	2	0	1	1	0	0	0	0	1	0	0	0	0	0	1	2	2
324	2617962	2620909	-	Yes	2948	3	hda upp uraA	1	1	0	0	0	0	0	0	0	2	0	0	0	0	3	3	3
325	2621152	2622916	+		1765	2	purM purN	2	0	0	0	0	1	0	0	1	0	0	0	0	0	1	2	2
326	2622977	2626695	+		3719	2	ppk ppx	3	0	0	0	0	0	0	0	1	0	0	0	0	0	1	2	2
327	2630902	2634105	-		3204	2	guaA guaB	1	1	0	1	0	0	2	2	0	1	0	0	0	0	1	2	2
328	2635531	2643004	-	Yes	7474	7	bamB der hisS ispG rodZ yfgJ yfgM	3	1	4	0	0	0	2	2	1	0	0	0	0	0	3	7	7
329	2643084	2652325	-	Yes	9242	4	ndk pbpC rlmN yfhM	10	1	1	0	0	1	2	1	1	2	0	1	0	0	3	4	4
330	2654130	2663347	-	Yes	9218	11	fdx hscA hscB iscA iscR iscS iscU iscX pepB sseB trmJ	2	3	3	3	4	0	4	0	5	4	2	0	0	0	3	11	11
331	2666492	2668967	-	Yes	2476	3	hcaR hcaT iroK	2	0	0	0	0	0	0	1	0	0	0	0	0	0	1	3	3
332	2673036	2673811	+		776	2	hcaD yphA	2	0	0	0	0	0	0	0	0	0	0	0	0	0	1	2	2
333	2687027	2691123	-	Yes	4097	4	glnB glrK glrR yfhG	5	1	1	1	0	0	0	1	1	0	0	0	0	2	1	4	4
334	2698706	2700102	+		1397	2	yfhH yfhL	2	0	0	0	0	0	1	1	0	0	0	0	0	0	1	2	2
335	2700555	2701812	-	Yes	1258	3	acpS pdxJ recO	0	1	0	0	0	1	0	0	0	0	0	0	0	0	1	3	3
336	2704285	2710230	-		5946	6	lepA lepB rpoE rseA rseB rseC	3	1	1	0	0	2	4	1	3	0	0	0	0	0	2	6	6
337	2717452	2731448	-	Yes	13997	6	gltW kgtP rrfG rrlG rrsG yfiF	4	2	2	0	3	3	8	4	4	1	0	0	0	0	3	6	6
338	2718674	2724468	+	Yes	5795	5	pka pssA trxC yfiM yfiP	6	0	0	0	0	0	2	0	2	2	0	0	0	0	3	5	5
339	2731566	2736974	-	Yes	5409	4	clpB rluD ryfD yfiH	3	2	2	0	0	0	1	0	0	1	1	0	0	0	1	4	4
340	2735959	2738942	+	Yes	2984	4	bamD pheA pheL raiA	4	2	0	0	0	3	0	1	2	1	0	0	0	0	4	4	4
341	2738907	2741201	-		2295	2	aroF tyrA	2	0	0	0	0	0	0	0	1	0	0	0	0	0	1	2	2
342	2744123	2747853	-	Yes	3731	5	ffh rimM rplS rpsP trmD	1	2	0	0	1	0	6	2	1	1	1	0	0	0	1	5	5
343	2747931	2750097	+		2167	2	yfjD ypjD	1	0	2	0	0	0	0	0	0	0	0	0	0	0	1	2	2
344	2750708	2754000	+	Yes	3293	3	bamE nadK recN	3	2	0	0	0	0	4	0	0	1	0	0	1	0	1	3	3
345	2753969	2755186	-		1218	2	ratA ratB	1	1	0	0	0	0	0	0	1	0	0	0	0	0	1	2	2
346	2754831	2756033	+	Yes	1203	2	smpB ssrA	2	0	0	1	0	1	0	0	1	1	0	0	0	0	2	2	2
347	2761186	2765312	-		4127	2	yfjK yfjL	3	0	1	0	0	0	0	0	0	0	0	0	0	0	1	2	2
348	2765722	2767222	+		1501	2	rnlA rnlB	2	0	2	0	0	0	3	1	0	0	0	0	0	0	1	2	2
349	2790909	2796391	+	Yes	5483	5	csiR gabD gabP gabT lhgO	2	0	0	0	0	0	0	0	0	0	0	0	0	0	1	5	5
350	2796239	2797085	-	Yes	847	2	ygaU yqaE	2	1	0	0	1	2	1	0	2	0	0	0	0	0	1	2	2
351	2797101	2798087	+		987	2	ygaP ygaV	2	0	0	0	0	0	0	0	0	0	0	0	0	0	1	2	2
352	2799086	2800533	+		1448	2	alaE ygaM	2	0	0	0	0	1	0	0	1	0	0	0	0	0	2	2	2
353	2800655	2804606	+	Yes	3952	4	nrdE nrdF nrdH nrdI	0	1	0	0	0	0	0	0	0	0	0	0	0	0	1	4	4
354	2804749	2808168	+		3420	3	proV proW proX	0	1	1	2	0	1	0	1	1	1	0	0	1	0	2	3	3
355	2809568	2814190	+	Yes	4623	5	emrA emrB mprA ygaH ygaZ	2	1	2	1	0	1	1	0	1	0	1	0	0	0	2	5	5
356	2814159	2817528	-	Yes	3370	4	gshA luxS yqaA yqaB	2	1	3	1	0	1	3	0	2	0	0	0	1	1	1	4	4
357	2817783	2818700	-		918	5	argQ argV argY argZ serV	1	0	0	0	0	0	2	0	0	1	0	0	0	0	1	5	5
358	2818924	2822090	-		3167	2	alaS csrA	1	1	1	1	0	0	3	3	1	0	1	0	0	1	1	2	2
359	2822663	2825607	-	Yes	2945	3	mltB pncC recA	2	2	0	0	1	1	0	1	2	1	0	0	0	0	2	3	3
360	2825790	2830827	+	Yes	5038	7	srlA srlB srlD srlE srlM srlQ srlR	2	0	1	3	0	2	0	0	1	0	0	0	0	0	2	7	7
361	2842417	2843800	-		1384	3	hycG hycH hycI	2	0	0	0	0	0	1	1	0	0	0	0	0	0	1	3	3
362	2850838	2854326	+	Yes	3489	5	hypA hypB hypC hypD hypE	3	0	5	0	0	0	1	1	0	0	0	0	0	0	1	5	5
363	2866471	2872900	-	Yes	6430	8	ftsB ispD ispF nlpD pcm rpoS truD umpG	4	1	0	0	1	1	6	2	3	1	0	0	0	0	2	8	8
364	2887525	2891963	-		4439	3	cysH cysI cysJ	1	0	0	0	0	0	0	1	0	0	0	0	0	0	1	3	3
365	2892189	2892744	+	Yes	556	2	queD ygcN	1	0	1	0	0	0	3	0	0	0	0	0	0	0	1	2	2
366	2906591	2911368	-	Yes	4778	5	eno mazE mazF mazG pyrG	1	1	2	2	0	0	4	1	1	0	0	0	0	0	1	5	5
367	2918004	2920873	-	Yes	2870	3	gudD gudP gudX	5	0	1	0	0	0	0	0	0	0	0	0	0	0	1	3	3
368	2922421	2925313	-	Yes	2893	5	csrB syd truC yqcA yqcC	1	3	1	0	0	2	4	1	2	0	0	0	0	0	3	5	5
369	2925317	2927708	+	Yes	2392	2	queF ygdH	1	1	0	0	0	1	0	0	0	2	0	0	1	0	1	2	2
370	2927935	2930978	+		3044	2	sdaB sdaC	2	0	1	1	0	1	1	3	1	1	0	0	0	1	2	2	2
371	2931813	2933223	-	Yes	1411	2	fucA fucO	1	0	0	0	0	0	0	0	0	0	0	0	0	0	1	2	2
372	2938512	2940142	+		1631	3	fucK fucR fucU	3	0	0	0	1	0	0	0	1	0	0	0	0	0	2	3	3
373	2940106	2942639	-		2534	3	gcvA rlmM ygdD	3	0	1	0	0	0	0	0	0	1	0	0	0	0	1	3	3
374	2942695	2945033	+	Yes	2339	3	csdA csdE gcvB	1	2	1	0	0	0	1	0	0	0	0	0	0	0	2	3	3
375	2942869	2949063	-		6195	4	amiC mltA tcdA ygdI	3	1	2	0	0	0	1	1	1	0	0	0	0	1	3	4	4
376	2947208	2947715	+	Yes	508	3	metV metW metZ	2	0	0	0	0	0	1	0	0	0	0	0	0	0	1	3	3
377	2950391	2959461	-		9071	4	ptrA recB recC recD	4	0	2	0	0	0	0	0	0	0	0	0	0	0	2	4	4
378	2964312	2969005	-		4694	4	lgt ptsP thyA	1	1	1	0	0	0	2	1	1	0	0	0	0	0	1	4	4
379	2969493	2972706	+	Yes	3214	4	mutH tas ygdQ ygdR	5	1	0	0	0	1	1	0	2	1	0	0	0	0	3	4	4
380	2972637	2976050	-		3414	2	aas lplT	3	0	0	0	0	0	0	0	1	0	0	0	0	0	1	2	2
381	2976101	2976385	-		285	2	omrA omrB	1	0	1	0	0	0	0	0	0	0	0	0	0	0	1	2	2
382	2979747	2981969	-	Yes	2223	2	araE ygeA	3	0	0	0	0	1	0	0	1	0	0	0	0	0	2	2	2
383	2982450	2984195	-		1746	2	kduD kduI	2	0	2	0	0	0	0	0	0	0	0	0	0	0	1	2	2
384	3012393	3015219	-		2827	2	yqeB yqeC	1	0	2	0	0	0	0	0	0	0	0	0	0	0	1	2	2
385	3033612	3041099	-	Yes	7488	7	cptA dsbC lysS prfB recJ sdhE xerD	4	2	1	0	0	3	3	0	4	0	0	0	1	1	2	7	7
386	3045107	3050775	-	Yes	5669	4	gcvH gcvP gcvT ygfF	0	1	1	1	1	2	0	0	2	0	0	0	0	0	4	4	4
387	3051042	3055472	-		4431	4	pepP ubiH ubiI ygfB	0	1	1	0	0	1	1	0	1	0	0	0	0	0	1	4	4
388	3055448	3056165	+		718	2	ssrS zapA	1	1	1	0	0	0	0	2	0	1	0	0	0	0	1	2	2
389	3057127	3059353	-	Yes	2227	2	rpiA serA	2	1	0	0	0	2	2	1	2	1	0	0	0	0	2	2	2
390	3067306	3069892	-	Yes	2587	3	argO mscS yggE	2	2	1	0	0	1	3	0	2	1	0	0	2	1	2	3	3
391	3070118	3073823	-	Yes	3706	3	epd fbaA pgk	0	3	0	4	1	1	5	0	3	2	0	0	0	0	1	3	3
392	3082572	3086409	-	Yes	3838	3	speA speB yqgB	3	0	1	0	0	1	4	0	1	0	0	0	0	0	2	3	3
393	3091068	3094202	+		3135	4	gshB rsmE yqgE yqgF	3	0	0	0	0	1	0	1	1	0	0	0	0	0	2	4	4
394	3095060	3098535	+		3476	5	rdgB yggS yggT yggU yggW	2	0	0	0	0	0	0	0	0	0	0	0	0	0	1	5	5
395	3099648	3103100	-	Yes	3453	4	ansB trmI yggL yggN	4	1	0	2	0	1	2	0	2	3	0	0	2	0	3	4	4
396	3102986	3105550	+	Yes	2565	3	mltC mutY yggX	1	1	3	0	0	1	2	0	2	1	1	0	0	1	2	3	3
397	3109387	3110479	+		1093	2	pheV yqgA	2	0	0	0	0	0	0	0	0	0	0	0	0	0	1	2	2
398	3121589	3125148	-	Yes	3560	3	glcB glcF glcG	2	0	1	0	0	0	0	0	0	0	0	0	0	0	1	3	3
399	3150546	3152016	-		1471	2	exbB exbD	0	1	0	0	0	1	3	0	1	1	0	0	0	0	1	2	2
400	3152207	3154263	+		2057	2	metC yghB	2	0	0	0	0	0	0	0	0	0	0	0	0	0	1	2	2
401	3155302	3157493	+	Yes	2192	2	dkgA yqhD	1	1	0	0	0	1	0	0	1	1	0	0	0	0	2	2	2
402	3161222	3167746	-	Yes	6525	4	ftsP parC plsC ygiS	3	1	2	0	0	2	1	1	2	1	0	0	0	0	3	4	4
403	3167720	3169751	-	Yes	2032	4	mqsA mqsR ygiV ygiW	4	0	0	0	1	1	1	0	2	0	0	0	0	0	3	4	4
404	3169800	3171878	+		2079	2	qseB qseC	1	0	1	0	0	0	0	0	0	0	0	0	0	0	1	2	2
405	3172429	3173495	+	Yes	1067	2	mdaB ygiN	1	2	1	0	0	1	0	1	0	0	0	0	0	0	1	2	2
406	3173464	3177710	-		4247	5	cpdA nudF parE yqiA yqiB	3	1	2	0	1	0	0	0	1	0	0	0	0	0	1	5	5
407	3178000	3181617	+		3618	3	tolC ygiB ygiC	1	2	0	1	0	2	3	1	2	1	1	0	0	1	3	3	3
408	3194720	3201032	-	Yes	6313	5	glnE hldE sibD sibE ygiF	2	2	1	0	0	1	3	1	0	0	0	0	1	0	2	5	5
409	3201041	3203272	+		2232	2	cca ygiM	2	1	0	0	2	2	0	0	1	0	0	0	0	0	1	2	2
410	3203138	3204636	-		1499	2	bacA folB	2	0	1	0	0	0	0	0	0	1	0	0	0	0	1	2	2
411	3210645	3214968	+	Yes	4324	3	dnaG rpoD rpsU	0	3	2	1	1	0	6	1	1	1	0	0	0	0	2	3	3
412	3214890	3216537	-		1648	2	mug yqjH	2	1	0	0	0	1	0	0	1	0	0	0	0	0	2	2	2
413	3233690	3234480	-	Yes	791	2	higA higB	1	0	1	0	0	0	1	0	0	0	0	0	0	0	1	2	2
414	3241769	3244788	-		3020	2	uxaA uxaC	2	0	0	0	0	1	1	0	1	0	0	0	0	0	1	2	2
415	3246607	3251006	+	Yes	4400	8	exuR mzrA yqjA yqjC yqjD yqjE yqjF yqjK	8	0	1	3	1	2	1	0	3	1	0	0	0	0	4	8	8
416	3252262	3253301	+	Yes	1040	2	yhaH yhaI	1	0	0	0	0	1	0	0	1	0	0	0	0	0	2	2	2
417	3254296	3255323	+	Yes	1028	2	yhaK yhaL	2	0	1	0	0	0	0	0	0	0	0	0	0	0	1	2	2
418	3255212	3258106	-	Yes	2895	2	yhaM yhaO	1	1	0	0	0	1	0	1	1	0	0	0	0	0	1	2	2
419	3269989	3274998	-	Yes	5010	5	garK garL garP garR rnpB	2	1	2	0	0	0	1	0	0	1	0	0	0	0	4	5	5
420	3276939	3277853	+		915	2	prlF yhaV	1	1	0	0	0	0	0	0	1	0	0	0	0	0	1	2	2
421	3278865	3281676	+		2812	2	agaV kbaZ	2	0	1	0	0	0	0	0	0	0	0	0	0	0	1	2	2
422	3293369	3297036	+	Yes	3668	4	diaA lpoA yraN yraP	4	0	1	0	0	2	0	0	2	0	0	0	0	0	2	4	4
423	3296992	3298912	-		1921	2	yraQ yraR	2	0	0	0	0	0	0	1	0	0	0	0	0	0	1	2	2
424	3300209	3301612	-		1404	2	yhbS yhbT	3	1	0	0	0	1	0	0	1	0	0	0	0	0	1	2	2
425	3305899	3309284	-	Yes	3386	4	deaD nlpI pnp yrbN	4	0	1	0	2	2	4	5	1	2	0	0	0	0	3	4	4
426	3311370	3318175	-	Yes	6806	6	infB nusA rbfA rimP rpsO truB	1	1	4	0	1	0	7	11	1	3	3	0	0	0	2	6	6
427	3322030	3340243	-	Yes	18214	18	folP ftsH glmM greA ibaG leuU mlaB mlaC mlaD mlaE mlaF murA obgE rlmE rplU rpmA secG yhbE	11	5	6	1	4	1	14	8	6	8	1	0	0	0	9	18	18	3337936	3338071	3338256	3338421	3338461	3338466	3339014	3339248	3339256	3340065	3340121	3340243
428	3354510	3360660	+		6151	2	gltB gltD	2	0	0	0	0	0	0	0	0	0	0	0	0	1	1	2	2
429	3368967	3373620	-		4654	5	nanA nanE nanK nanT yhcH	2	0	4	1	0	0	0	0	0	0	0	1	0	0	2	5	5
430	3376247	3384472	-	Yes	8226	6	mdh rplM rpsI sspA sspB yhcM	4	2	1	1	1	0	2	0	2	0	0	2	1	0	4	6	6
431	3379904	3383315	+	Yes	3412	3	degQ degS yhcB	4	1	1	0	0	2	0	0	2	1	0	0	0	0	3	3	3
432	3390502	3392838	-	Yes	2337	2	tldD yhdP	2	0	0	2	0	1	0	0	1	0	0	0	0	0	1	2	2
433	3405138	3410050	+	Yes	4913	5	accB accC panF prmA yhdT	4	0	1	0	0	0	4	2	0	1	1	0	0	0	2	5	5
434	3410246	3411629	+		1384	2	dusB fis	1	0	0	0	0	0	3	0	0	0	0	0	0	0	1	2	2
435	3423380	3426783	-	Yes	3404	4	rrfD rrfF rrlD thrV	1	0	0	0	0	0	1	2	0	1	1	0	0	0	1	4	4
436	3429641	3433604	-	Yes	3964	6	aroE smf smg tsaC yrdB yrdD	3	0	3	0	2	3	2	1	3	0	0	0	1	0	1	6	6
437	3433649	3437925	+		4277	5	def fmt mscL rsmB trkA	3	1	0	0	0	0	1	1	1	1	0	0	0	0	3	5	5
438	3439573	3448301	-		8729	17	rplE rplF rplN rplO rplQ rplR rplX rpmD rpmJ rpoA rpsD rpsE rpsH rpsK rpsM rpsN secY	0	4	1	1	3	3	7	0	5	6	0	0	0	0	2	17	17
439	3448261	3453441	-		5181	11	rplB rplC rplD rplP rplV rplW rpmC rpsC rpsJ rpsQ rpsS	1	1	2	0	0	0	0	0	0	0	0	0	0	0	1	11	11
440	3466216	3467010	-		795	2	bfd bfr	0	2	0	0	0	1	0	0	1	0	0	0	0	0	1	2	2
441	3470093	3474800	-	Yes	4708	5	fusA rpsG rpsL tufA tusB	2	2	2	3	0	0	0	0	1	0	0	0	0	0	1	5	5
442	3476569	3479077	-	Yes	2509	4	fkpA kefB slyD yheV	3	4	1	0	0	1	3	0	1	0	0	0	1	0	2	4	4
443	3481064	3485398	+		4335	4	prkB yheS yheT yheU	5	0	1	0	0	1	0	0	1	0	0	0	0	0	1	4	4
444	3485847	3486794	+	Yes	948	2	crp yhfK	1	1	0	0	0	0	0	0	1	0	0	0	0	0	1	2	2
445	3488789	3490851	-		2063	2	argD pabA	2	0	0	0	0	0	0	0	0	0	0	0	0	0	1	2	2
446	3493986	3496955	+		2970	2	nirB nirD	0	1	1	0	0	0	1	0	0	0	0	0	0	0	1	2	2
447	3497752	3499233	+	Yes	1482	2	cysG nirC	1	0	0	0	0	0	0	1	0	0	0	0	0	0	1	2	2
448	3502575	3503989	+		1415	2	frlC frlD	2	0	0	0	0	0	0	0	0	0	0	0	0	0	1	2	2
449	3504796	3507491	-		2696	3	yhfS yhfT yhfU	3	0	0	0	0	0	0	0	0	0	0	0	0	0	1	3	3
450	3512462	3519380	-	Yes	6919	7	aroB aroK dam damX gph rpe trpS	4	2	2	1	1	0	6	3	4	3	0	0	0	0	2	7	7
451	3528640	3530689	+		2050	3	hslO hslR yrfG	0	2	1	0	0	2	2	0	0	0	0	0	0	0	1	3	3
452	3534482	3536732	-		2251	2	envZ ompR	2	1	0	0	0	1	0	0	1	0	0	0	0	0	1	2	2
453	3536437	3539832	+	Yes	3396	2	greB yhgF	1	1	1	0	0	2	2	1	0	0	0	0	0	0	2	2	2
454	3540057	3543021	+		2965	3	feoA feoB feoC	2	0	0	0	0	0	0	0	0	0	0	0	0	0	1	3	3
455	3545183	3546294	+	Yes	1112	2	gntX nfuA	1	2	0	0	0	2	3	0	1	1	0	0	0	0	2	2	2
456	3547881	3552607	-		4727	2	malP malQ	1	1	3	0	4	4	0	0	4	0	0	1	0	0	2	2	2
457	3564090	3569874	-		5785	4	glgA glgC glgP glgX	5	0	1	0	0	0	1	0	1	0	0	0	0	0	1	4	4
458	3575680	3578226	-	Yes	2547	3	gntK gntR gntU	1	0	2	0	0	0	1	2	0	0	0	0	0	0	2	3	3
459	3592576	3597745	-		5170	5	livF livG livH livK livM	5	0	1	0	0	0	0	0	0	0	0	0	0	0	1	5	5
460	3599881	3601651	-	Yes	1771	2	ftsX rpoH	2	1	1	0	0	1	1	0	2	0	0	0	0	0	2	2	2
461	3604263	3605345	+		1083	2	rsmD yhhL	2	0	0	0	0	0	0	0	0	0	0	0	0	0	1	2	2
462	3606421	3610563	+	Yes	4143	3	dcrB yhhQ zntA	1	2	0	0	0	0	1	1	2	0	0	0	0	0	1	3	3
463	3612220	3613634	+	Yes	1415	2	acpT yhhT	4	0	1	0	0	0	0	0	0	0	0	0	0	0	1	2	2
464	3618536	3619035	+	Yes	500	2	nikE nikR	1	0	0	0	0	1	0	0	1	0	0	0	0	0	1	2	2
465	3625626	3630929	-	Yes	5304	3	rbbA yhhJ yhiI	3	0	0	0	0	0	0	0	0	0	0	0	1	1	1	3	3
466	3642342	3645249	-	Yes	2908	2	prlC rsmJ	2	1	0	0	1	1	0	0	2	0	0	0	0	0	1	2	2
467	3645325	3648377	+	Yes	3053	4	agrA agrB gor rlmJ	3	1	0	0	0	0	0	0	1	1	0	0	0	0	2	4	4
468	3655911	3656791	-		881	2	hdeA hdeB	1	0	0	0	0	1	1	0	1	0	0	0	1	0	2	2	2
469	3658243	3663578	+		5336	3	gadE mdtE mdtF	3	0	3	0	0	0	0	0	0	0	0	0	0	0	2	3	3
470	3661797	3667608	-	Yes	5812	3	gadA gadW gadX	4	1	1	0	0	0	0	0	0	0	0	0	0	0	2	3	3
471	3672358	3674479	+		2122	2	yhjC yhjD	2	0	0	0	0	0	0	0	0	0	0	0	0	0	1	2	2
472	3701829	3707870	-	Yes	6042	5	dppA dppB dppC dppD dppF	1	0	0	0	0	0	0	0	0	0	0	0	1	0	1	5	5
473	3712288	3714180	+		1893	2	tag yiaC	3	0	1	0	0	0	0	1	1	0	0	0	0	0	1	2	2
474	3716502	3718333	+		1832	2	ghrB yiaD	0	2	0	0	1	2	0	0	2	1	0	0	0	0	2	2	2
475	3719430	3720315	+	Yes	886	2	cspA yiaG	2	0	0	0	1	0	2	0	0	0	0	0	0	0	2	2	2
476	3722285	3725372	-		3088	2	glyQ glyS	1	1	0	0	0	0	3	1	1	0	2	0	0	0	1	2	2
477	3727879	3729964	-		2086	2	xylA xylB	1	0	0	0	0	0	0	0	0	0	0	0	0	0	2	2	2
478	3749974	3750816	+		843	2	sgbE sgbU	1	0	0	0	0	0	0	0	0	0	0	0	0	0	1	2	2
479	3775097	3777159	+		2063	3	mtlD mtlR yibL	3	1	1	0	1	1	3	1	2	1	0	0	0	0	1	3	3
480	3775997	3785055	-	Yes	9059	6	cysE gpsA grxC secB yibN yibT	6	1	3	1	2	3	5	1	4	2	0	0	0	0	4	6	6
481	3777291	3781217	+	Yes	3927	4	lldD lldP lldR trmL	1	1	3	1	3	4	0	0	4	0	0	0	2	2	1	4	4
482	3790287	3792724	-		2438	2	kbl tdh	2	1	2	0	0	0	1	0	1	0	1	0	0	1	1	2	2
483	3796627	3798250	+		1624	2	waaC waaL	2	0	0	0	0	0	0	0	0	0	0	0	0	0	1	2	2
484	3808515	3810336	+		1822	2	coaD waaA	1	0	1	0	0	0	0	0	0	0	0	0	0	0	1	2	2
485	3810306	3812577	-	Yes	2272	4	mutM rpmB rpmG yicR	2	2	0	0	1	0	1	1	1	1	0	0	1	0	2	4	4
486	3812700	3815123	+		2424	3	dfp dut slmA	2	0	0	0	1	0	0	0	2	0	0	0	0	0	1	3	3
487	3850751	3853016	-	Yes	2266	3	ilvB ilvN ivbL	2	0	1	0	0	0	0	0	0	1	0	0	0	0	2	3	3
488	3864565	3867518	-	Yes	2954	3	ibpA ibpB yidE	2	0	0	0	2	1	0	2	1	1	0	0	0	0	2	3	3
489	3874220	3875186	-	Yes	967	2	dgoK dgoR	1	0	0	0	0	0	0	0	0	0	0	0	0	0	1	2	2
490	3876094	3877511	-	Yes	1418	2	yidA yidB	0	2	1	0	0	1	0	0	1	0	0	0	0	0	1	2	2
491	3877540	3883961	-	Yes	6422	4	dnaA dnaN gyrB recF	4	1	3	0	0	2	4	2	1	1	1	0	0	0	1	4	4
492	3884049	3888239	+	Yes	4191	5	mnmE rnpA rpmH yidC yidD	4	2	0	0	2	0	9	4	1	2	0	0	0	0	3	5	5
493	3888410	3891519	+	Yes	3110	3	tnaA tnaB tnaC	0	1	0	2	1	1	3	0	1	7	0	0	8	0	2	3	3
494	3892718	3895258	+	Yes	2541	4	chrR mdtL yidZ yieE	2	1	1	0	0	1	1	0	1	1	0	0	0	0	1	4	4
495	3906809	3911589	-		4781	5	phoU pstA pstB pstC pstS	2	0	0	1	0	1	0	0	2	0	0	0	0	0	1	5	5
496	3911805	3915376	-		3572	2	glmS glmU	2	1	1	2	0	0	6	4	0	0	0	0	1	0	1	2	2
497	3915502	3922720	-	Yes	7219	9	atpA atpB atpC atpD atpE atpF atpG atpH atpI	3	0	3	6	3	1	4	0	5	3	0	0	0	0	2	9	9
498	3922924	3926477	-		3554	3	mioC mnmG rsmG	3	1	1	0	1	0	8	4	1	1	0	0	1	0	2	3	3
499	3933321	3938386	+	Yes	5066	6	rbsA rbsB rbsC rbsD rbsK rbsR	3	1	1	0	2	2	1	0	2	0	0	0	2	0	3	6	6
500	3941515	3948450	+	Yes	6936	7	aspT gltU rrfC rrlC rrsC trpT yifE	3	3	2	3	14	5	20	8	3	11	3	3	9	5	2	7	7	3946948	3946957	3946958	3947032	3947066	3948029	3948050	3948086	3948424	3948450
501	3947035	3949983	-	Yes	2949	2	hdfR yifB	3	1	0	0	1	1	0	0	2	0	0	0	0	0	1	2	2
502	3954683	3956991	+		2309	2	ilvA ilvD	0	0	2	0	0	0	0	0	0	0	0	0	0	0	1	2	2
503	3962697	3965700	-		3004	2	gpp rhlB	2	1	2	0	1	0	4	1	1	2	0	0	0	0	1	2	2
504	3965649	3967721	+		2073	2	rho trxA	1	2	0	0	0	0	4	0	1	2	0	0	0	0	2	2	2
505	3977375	3982846	+	Yes	5472	9	argX hisR leuT proM wecF wecG wzxE wzyE yifK	5	0	2	0	0	0	3	1	1	2	1	0	1	0	2	9	9
506	3986599	3990939	-		4341	4	hemC hemD hemX hemY	3	1	2	1	0	1	1	0	2	1	0	0	0	2	1	4	4
507	3994415	3997961	+		3547	5	dapF xerC yifL yigA yigB	2	2	1	0	0	0	0	0	0	0	0	0	0	0	1	5	5
508	4003230	4004725	-		1496	2	rarD yigI	0	1	0	0	0	0	1	0	0	0	0	0	0	0	1	2	2
509	4005834	4008435	+		2602	2	recQ rhtC	2	0	0	0	0	1	0	0	0	0	0	0	1	0	2	2	2
510	4009067	4011086	+	Yes	2020	3	pldB yigL yigM	3	0	1	1	1	1	2	0	1	0	0	0	0	0	1	3	3
511	4018631	4023540	+	Yes	4910	8	esrE rmuC tatA tatB tatC ubiB ubiE ubiJ	7	2	0	0	1	0	1	2	2	1	0	0	1	1	1	8	8
512	4027233	4031013	-		3781	2	fadA fadB	3	0	0	0	0	0	0	0	0	0	0	0	0	0	1	2	2
513	4035238	4044090	+	Yes	8853	8	alaT dsbA ileT rrfA rrlA rrsA srkA yihD	2	3	3	2	12	7	21	12	8	15	8	4	16	7	2	8	8	4039539	4039561	4039561	4039561	4039584	4039590	4039590	4039590	4039751	4039757	4039848	4040423	4040432	4040513	4040514	4040514	4040517	4040517	4040636	4040639	4042047	4042069	4042338	4042391	4042415
514	4040813	4046626	-	Yes	5814	3	mobA mobB yihG	5	0	0	0	0	0	0	0	0	0	1	0	0	0	2	3	3
515	4046938	4050006	+		3069	2	polA spf	1	1	0	0	0	1	1	1	0	0	1	0	0	0	1	2	2
516	4051307	4053617	+		2311	2	hemN yihI	2	1	0	0	0	0	3	0	0	1	0	0	0	0	1	2	2
517	4053421	4058220	-	Yes	4800	4	glnA glnG glnL yshB	4	1	0	0	1	3	5	1	4	0	2	0	0	1	2	4	4
518	4074644	4078473	+	Yes	3830	5	dtd yihW yihX yihY yiiD	1	2	1	0	0	0	0	0	0	1	1	0	0	0	1	5	5
519	4080257	4086038	-	Yes	5782	4	fdhE fdoG fdoH fdoI	3	2	1	0	1	2	0	1	3	1	0	0	0	0	1	4	4
520	4100758	4102726	+	Yes	1969	2	kdgT sodA	0	1	1	0	0	2	0	0	1	0	0	0	0	0	2	2	2
521	4103507	4106033	-		2527	2	cpxA cpxR	4	0	0	0	0	0	3	1	0	1	0	0	0	0	1	2	2
522	4106448	4108722	+	Yes	2275	2	fieF pfkA	2	1	1	2	0	0	0	1	1	0	0	0	1	0	1	2	2
523	4110702	4118256	-	Yes	7555	6	fpr glpF glpK glpX tpiA yiiQ	4	3	1	5	0	3	1	1	3	0	0	0	0	0	4	6	6
524	4112066	4113796	+	Yes	1731	3	uspD yiiR yiiS	2	1	1	0	0	1	0	0	0	0	0	0	0	0	2	3	3
525	4118814	4124510	-	Yes	5697	6	cytR ftsN hslU hslV menA rraA	1	4	1	0	1	2	1	0	3	0	0	0	0	0	3	6	6
526	4127853	4128764	-	Yes	912	2	metJ yiiX	1	2	0	0	1	1	0	0	1	3	0	0	0	0	1	2	2
527	4129154	4132448	+		3295	2	metB metL	3	0	0	0	0	0	1	1	0	0	0	0	0	0	1	2	2
528	4137894	4139381	-		1488	2	fsaB gldA	1	0	2	0	0	1	0	0	1	0	0	0	0	0	1	2	2
529	4148364	4153289	-	Yes	4926	2	eptC ppc	2	1	1	0	0	0	0	0	1	0	0	0	1	1	2	2	2
530	4154886	4158272	+		3387	3	argB argC argH	3	0	0	0	0	0	0	0	0	0	0	0	0	0	1	3	3
531	4159344	4163295	-	Yes	3952	2	sthA trmA	1	1	1	0	0	0	6	1	0	0	0	0	0	0	2	2	2
532	4160844	4162266	+		1423	2	fabR yijD	4	0	1	0	0	1	1	0	1	0	0	0	0	0	1	2	2
533	4163398	4165573	+		2176	2	btuB murI	2	0	1	0	1	0	1	2	1	1	1	0	0	0	1	2	2
534	4168488	4189619	+	Yes	21132	17	birA glyT murB nusG rplA rplJ rplK rplL rpoB rpoC rrfB rrlB secE thrT thrU tufB tyrU	3	3	3	3	11	1	20	10	5	13	2	0	0	0	5	17	17	4185100	4185273	4185323	4185323	4185327	4185350	4185695	4185702	4185843	4186365	4189100	4189573	4189588	4189619	4189619
535	4196685	4200605	+	Yes	3921	6	hemE hupA nfi nudC yjaG yjaH	1	3	3	1	1	0	0	0	3	0	0	0	0	0	1	6	6
536	4204562	4207056	-		2495	2	purD purH	0	0	1	0	0	0	0	0	0	0	0	0	0	0	1	2	2
537	4209890	4218963	+	Yes	9074	7	aceA aceB aceK metA rrfE rrlE yjaA	3	1	0	1	4	4	7	2	4	2	1	0	2	1	2	7	7
538	4229374	4233537	-		4164	3	lysC pepE yjbD	3	1	0	0	0	0	1	1	2	1	0	0	0	0	3	3	3
539	4240733	4246464	-	Yes	5732	4	malE malF malG xylE	0	1	0	0	3	4	0	0	4	1	0	0	0	0	3	4	4
540	4246735	4250532	+	Yes	3798	3	lamB malK malM	0	1	1	1	3	4	0	0	5	0	0	0	0	0	1	3	3
541	4252481	4254035	+		1555	2	ubiA ubiC	1	0	0	0	0	1	0	0	1	0	0	0	0	0	2	2	2
542	4256352	4259483	+	Yes	3132	4	dgkA dinF lexA yjbJ	4	1	1	0	0	0	2	1	1	1	0	0	0	0	3	4	4
543	4261591	4263245	+	Yes	1655	2	dusA pspG	3	0	0	0	0	0	0	1	1	0	0	0	0	0	2	2	2
544	4264282	4268345	+		4064	3	alr dnaB tyrB	1	2	0	0	0	1	3	2	0	1	0	0	0	0	2	3	3
545	4269354	4271046	+		1693	3	aphA yjbQ yjbR	0	2	0	0	1	1	0	1	2	0	0	0	0	0	2	3	3
546	4278307	4281712	+	Yes	3406	2	yjcD yjcE	3	0	1	0	0	1	0	1	2	0	0	0	0	0	2	2	2
547	4283215	4287391	-		4177	3	acs actP yjcH	3	0	0	0	0	0	0	0	0	0	0	0	0	0	1	3	3
548	4313257	4314440	+		1184	2	rpiB yjdP	1	0	1	0	0	0	0	0	0	0	0	0	0	0	1	2	2
549	4314216	4315623	-	Yes	1408	3	phnN phnO phnP	1	0	0	0	0	0	0	0	0	0	0	0	0	0	1	3	3
550	4330319	4332116	+	Yes	1798	2	pmrR proP	2	0	0	0	0	0	4	5	0	0	0	0	0	0	1	2	2
551	4332080	4334291	-	Yes	2212	3	basR basS eptA	2	0	0	0	0	0	2	0	0	1	0	0	0	0	1	3	3
552	4349217	4351686	-		2470	2	dcuR dcuS	2	0	0	0	0	0	0	0	1	0	0	0	0	0	1	2	2
553	4351812	4352488	+		677	2	yjdI yjdJ	1	0	0	0	0	0	0	0	0	0	0	0	0	0	1	2	2
554	4353153	4355595	-	Yes	2443	2	dtpC lysU	1	1	0	0	0	0	2	1	0	0	0	0	0	0	1	2	2
555	4356429	4360106	-		3678	2	cadA cadB	1	0	0	0	0	0	0	0	0	0	0	1	0	0	1	2	2
556	4362512	4365391	-		2880	4	cutA dsbD pheU yjdC	2	0	0	0	0	1	0	0	1	0	0	0	0	0	1	4	4
557	4365437	4374311	-	Yes	8875	4	aspA dcuA yjeH yjeJ	6	0	0	0	0	2	5	2	2	2	1	0	0	1	2	4	4
558	4370615	4373349	+	Yes	2735	3	groL groS yjeI	0	2	0	0	1	0	2	0	1	0	0	0	0	0	2	3	3
559	4375564	4377329	+	Yes	1766	4	ecnA ecnB efp sugE	2	1	1	0	0	0	2	0	1	2	0	0	0	0	3	4	4
560	4378962	4382414	-		3453	4	frdA frdB frdC frdD	1	1	0	0	1	1	1	0	1	0	0	0	0	0	1	4	4
561	4389169	4391589	-	Yes	2421	3	mscM psd rsgA	0	2	0	0	0	0	3	0	0	1	0	0	1	0	1	3	3
562	4391560	4392711	+	Yes	1152	4	glyV glyX glyY orn	1	1	1	0	1	0	2	1	1	2	0	0	1	0	2	4	4
563	4395178	4404365	+	Yes	9188	9	amiB hflC hflK hflX hfq miaA mutL nnr tsaE	4	2	1	5	1	1	5	0	2	1	0	0	0	0	2	9	9
564	4406123	4410051	+		3929	3	nsrR rlmB rnr	2	1	1	0	1	1	3	0	2	0	0	0	0	0	1	3	3
565	4415956	4416869	-		914	2	bsmA yjfN	2	0	0	0	0	0	1	0	0	0	0	0	0	0	1	2	2
566	4422181	4424480	+		2300	3	ulaD ulaE ulaF	2	0	0	0	0	0	0	0	0	0	0	0	0	0	1	3	3
567	4425024	4426606	+		1583	4	priB rplI rpsF rpsR	0	1	0	0	0	0	0	0	0	0	0	0	0	0	1	4	4
568	4439829	4442304	-	Yes	2476	2	msrA ytfL	4	0	0	0	1	1	0	0	2	0	0	0	0	1	2	2	2
569	4442222	4448269	+		6048	3	tamA tamB ytfP	5	0	2	0	0	0	3	0	0	0	0	0	1	0	1	3	3
570	4460463	4467343	-	Yes	6881	4	nrdD treB treC treR	5	1	1	1	1	2	0	0	3	0	0	0	1	0	2	4	4
571	4470490	4474077	-	Yes	3588	6	bdcA pyrB pyrI pyrL ridA yjgH	2	1	1	0	0	0	0	0	1	0	1	0	0	0	2	6	6
572	4474095	4475354	+	Yes	1260	2	bdcR tabA	1	1	1	0	0	0	0	0	0	0	0	0	0	0	1	2	2
573	4480931	4486137	-		5207	3	holC pepA valS	2	2	1	0	2	1	4	5	2	0	0	0	1	0	1	3	3
574	4486008	4488441	+		2434	2	lptF lptG	2	0	2	0	0	0	1	3	0	1	0	0	0	0	1	2	2
575	4531886	4534225	-		2340	3	yjhP yjhQ yjhX	2	0	0	0	0	0	0	0	0	0	0	0	0	0	1	3	3
576	4537625	4538902	-		1278	2	nanC nanM	1	0	0	0	0	0	0	0	0	0	0	0	0	0	1	2	2
577	4551520	4555393	+		3874	3	uxuA uxuB uxuR	2	1	0	0	0	2	1	0	1	1	0	0	0	0	3	3	3
578	4576858	4579361	-		2504	2	mcrB mcrC	1	0	0	0	0	0	1	0	0	0	0	0	0	0	1	2	2
579	4580030	4583109	-	Yes	3080	2	hsdM hsdS	1	0	0	0	0	1	1	0	1	0	0	0	0	0	1	2	2
580	4587865	4591367	-	Yes	3503	3	yjiA yjiX yjiY	1	1	1	1	1	2	0	0	2	0	0	0	0	1	2	3	3
581	4593319	4595865	-		2547	2	yjjL yjjM	2	0	0	0	0	0	1	1	0	0	0	0	0	0	1	2	2
582	4599646	4601614	-		1969	3	dnaC dnaT yjjA	3	0	1	0	0	0	1	1	1	0	0	0	0	0	1	3	3
583	4605980	4606434	-		455	3	leuP leuQ leuV	1	0	0	0	1	0	0	1	0	2	1	0	0	0	1	3	3
584	4607780	4612345	+		4566	6	holD osmY prfC rimI yjjG ytjA	2	1	1	0	0	0	8	3	2	2	1	0	0	0	2	6	6
585	4617277	4621665	+	Yes	4389	4	deoA deoB deoC deoD	2	2	0	0	2	0	2	3	3	1	0	0	0	0	1	4	4
586	4623041	4624870	-		1830	2	lplA ytjB	2	0	0	0	0	1	0	0	1	0	0	0	0	0	1	2	2
587	4624825	4628849	+		4025	3	nadR radA serB	2	1	0	0	1	0	2	1	1	0	0	0	0	0	1	3	3
588	4634385	4640815	-	Yes	6431	2	arcA rob	6	0	0	1	1	1	2	1	2	0	0	0	0	0	2	2	2
[truncated: 15 more columns]

## Sheet: Supplementary Table 8
Supplementary Table 8. List of transcripts with at least two different 5ʹ-UTR caused by RNase E
Transcripts	Strand	TSS	5ʹ rne end				Stem-loop of 5'-UTR	Description
			First	Second	Third	Fourth
ackA	+	2413246	2413344					acetate kinase
adhE	-	1298169	1298144	1298151				aldehyde-alcohol dehydrogenase
ahpC	+	638692	638762	638921			Fig. S5a	alkyl hydroperoxide reductase, AhpC component
atpE	-		3921235	3921287				ATP synthase Fo complex subunit c
bcp	+		2600409	2600444				thiol peroxidase
bolA	+	454350	454383					DNA-binding transcriptional dual regulator BolA
degP	+	180836	180851					periplasmic serine endoprotease DegP
dnaK	+	12047	12123					chaperone protein DnaK
elbB	-	3350559	3350489	3350497			Fig. S5b	low activity glyoxalase ElbB
eno	-		2907968	2908019				enolase
fldA	-	711521	711496					flavodoxin 1
fumA	-	1688447	1688441					fumarase A
galU	+	1291320	1291344	1291415	1291421			UTP--glucose-1-phosphate uridylyltransferase
glpK	-		4117255	4117305	4117403			glycerol kinase
glyA	-	2685571	2685538					serine hydroxymethyltransferase
htpG	+	495075	495082					chaperone protein HtpG
iscS	-		2661560	2661634			Fig. S5c	cysteine desulfurase
maeB	-	2578531	2578409					malate dehydrogenase
manA	+	1688544	1688550					mannose-6-phosphate isomerase
mdh	-	3384472	3384314					malate dehydrogenase
mreB	-	3401354	3401192					dynamic cytoskeletal protein MreB
murE	+		92946	93137			Fig. S5d	UDP-N-acetylmuramoyl-L-alanyl-D-glutamate--2,6-diaminopimelate ligase
pepD	-	255807	255776				Fig. S5e	peptidase D
pfkA	+	4107471	4107525				Fig. S5f	6-phosphofructokinase I
pflB	-		953579	953641	953744			pyruvate formate-lyase
pgk	-	3072857	3072648	3072681	3072735	3072831		phosphoglycerate kinase
proS	-	218837	218831					proline--tRNA ligase
pykF	+		1755627	1755661				pyruvate kinase I
ribE	+	434504	434599				Fig. S5g	"6,7-dimethyl-8-ribityllumazine synthase"
rluB	+	1326699	1326760					23S rRNA pseudouridine(2605) synthase
rplJ	+	4179622	4179779					50S ribosomal subunit protein L10
rpsA	+	961861	961893					30S ribosomal subunit protein S1
rrlH	+	225605	225634
rrsB	+	4166366	4166544					glutamate racemase
rrsC	+		3941633	3941807
sdaC	+	2928102	2928201					serine:H(+) symporter SdaC
srlD	+		2827646	2827713				sorbitol-6-phosphate 2-dehydrogenase
talB	+	8190	8198					transaldolase B
tldD	-		3392064	3392117				metalloprotease TldD
tnaA	+	3888410	3888545	3888705			Fig. S5h	tryptophanase
tolC	+	3178064	3178075					outer membrane channel TolC
tpiA	-	4111645	4111575				Fig. S5i	triose-phosphate isomerase
yaeH	-	184193	184124					DUF3461 domain-containing protein YaeH
yajQ	+	444602	444628				Fig. S5j	nucleotide binding protein
